# Supplementary material for: Crystal structure and Hirshfeld surface analysis of 3-(hy­droxy­meth­yl)-3-methyl-2,6-di­phenyl­piperidin-4-one
Source: Acta Crystallogr E Crystallogr Commun. 2022 Jan 1;78(Pt 1):29–32. doi: 10.1107/S2056989021012640 (PMC8739193; doi:10.1107/S2056989021012640)
Supplement: Supplementary file 1 [file e-78-00029-sup1.cif]

##############################################################################
#                                                                            #
# This CIF contains the data in a paper accepted for publication in          #
# Acta Crystallographica Section E. It conforms to the requirements of       #
# Notes for Authors for Acta Crystallographica Section E, and has been       #
# peer reviewed under the auspices of the IUCr Commission on Journals.       #
#                                                                            #
# Full details of the Crystallographic Information File format               #
# are given in the paper "The Crystallographic Information File (CIF):       #
# a New Standard Archive File for Crystallography" by S. R. Hall, F. H.      #
# Allen and I. D. Brown [Acta Cryst. (1991), A47, 655-685].                  #
#                                                                            #
# The current version of the core CIF dictionary is obtainable from          #
# ftp://ftp.iucr.org/pub/cif_core.dic.                                       #
#                                                                            #
# Software is freely available for graphical display of the structure(s)     #
# in this CIF. For information consult the CIF software page                 #
# http://www.iucr.org/resources/cif/software.                                #
#                                                                            #
# This file may be used for bona fide research purposes within the           #
# scientific community so long as proper attribution is given to the journal # 
# article from which it was obtained.                                        #
#                                                                            #
##############################################################################
data_I
_audit_creation_method     'SHELXL-2018/3'
_journal_date_recd_electronic     2021-10-25
_journal_date_accepted     2021-11-28
_journal_name_full     'Acta Crystallographica, Section E'
_journal_year     2022
_journal_volume     78
_journal_issue      1
_journal_page_first     1
_journal_page_last     0
_journal_paper_category     GO
_journal_paper_doi     10.1107/S2056989021012640
_journal_coeditor_code     YK2159
_publ_contact_author_name     'Eiad Saif'
_publ_contact_author_address
;
Department of Computer and Electronic Engineering Technology,
Sanaa Community College, Sanaa, Yemen
Department of Electrical and Electronic Engineering, Faculty of Engineering,
Ondokuz May\?is University, 55139, Samsun, Turkey
;
_publ_contact_author_email
                              'sevgi.kansiz@samsun.edu.tr, eiad.saif@scc.edu.ye'
_publ_contact_author_fax     '+967 (1) 464 483'
_publ_contact_author_phone     '+967 (1) 464 483'
_publ_section_title
;
Crystal structure and Hirshfeld surface analysis of
3-(hydroxymethyl)-3-methyl-2,6-diphenylpiperidin-4-one
;
loop_
    _publ_author_name
    _publ_author_footnote
    _publ_author_address
    'G\"um\"u\,s, Mustafa Kemal' .
;
Science-Technology Research and Application Center, Artvin Coruh University,
Artvin, Turkey
Department of Chemistry and Chemical Technologies,
Faculty of Natural and Agricultural Sciences,
Atyrau State University named after Kh. Dosmukhamedov,
060011, Atyrau, Kazakhstan
;
    'Kansiz, Sevgi' .
;
Samsun University, Faculty of Engineering, Department of Fundamental Sciences,
55420, Samsun,
Turkey
;
    'Tulemisova, Gulzhamal Bagitovna' .
;
Department of Chemistry and Chemical Technologies,
Faculty of Natural and Agricultural Sciences,
Atyrau State University named after Kh. Dosmukhamedov,
060011, Atyrau, Kazakhstan
;
    'Dege, Necmi' .
;
Ondokuz May\?is University, Faculty of Arts and Sciences, Department of Physics,
55139, Samsun,
Turkey
;
    'Saif, Eiad' .
;
Department of Computer and Electronic Engineering Technology,
Sanaa Community College, Sanaa, Yemen
Department of Electrical and Electronic Engineering, Faculty of Engineering,
Ondokuz May\?is University, 55139, Samsun,
Turkey
;
_publ_section_synopsis
;
3-(Hydroxymethyl)-3-methyl-2,6-diphenylpiperidin-4-one was  synthesized by
condensing 4-hydroxy-3-methyl-2-butanone with the benzaldehyde and ammonium
acetate.  In the crystal, the molecules are linked by O---H...O and C---H...O
hydrogen bonds  into double ribbons.
;
_chemical_name_systematic
;
3-(Hydroxymethyl)-3-methyl-2,6-diphenylpiperidin-4-one
;
_chemical_name_common     ?
_chemical_formula_moiety     'C19 H21 N O2'
_chemical_formula_sum     'C19 H21 N O2'
_chemical_formula_iupac     'C19 H21 N O2'
_chemical_formula_weight     295.37
_chemical_melting_point     ?
_chemical_absolute_configuration     ?
_space_group_crystal_system     orthorhombic
_space_group_name_H-M_alt     'P n a 21'
_space_group_name_Hall     'P 2c -2n'
loop_
    _space_group_symop_operation_xyz
    'x, y, z'
    '-x, -y, z+1/2'
    'x+1/2, -y+1/2, z'
    '-x+1/2, y+1/2, z+1/2'
_cell_length_a     17.3298(8)
_cell_length_b     14.1856(7)
_cell_length_c     6.5857(3)
_cell_angle_alpha     90
_cell_angle_beta     90
_cell_angle_gamma     90
_cell_volume     1618.99(13)
_cell_formula_units_Z     4
_cell_measurement_reflns_used     17006
_cell_measurement_theta_min     1.86
_cell_measurement_theta_max     31.52
_cell_measurement_temperature     296(2)
_exptl_crystal_description     'prism'
_exptl_crystal_colour     'colorless'
_exptl_crystal_size_max     0.720
_exptl_crystal_size_mid     0.573
_exptl_crystal_size_min     0.330
_exptl_crystal_density_diffrn     1.212
_exptl_crystal_density_meas     ?
_exptl_crystal_density_method     ?
_exptl_crystal_F_000     632
_exptl_absorpt_coefficient_mu     0.078
_exptl_absorpt_correction_type     integration
_exptl_absorpt_process_details
;
(X-RED32; Stoe & Cie, 2002)
;
_exptl_absorpt_correction_T_min     0.9578
_exptl_absorpt_correction_T_max     0.9725
_diffrn_ambient_temperature     296(2)
_diffrn_source     'sealed X-ray tube, 12 x 0.4 mm long-fine focus'
_diffrn_radiation_type     MoK\a
_diffrn_radiation_wavelength     0.71073
_diffrn_measurement_device_type     'Stoe IPDS 2'
_diffrn_measurement_method     'rotation method'
_diffrn_detector_area_resol_mean     6.67
_diffrn_reflns_number     17314
_diffrn_reflns_av_R_equivalents     0.0416
_diffrn_reflns_av_unetI/netI     0.0369
_diffrn_reflns_theta_min     1.855
_diffrn_reflns_theta_max     31.195
_diffrn_reflns_theta_full     25.242
_diffrn_measured_fraction_theta_max     0.999
_diffrn_measured_fraction_theta_full     1.000
_diffrn_reflns_limit_h_min     -24
_diffrn_reflns_limit_h_max     25
_diffrn_reflns_limit_k_min     -20
_diffrn_reflns_limit_k_max     20
_diffrn_reflns_limit_l_min     -7
_diffrn_reflns_limit_l_max     9
_reflns_number_total     4763
_reflns_number_gt     3441
_reflns_threshold_expression     'I > 2\s(I)'
_refine_ls_structure_factor_coef     Fsqd
_refine_ls_matrix_type     full
_refine_ls_R_factor_all     0.0617
_refine_ls_R_factor_gt     0.0414
_refine_ls_wR_factor_gt     0.0898
_refine_ls_wR_factor_ref     0.0964
_refine_ls_goodness_of_fit_ref     1.014
_refine_ls_restrained_S_all     1.014
_refine_ls_number_reflns     4763
_refine_ls_number_parameters     204
_refine_ls_number_restraints     1
_refine_ls_hydrogen_treatment     mixed
_refine_ls_weighting_scheme     calc
_refine_ls_weighting_details
                      'w=1/[\s^2^(Fo^2^)+(0.0515P)^2^] where P=(Fo^2^+2Fc^2^)/3'
_atom_sites_solution_hydrogens     mixed
_atom_sites_solution_primary     direct
_atom_sites_solution_secondary     difmap
_refine_ls_shift/su_max     0.000
_refine_ls_shift/su_mean     0.000
_refine_diff_density_max     0.156
_refine_diff_density_min     -0.192
_refine_ls_extinction_method     none
_refine_ls_extinction_coef     .
_refine_ls_abs_structure_details
;
Flack <i>x</i> determined using 1072 quotients
[(<i>I</i>^+^)-(<i>I</i>^-^)]/[(<i>I</i>^+^)+(<i>I</i>^-^)]
(Parsons et al., 2013)
;
_refine_ls_abs_structure_Flack     0.8(5)
loop_
    _atom_type_symbol
    _atom_type_description
    _atom_type_scat_dispersion_real
    _atom_type_scat_dispersion_imag
    _atom_type_scat_source
    'C' 'C' 0.0033 0.0016
                         'International Tables Vol C Tables 4.2.6.8 and 6.1.1.4'
    'H' 'H' 0.0000 0.0000
                         'International Tables Vol C Tables 4.2.6.8 and 6.1.1.4'
    'N' 'N' 0.0061 0.0033
                         'International Tables Vol C Tables 4.2.6.8 and 6.1.1.4'
    'O' 'O' 0.0106 0.0060
                         'International Tables Vol C Tables 4.2.6.8 and 6.1.1.4'
_computing_data_collection
;
X-AREA (Stoe & Cie, 2002)
;
_computing_cell_refinement
;
X-AREA (Stoe & Cie, 2002)
;
_computing_data_reduction
;
X-RED (Stoe & Cie, 2002)
;
_computing_structure_solution
;
<i>SHELXT2017/1</i> (Sheldrick, 2015a)
;
_computing_structure_refinement
;
<i>SHELXL2017/1</i> (Sheldrick, 2015b)
;
_computing_molecular_graphics
;
PLATON (Spek, 2020)
;
_computing_publication_material
;
WinGX (Farrugia, 2012) and publCIF (Westrip, 2010)
;
loop_
    _atom_site_type_symbol
    _atom_site_label
    _atom_site_fract_x
    _atom_site_fract_y
    _atom_site_fract_z
    _atom_site_U_iso_or_equiv
    _atom_site_adp_type
    _atom_site_calc_flag
    _atom_site_occupancy
    _atom_site_disorder_assembly
    _atom_site_disorder_group
    O O1 -0.52068(8) -0.46901(9) -0.4103(2) 0.0600(4) Uani d 1 . .
    O O2 -0.60074(9) -0.40945(10) -0.0228(2) 0.0610(4) Uani d 1 . .
    H H2 -0.565229 -0.447609 -0.026638 0.091 Uiso calc 1 . .
    N N1 -0.58527(9) -0.20075(10) -0.4826(2) 0.0446(3) Uani d 1 . .
    C C14 -0.69489(10) -0.21260(11) -0.2492(3) 0.0421(4) Uani d 1 . .
    C C9 -0.54765(10) -0.39351(11) -0.4587(3) 0.0417(4) Uani d 1 . .
    C C13 -0.61836(10) -0.25456(10) -0.3131(3) 0.0396(3) Uani d 1 . .
    H H13 -0.582802 -0.250220 -0.197803 0.048 Uiso calc 1 . .
    C C6 -0.47125(11) -0.16339(12) -0.6872(3) 0.0483(4) Uani d 1 . .
    C C10 -0.62508(9) -0.36075(11) -0.3756(3) 0.0388(3) Uani d 1 . .
    C C11 -0.64790(12) -0.42148(12) -0.1929(3) 0.0482(4) Uani d 1 . .
    H H11A -0.700646 -0.406616 -0.155468 0.058 Uiso calc 1 . .
    H H11B -0.646451 -0.487258 -0.233009 0.058 Uiso calc 1 . .
    C C7 -0.50597(10) -0.22790(12) -0.5292(3) 0.0453(4) Uani d 1 . .
    H H7 -0.474939 -0.224784 -0.404983 0.054 Uiso calc 1 . .
    C C19 -0.74209(11) -0.16475(13) -0.3861(3) 0.0515(4) Uani d 1 . .
    H H19 -0.725854 -0.156467 -0.519485 0.062 Uiso calc 1 . .
    C C8 -0.50769(11) -0.32968(13) -0.6060(3) 0.0484(4) Uani d 1 . .
    H H8A -0.534221 -0.331932 -0.735585 0.058 Uiso calc 1 . .
    H H8B -0.455272 -0.351604 -0.626845 0.058 Uiso calc 1 . .
    C C12 -0.68510(11) -0.37561(13) -0.5433(3) 0.0508(4) Uani d 1 . .
    H H12A -0.674874 -0.333097 -0.653506 0.076 Uiso calc 1 . .
    H H12B -0.735741 -0.363652 -0.490172 0.076 Uiso calc 1 . .
    H H12C -0.682287 -0.439401 -0.591446 0.076 Uiso calc 1 . .
    C C15 -0.72036(12) -0.22177(14) -0.0520(3) 0.0555(5) Uani d 1 . .
    H H15 -0.688985 -0.251458 0.043011 0.067 Uiso calc 1 . .
    C C18 -0.81260(13) -0.12956(14) -0.3257(4) 0.0638(6) Uani d 1 . .
    H H18 -0.843205 -0.097262 -0.418500 0.077 Uiso calc 1 . .
    C C1 -0.51207(14) -0.13749(15) -0.8595(4) 0.0630(5) Uani d 1 . .
    H H1A -0.562927 -0.157131 -0.875089 0.076 Uiso calc 1 . .
    C C17 -0.83831(13) -0.14174(16) -0.1288(4) 0.0692(6) Uani d 1 . .
    H H17 -0.886403 -0.119157 -0.089324 0.083 Uiso calc 1 . .
    C C3 -0.40316(15) -0.05295(15) -0.9865(4) 0.0730(7) Uani d 1 . .
    H H3 -0.379964 -0.017017 -1.087645 0.088 Uiso calc 1 . .
    C C16 -0.79174(14) -0.18768(16) 0.0075(4) 0.0687(6) Uani d 1 . .
    H H16 -0.808210 -0.195995 0.140665 0.082 Uiso calc 1 . .
    C C2 -0.47809(16) -0.08286(16) -1.0084(4) 0.0717(6) Uani d 1 . .
    H H2A -0.505992 -0.066302 -1.123614 0.086 Uiso calc 1 . .
    C C5 -0.39677(12) -0.13063(17) -0.6673(5) 0.0715(7) Uani d 1 . .
    H H5 -0.368693 -0.145511 -0.551306 0.086 Uiso calc 1 . .
    C C4 -0.36317(14) -0.07616(19) -0.8164(5) 0.0847(9) Uani d 1 . .
    H H4 -0.312707 -0.055149 -0.800405 0.102 Uiso calc 1 . .
    H H1 -0.5902(17) -0.140(2) -0.450(5) 0.102 Uiso d 1 . .
loop_
    _atom_site_aniso_label
    _atom_site_aniso_U_11
    _atom_site_aniso_U_22
    _atom_site_aniso_U_33
    _atom_site_aniso_U_12
    _atom_site_aniso_U_13
    _atom_site_aniso_U_23
    O1 0.0654(9) 0.0459(7) 0.0686(9) 0.0199(6) 0.0128(8) 0.0080(6)
    O2 0.0811(10) 0.0618(7) 0.0400(7) 0.0271(7) -0.0050(7) 0.0015(6)
    N1 0.0489(8) 0.0368(6) 0.0480(9) 0.0024(6) 0.0031(7) 0.0004(6)
    C14 0.0454(9) 0.0369(7) 0.0439(9) 0.0037(7) -0.0020(8) -0.0021(6)
    C9 0.0468(9) 0.0383(7) 0.0399(8) 0.0044(7) -0.0039(7) -0.0052(6)
    C13 0.0428(9) 0.0376(7) 0.0383(8) 0.0038(6) -0.0031(7) 0.0005(7)
    C6 0.0484(10) 0.0428(8) 0.0537(11) -0.0033(7) 0.0038(9) -0.0028(8)
    C10 0.0424(8) 0.0370(7) 0.0372(8) 0.0030(6) -0.0040(7) 0.0002(6)
    C11 0.0524(10) 0.0425(8) 0.0495(10) 0.0046(7) 0.0047(9) 0.0050(7)
    C7 0.0448(9) 0.0468(8) 0.0441(9) -0.0011(7) -0.0013(8) -0.0006(8)
    C19 0.0549(11) 0.0475(9) 0.0521(10) 0.0092(8) -0.0043(9) 0.0034(8)
    C8 0.0478(10) 0.0465(9) 0.0509(10) 0.0044(8) 0.0061(8) -0.0008(8)
    C12 0.0536(11) 0.0482(9) 0.0507(10) 0.0017(8) -0.0117(9) -0.0064(8)
    C15 0.0594(11) 0.0600(10) 0.0471(11) 0.0121(9) 0.0023(9) 0.0022(9)
    C18 0.0584(12) 0.0527(10) 0.0803(16) 0.0175(9) -0.0110(11) 0.0034(11)
    C1 0.0735(14) 0.0611(11) 0.0544(12) -0.0208(10) -0.0075(11) 0.0033(10)
    C17 0.0518(12) 0.0604(11) 0.0954(19) 0.0141(10) 0.0101(13) -0.0121(12)
    C3 0.0806(16) 0.0533(10) 0.0851(18) 0.0009(10) 0.0272(14) 0.0154(12)
    C16 0.0682(13) 0.0748(13) 0.0632(14) 0.0105(11) 0.0176(12) -0.0050(11)
    C2 0.0980(17) 0.0631(12) 0.0540(13) -0.0150(12) -0.0030(12) 0.0060(11)
    C5 0.0459(12) 0.0746(14) 0.0940(19) -0.0035(10) -0.0049(12) 0.0283(14)
    C4 0.0533(13) 0.0824(16) 0.119(3) -0.0099(11) 0.0055(15) 0.0365(17)
_geom_special_details
;
 All esds (except the esd in the dihedral angle between two l.s. planes)
 are estimated using the full covariance matrix.  The cell esds are taken
 into account individually in the estimation of esds in distances, angles
 and torsion angles; correlations between esds in cell parameters are only
 used when they are defined by crystal symmetry.  An approximate (isotropic)
 treatment of cell esds is used for estimating esds involving l.s. planes.
;
loop_
    _geom_bond_atom_site_label_1
    _geom_bond_atom_site_label_2
    _geom_bond_site_symmetry_2
    _geom_bond_distance
    _geom_bond_publ_flag
    O1 C9 . 1.211(2) ?
    O2 C11 . 1.397(2) ?
    O2 H2 . 0.8200 ?
    N1 C7 . 1.460(2) ?
    N1 C13 . 1.469(2) ?
    N1 H1 . 0.90(3) ?
    C14 C15 . 1.378(3) ?
    C14 C19 . 1.394(3) ?
    C14 C13 . 1.513(2) ?
    C9 C8 . 1.497(3) ?
    C9 C10 . 1.522(2) ?
    C13 C10 . 1.566(2) ?
    C13 H13 . 0.9800 ?
    C6 C5 . 1.378(3) ?
    C6 C1 . 1.387(3) ?
    C6 C7 . 1.511(3) ?
    C10 C12 . 1.532(3) ?
    C10 C11 . 1.531(2) ?
    C11 H11A . 0.9700 ?
    C11 H11B . 0.9700 ?
    C7 C8 . 1.530(3) ?
    C7 H7 . 0.9800 ?
    C19 C18 . 1.379(3) ?
    C19 H19 . 0.9300 ?
    C8 H8A . 0.9700 ?
    C8 H8B . 0.9700 ?
    C12 H12A . 0.9600 ?
    C12 H12B . 0.9600 ?
    C12 H12C . 0.9600 ?
    C15 C16 . 1.385(3) ?
    C15 H15 . 0.9300 ?
    C18 C17 . 1.382(4) ?
    C18 H18 . 0.9300 ?
    C1 C2 . 1.381(3) ?
    C1 H1A . 0.9300 ?
    C17 C16 . 1.372(4) ?
    C17 H17 . 0.9300 ?
    C3 C4 . 1.358(4) ?
    C3 C2 . 1.374(4) ?
    C3 H3 . 0.9300 ?
    C16 H16 . 0.9300 ?
    C2 H2A . 0.9300 ?
    C5 C4 . 1.379(4) ?
    C5 H5 . 0.9300 ?
    C4 H4 . 0.9300 ?
loop_
    _geom_angle_atom_site_label_1
    _geom_angle_atom_site_label_2
    _geom_angle_atom_site_label_3
    _geom_angle_site_symmetry_1
    _geom_angle_site_symmetry_3
    _geom_angle
    _geom_angle_publ_flag
    C11 O2 H2 . . 109.5 ?
    C7 N1 C13 . . 112.98(14) ?
    C7 N1 H1 . . 113.2(19) ?
    C13 N1 H1 . . 107(2) ?
    C15 C14 C19 . . 117.87(17) ?
    C15 C14 C13 . . 120.38(16) ?
    C19 C14 C13 . . 121.74(17) ?
    O1 C9 C8 . . 121.79(16) ?
    O1 C9 C10 . . 121.04(16) ?
    C8 C9 C10 . . 117.15(14) ?
    N1 C13 C14 . . 110.43(13) ?
    N1 C13 C10 . . 109.24(13) ?
    C14 C13 C10 . . 112.72(13) ?
    N1 C13 H13 . . 108.1 ?
    C14 C13 H13 . . 108.1 ?
    C10 C13 H13 . . 108.1 ?
    C5 C6 C1 . . 117.8(2) ?
    C5 C6 C7 . . 120.78(19) ?
    C1 C6 C7 . . 121.40(17) ?
    C9 C10 C12 . . 107.29(14) ?
    C9 C10 C11 . . 109.78(14) ?
    C12 C10 C11 . . 108.28(15) ?
    C9 C10 C13 . . 108.82(13) ?
    C12 C10 C13 . . 111.86(13) ?
    C11 C10 C13 . . 110.75(14) ?
    O2 C11 C10 . . 114.21(15) ?
    O2 C11 H11A . . 108.7 ?
    C10 C11 H11A . . 108.7 ?
    O2 C11 H11B . . 108.7 ?
    C10 C11 H11B . . 108.7 ?
    H11A C11 H11B . . 107.6 ?
    N1 C7 C6 . . 111.10(15) ?
    N1 C7 C8 . . 107.46(14) ?
    C6 C7 C8 . . 110.59(16) ?
    N1 C7 H7 . . 109.2 ?
    C6 C7 H7 . . 109.2 ?
    C8 C7 H7 . . 109.2 ?
    C18 C19 C14 . . 120.7(2) ?
    C18 C19 H19 . . 119.7 ?
    C14 C19 H19 . . 119.7 ?
    C9 C8 C7 . . 111.45(15) ?
    C9 C8 H8A . . 109.3 ?
    C7 C8 H8A . . 109.3 ?
    C9 C8 H8B . . 109.3 ?
    C7 C8 H8B . . 109.3 ?
    H8A C8 H8B . . 108.0 ?
    C10 C12 H12A . . 109.5 ?
    C10 C12 H12B . . 109.5 ?
    H12A C12 H12B . . 109.5 ?
    C10 C12 H12C . . 109.5 ?
    H12A C12 H12C . . 109.5 ?
    H12B C12 H12C . . 109.5 ?
    C14 C15 C16 . . 121.3(2) ?
    C14 C15 H15 . . 119.3 ?
    C16 C15 H15 . . 119.3 ?
    C19 C18 C17 . . 120.7(2) ?
    C19 C18 H18 . . 119.6 ?
    C17 C18 H18 . . 119.6 ?
    C2 C1 C6 . . 120.8(2) ?
    C2 C1 H1A . . 119.6 ?
    C6 C1 H1A . . 119.6 ?
    C16 C17 C18 . . 118.9(2) ?
    C16 C17 H17 . . 120.5 ?
    C18 C17 H17 . . 120.5 ?
    C4 C3 C2 . . 119.6(2) ?
    C4 C3 H3 . . 120.2 ?
    C2 C3 H3 . . 120.2 ?
    C17 C16 C15 . . 120.4(2) ?
    C17 C16 H16 . . 119.8 ?
    C15 C16 H16 . . 119.8 ?
    C3 C2 C1 . . 120.1(3) ?
    C3 C2 H2A . . 119.9 ?
    C1 C2 H2A . . 119.9 ?
    C4 C5 C6 . . 121.1(2) ?
    C4 C5 H5 . . 119.4 ?
    C6 C5 H5 . . 119.4 ?
    C3 C4 C5 . . 120.5(2) ?
    C3 C4 H4 . . 119.7 ?
    C5 C4 H4 . . 119.7 ?
loop_
    _geom_torsion_atom_site_label_1
    _geom_torsion_atom_site_label_2
    _geom_torsion_atom_site_label_3
    _geom_torsion_atom_site_label_4
    _geom_torsion_site_symmetry_1
    _geom_torsion_site_symmetry_2
    _geom_torsion_site_symmetry_3
    _geom_torsion_site_symmetry_4
    _geom_torsion
    _geom_torsion_publ_flag
    C7 N1 C13 C14 . . . . 170.51(14) ?
    C7 N1 C13 C10 . . . . -64.98(17) ?
    C15 C14 C13 N1 . . . . -152.01(17) ?
    C19 C14 C13 N1 . . . . 28.7(2) ?
    C15 C14 C13 C10 . . . . 85.5(2) ?
    C19 C14 C13 C10 . . . . -93.80(19) ?
    O1 C9 C10 C12 . . . . -102.5(2) ?
    C8 C9 C10 C12 . . . . 75.99(19) ?
    O1 C9 C10 C11 . . . . 15.0(2) ?
    C8 C9 C10 C11 . . . . -166.55(15) ?
    O1 C9 C10 C13 . . . . 136.33(17) ?
    C8 C9 C10 C13 . . . . -45.2(2) ?
    N1 C13 C10 C9 . . . . 50.76(17) ?
    C14 C13 C10 C9 . . . . 173.93(15) ?
    N1 C13 C10 C12 . . . . -67.59(18) ?
    C14 C13 C10 C12 . . . . 55.57(19) ?
    N1 C13 C10 C11 . . . . 171.52(14) ?
    C14 C13 C10 C11 . . . . -65.32(18) ?
    C9 C10 C11 O2 . . . . 67.49(18) ?
    C12 C10 C11 O2 . . . . -175.68(14) ?
    C13 C10 C11 O2 . . . . -52.70(19) ?
    C13 N1 C7 C6 . . . . -173.39(15) ?
    C13 N1 C7 C8 . . . . 65.51(18) ?
    C5 C6 C7 N1 . . . . 137.2(2) ?
    C1 C6 C7 N1 . . . . -44.8(2) ?
    C5 C6 C7 C8 . . . . -103.5(2) ?
    C1 C6 C7 C8 . . . . 74.5(2) ?
    C15 C14 C19 C18 . . . . -1.2(3) ?
    C13 C14 C19 C18 . . . . 178.07(17) ?
    O1 C9 C8 C7 . . . . -133.78(19) ?
    C10 C9 C8 C7 . . . . 47.8(2) ?
    N1 C7 C8 C9 . . . . -54.0(2) ?
    C6 C7 C8 C9 . . . . -175.41(15) ?
    C19 C14 C15 C16 . . . . 2.3(3) ?
    C13 C14 C15 C16 . . . . -177.03(19) ?
    C14 C19 C18 C17 . . . . -0.6(3) ?
    C5 C6 C1 C2 . . . . 1.8(3) ?
    C7 C6 C1 C2 . . . . -176.3(2) ?
    C19 C18 C17 C16 . . . . 1.4(4) ?
    C18 C17 C16 C15 . . . . -0.4(4) ?
    C14 C15 C16 C17 . . . . -1.5(3) ?
    C4 C3 C2 C1 . . . . -1.0(4) ?
    C6 C1 C2 C3 . . . . -0.4(4) ?
    C1 C6 C5 C4 . . . . -1.8(4) ?
    C7 C6 C5 C4 . . . . 176.2(2) ?
    C2 C3 C4 C5 . . . . 1.0(4) ?
    C6 C5 C4 C3 . . . . 0.5(4) ?
loop_
    _geom_hbond_atom_site_label_D
    _geom_hbond_atom_site_label_H
    _geom_hbond_atom_site_label_A
    _geom_hbond_site_symmetry_A
    _geom_hbond_distance_DH
    _geom_hbond_distance_HA
    _geom_hbond_distance_DA
    _geom_hbond_angle_DHA
    _geom_hbond_publ_flag
    O2 H2 O1 2_445 0.82 2.05 2.8194(18) 156.1 yes
    C8 H8A O2 1_554 0.97 2.47 3.379(3) 155.3 yes
    N1 H1 C3 2_455 0.90(3) 2.75(3) 3.605(2) 161(3) yes
_shelx_space_group_comment
;
The symmetry employed for this shelxl refinement is uniquely defined
by the following loop, which should always be used as a source of
symmetry information in preference to the above space-group names.
They are only intended as comments.
;
_shelx_estimated_absorpt_T_min     ?
_shelx_estimated_absorpt_T_max     ?
_shelx_hkl_file
;
  -2   0   0 2356.82   23.13   0
   2   0   0 2401.93   23.54   0
  -4   0   0   41.60    3.38   0
   4   0   0   42.56    3.41   0
  -6   0   0 1541.78   11.26   0
   6   0   0 1585.49   11.54   0
   8   0   0 1049.69    8.24   0
  -8   0   0 1018.70    8.11   0
 -10   0   0 1483.72    9.14   0
  10   0   0 1558.92    9.27   0
  12   0   0    1.12    2.01   0
 -12   0   0    2.10    2.09   0
  14   0   0   29.00    2.44   0
 -14   0   0   29.68    2.46   0
 -16   0   0    2.37    2.15   0
  16   0   0    2.66    2.31   0
 -18   0   0   10.76    2.97   0
  18   0   0    9.88    2.51   0
  20   0   0    6.37    2.78   0
 -20   0   0    8.14    3.23   0
  22   0   0    0.82    3.56   0
  24   0   0    1.24    3.99   0
   1  -1   0  459.08   12.59   0
   1   1   0  473.23    9.77   0
  -1  -1   0  459.15    9.51   0
   2   1   0 2516.85   18.22   0
   2  -1   0 2719.52   27.41   0
  -2  -1   0 2444.78   17.94   0
   3  -1   0 1514.87   17.45   0
  -3  -1   0 1522.93   12.68   0
   3   1   0 1539.35   12.84   0
  -4   1   0  181.58    5.68   0
   4  -1   0  186.90    5.72   0
   4   1   0  184.57    4.72   0
  -4  -1   0  194.53    4.80   0
   5   1   0  809.31    8.08   0
  -5  -1   0  796.17    7.87   0
   5  -1   0  734.24    9.43   0
  -5   1   0  823.87    9.83   0
  -6   1   0   44.80    3.06   0
   6  -1   0   44.10    3.04   0
   6   1   0   43.22    2.30   0
  -6  -1   0   44.01    2.74   0
  -7  -1   0   49.32    2.65   0
   7  -1   0   50.23    3.25   0
   7   1   0   52.29    2.66   0
  -7   1   0   48.08    2.86   0
   8  -1   0  586.98    6.99   0
  -8   1   0  561.64    6.68   0
  -8  -1   0  578.08    5.93   0
   8   1   0  609.43    6.00   0
  -9   1   0  349.54    5.36   0
  -9  -1   0  324.58    4.52   0
   9   1   0  350.63    4.67   0
   9  -1   0  337.95    5.07   0
 -10   1   0   74.45    3.29   0
  10   1   0   73.66    2.69   0
 -10  -1   0   77.87    3.17   0
  10  -1   0   71.17    2.97   0
  11   1   0    1.56    2.03   0
 -11   1   0    3.25    1.94   0
  11  -1   0    0.38    1.98   0
 -11  -1   0   -0.43    1.95   0
  12  -1   0    3.87    2.02   0
 -12   1   0    2.71    2.04   0
  12   1   0    0.58    2.21   0
 -12  -1   0    3.04    2.05   0
 -13   1   0   29.50    2.90   0
  13   1   0   29.27    2.38   0
  13  -1   0   29.75    2.42   0
 -13  -1   0   26.20    2.40   0
  14  -1   0    2.16    2.07   0
  14   1   0    0.85    2.25   0
 -14  -1   0    2.42    2.23   0
 -14   1   0    0.34    2.57   0
 -15  -1   0    3.27    2.11   0
  15   1   0    4.74    2.67   0
 -15   1   0    1.68    2.21   0
  15  -1   0    3.44    2.64   0
 -16   1   0    4.85    2.20   0
  16   1   0    7.89    2.33   0
  16  -1   0    7.05    2.38   0
 -16  -1   0    8.49    2.28   0
  17  -1   0    8.47    2.52   0
 -17  -1   0    8.77    2.31   0
 -17   1   0    6.24    2.99   0
  17   1   0    6.43    2.31   0
  18   1   0   67.29    3.54   0
 -18  -1   0   64.67    2.96   0
  18  -1   0   64.89    3.14   0
 -19  -1   0    3.35    2.45   0
  19  -1   0    3.01    3.38   0
  19   1   0    2.75    2.44   0
  20  -1   0    0.55    3.21   0
  20   1   0    1.70    2.68   0
 -20  -1   0    0.70    2.62   0
  21  -1   0    1.02    2.72   0
  21   1   0   -1.33    3.45   0
 -21  -1   0    0.09    2.81   0
  22  -1   0    1.09    3.61   0
  22  -1   0    5.38    3.63   0
  22   1   0    3.90    3.07   0
 -22  -1   0    2.96    3.37   0
  23  -1   0    2.68    3.83   0
  23  -1   0   -0.04    3.87   0
  23   1   0    0.37    3.14   0
 -23  -1   0   -1.32    3.10   0
  24  -1   0    0.93    4.10   0
  24   1   0   -0.22    4.16   0
  24  -1   0    1.38    4.09   0
  25  -1   0    0.81    4.47   0
  25   1   0    1.63    4.35   0
  25  -1   0    1.23    5.19   0
   0  -2   0 3242.31   20.04   0
   0   2   0 3184.06   19.84   0
  -1   2   0  313.67    7.09   0
  -1  -2   0  319.60    6.43   0
   1  -2   0  318.10    7.55   0
   1   2   0  311.86    6.05   0
  -2  -2   0 1217.37   10.57   0
  -2   2   0 1209.44   14.10   0
   2   2   0 1223.52   10.62   0
   2  -2   0 1235.82   14.30   0
  -3   2   0 9999.99   39.80   0
   3  -2   0 9895.91   39.48   0
   3   2   0 7835.77   24.46   0
  -3  -2   0 7990.00   24.88   0
   4   2   0 1173.20    9.05   0
   4  -2   0 1213.19   13.41   0
  -4  -2   0 1184.75    9.02   0
   5  -2   0   95.91    4.53   0
   5   2   0  105.89    3.34   0
   5  -2   0  106.27    4.69   0
  -5  -2   0  108.86    3.39   0
  -6  -2   0   70.83    2.81   0
   6  -2   0   63.84    3.35   0
   6   2   0   66.12    2.80   0
   7   2   0   36.57    2.43   0
   7  -2   0   35.43    3.07   0
  -7  -2   0   35.03    2.42   0
  -8  -2   0    9.50    2.10   0
   8   2   0   10.40    1.67   0
   8  -2   0    9.47    2.19   0
  -9  -2   0  687.70    6.02   0
   9  -2   0  690.42    7.55   0
   9   2   0  668.80    5.84   0
  10   2   0  383.66    4.54   0
 -10  -2   0  378.68    4.53   0
  10  -2   0  353.01    5.48   0
 -11  -2   0  451.13    4.74   0
  11  -2   0  445.81    6.04   0
  11   2   0  453.13    4.69   0
 -12  -2   0    2.78    1.97   0
  12  -2   0    2.36    2.42   0
  12   2   0    2.27    2.15   0
 -13  -2   0    2.04    2.08   0
  13   2   0    2.82    2.10   0
  13  -2   0    2.90    2.13   0
  14  -2   0   27.87    2.87   0
 -14  -2   0   29.74    2.34   0
  14   2   0   23.17    2.36   0
  15   2   0   11.62    2.25   0
 -15  -2   0   17.67    2.23   0
  15  -2   0   12.79    2.24   0
  16   2   0   34.84    2.53   0
  16  -2   0   33.00    3.11   0
 -16  -2   0   38.04    2.40   0
  17   2   0    2.54    2.84   0
 -17  -2   0    3.43    2.30   0
  17  -2   0    2.12    3.06   0
 -18  -2   0    6.95    2.43   0
  18   2   0    8.96    2.53   0
  18  -2   0    6.36    2.52   0
 -19  -2   0    2.55    2.42   0
  19  -2   0    1.72    3.36   0
  19   2   0    1.31    2.45   0
  19  -2   0    2.65    3.30   0
  20  -2   0    1.11    3.27   0
  20   2   0    0.20    2.69   0
 -20  -2   0   -0.03    2.58   0
  20  -2   0   -0.91    3.22   0
 -21  -2   0    2.85    2.72   0
  21  -2   0    1.70    3.32   0
  21  -2   0    1.72    3.43   0
  21   2   0    3.23    3.37   0
  22  -2   0    0.92    3.60   0
 -22  -2   0    1.95    2.89   0
  22   2   0    1.24    2.86   0
  22  -2   0    2.25    3.63   0
  23   2   0    6.82    3.17   0
 -23  -2   0    6.57    3.13   0
  23  -2   0    5.92    3.75   0
  23  -2   0    6.15    3.62   0
  24  -2   0   12.31    4.67   0
  24   2   0    6.90    3.49   0
  24  -2   0    8.36    4.25   0
 -24  -2   0    3.01    3.40   0
  25  -2   0    1.41    5.06   0
  25   2   0    1.19    4.41   0
  25  -2   0    0.82    5.13   0
   1   3   0  337.35    5.56   0
   1  -3   0  349.12    6.23   0
  -1  -3   0  343.03    5.58   0
  -1   3   0  352.79    6.44   0
  -2  -3   0  787.22    7.53   0
   2  -3   0  778.04    9.31   0
   2   3   0  753.06    7.19   0
  -2   3   0  780.89    9.28   0
   3   3   0 3611.99   14.79   0
  -3  -3   0 3594.61   14.51   0
   3  -3   0 3789.15   20.14   0
  -3   3   0 3782.90   20.61   0
  -4   3   0  127.84    5.00   0
  -4  -3   0  122.94    3.04   0
   4   3   0  124.39    3.55   0
   4  -3   0  122.23    4.47   0
  -5  -3   0   -0.48    2.11   0
   5   3   0    0.37    2.19   0
   5  -3   0    1.02    3.04   0
   6  -3   0   98.10    3.83   0
  -6  -3   0   98.93    2.96   0
   6   3   0   95.99    2.93   0
   6  -3   0   86.04    3.56   0
  -7  -3   0   31.13    2.31   0
   7   3   0   29.48    1.83   0
   7  -3   0   30.82    2.99   0
   7  -3   0   27.60    2.89   0
   8  -3   0  362.49    6.00   0
   8  -3   0  353.62    5.88   0
   8   3   0  342.13    4.27   0
  -8  -3   0  357.54    4.33   0
  -9  -3   0  201.71    3.49   0
   9  -3   0  219.51    4.97   0
   9   3   0  222.90    3.61   0
   9  -3   0  200.17    4.76   0
 -10  -3   0    3.26    2.06   0
  10  -3   0    3.78    2.61   0
  10   3   0    3.65    2.10   0
  10  -3   0    3.47    2.12   0
  11   3   0   -1.29    2.10   0
  11  -3   0    1.19    2.58   0
 -11  -3   0    0.83    1.99   0
  11  -3   0   -0.05    2.09   0
  12   3   0   25.37    2.29   0
  12  -3   0   26.96    2.97   0
  12  -3   0   27.78    2.44   0
 -12  -3   0   27.49    2.26   0
  13   3   0   39.80    2.36   0
 -13  -3   0   42.19    2.40   0
  13  -3   0   40.90    3.06   0
  13  -3   0   42.41    3.11   0
 -14  -3   0    1.14    2.16   0
  14  -3   0    0.66    2.72   0
  14   3   0    1.45    2.23   0
  14  -3   0    2.67    2.18   0
  15  -3   0   58.12    3.43   0
  15   3   0   53.09    2.57   0
 -15  -3   0   56.92    2.55   0
  15  -3   0   54.43    3.35   0
  16   3   0    3.31    2.39   0
 -16  -3   0    4.97    2.29   0
  16  -3   0    4.54    3.08   0
  16  -3   0    4.66    2.77   0
  17  -3   0   41.06    3.36   0
  17   3   0   39.88    3.08   0
  17  -3   0   42.41    3.37   0
 -17  -3   0   46.03    2.58   0
  18  -3   0    3.88    3.17   0
  18   3   0    5.79    2.37   0
  18  -3   0    3.10    3.11   0
 -18  -3   0    3.02    2.46   0
  19   3   0   11.76    2.55   0
  19  -3   0    9.51    3.13   0
 -19  -3   0   10.19    2.49   0
  19  -3   0   10.54    3.28   0
  20  -3   0    1.49    3.39   0
 -20  -3   0    0.46    2.56   0
  20   3   0    0.36    2.59   0
  20  -3   0    1.66    3.27   0
  21  -3   0   -0.72    3.43   0
  21   3   0   -0.41    2.67   0
  21  -3   0    0.93    3.44   0
 -21  -3   0   -0.42    2.63   0
  22  -3   0    1.11    4.28   0
  22   3   0    1.26    3.03   0
 -22  -3   0    1.50    2.84   0
  22  -3   0   -0.27    3.63   0
  23  -3   0    7.50    5.09   0
  23   3   0    8.46    3.23   0
  23  -3   0    9.78    4.65   0
 -23  -3   0   12.68    3.17   0
 -24  -3   0    2.92    3.26   0
  24  -3   0    0.08    5.29   0
  24   3   0    1.14    3.31   0
  24  -3   0    1.91    5.78   0
   0  -4   0 5559.08   18.71   0
   0   4   0 5483.26   18.30   0
   1   4   0 7853.24   21.01   0
  -1  -4   0 7436.62   20.52   0
   1  -4   0 8649.43   24.54   0
  -1   4   0 8178.53   23.58   0
  -2   4   0    1.10    2.79   0
   2   4   0    0.58    2.44   0
  -2  -4   0   -0.10    2.46   0
   2  -4   0    1.32    2.60   0
   3   4   0  336.30    4.71   0
   3  -4   0  338.09    5.70   0
  -3  -4   0  358.89    4.86   0
  -3   4   0  345.54    5.88   0
   4  -4   0  351.67    5.91   0
  -4  -4   0  363.86    4.37   0
  -4   4   0  366.88    6.01   0
   4   4   0  357.43    4.38   0
   5  -4   0   79.87    3.80   0
  -5  -4   0   76.27    2.32   0
   5   4   0   81.75    2.92   0
  -5   4   0   77.12    3.40   0
   6  -4   0  118.26    3.81   0
  -6  -4   0  126.07    2.99   0
   6   4   0  121.81    2.64   0
   7   4   0   37.66    2.43   0
   7  -4   0   36.75    2.87   0
   7  -4   0   39.36    3.07   0
  -7  -4   0   41.45    1.86   0
  -8  -4   0   18.61    2.17   0
   8  -4   0   19.70    2.74   0
   8  -4   0   20.33    2.44   0
   8   4   0   17.32    2.21   0
   9  -4   0   92.30    3.83   0
  -9  -4   0   90.54    2.73   0
   9   4   0   84.54    2.67   0
   9  -4   0   85.00    3.70   0
 -10  -4   0   67.61    2.57   0
  10  -4   0   63.33    3.39   0
  10  -4   0   63.96    3.48   0
  10   4   0   62.77    2.53   0
  11   4   0    5.80    2.12   0
  11  -4   0    5.46    2.65   0
 -11  -4   0    7.36    2.01   0
  11  -4   0    7.76    2.77   0
  12  -4   0    5.91    2.74   0
 -12  -4   0    3.15    1.99   0
  12  -4   0    6.01    2.59   0
  12   4   0    2.74    2.13   0
  13  -4   0   10.02    2.62   0
 -13  -4   0    6.68    2.04   0
  13   4   0    6.99    2.12   0
  13  -4   0    9.03    2.73   0
  14  -4   0   99.38    3.83   0
  14  -4   0  100.82    3.81   0
 -14  -4   0   95.71    2.83   0
  14   4   0   96.74    2.80   0
 -15  -4   0   66.15    2.69   0
  15  -4   0   63.00    3.59   0
  15   4   0   62.20    2.68   0
  15  -4   0   60.59    3.58   0
  16  -4   0    0.94    2.79   0
  16  -4   0   -0.16    2.85   0
  16   4   0    2.97    2.24   0
 -16  -4   0   -1.29    2.39   0
  17  -4   0   -0.17    2.87   0
  17   4   0    1.72    1.67   0
  17  -4   0    0.60    3.00   0
 -17  -4   0   -0.56    1.66   0
  18  -4   0    1.30    3.15   0
  18   4   0    1.55    2.46   0
 -18  -4   0    3.45    2.32   0
  18  -4   0    2.02    3.10   0
  19  -4   0   29.93    3.96   0
  19   4   0   29.30    2.69   0
  19  -4   0   29.82    3.49   0
 -19  -4   0   27.03    2.73   0
  20   4   0    4.35    2.55   0
  20  -4   0    2.18    3.97   0
  20  -4   0    3.31    3.49   0
 -20  -4   0    2.87    2.51   0
  21   4   0    7.13    2.85   0
 -21  -4   0    6.16    2.69   0
  21  -4   0    3.99    4.07   0
  21  -4   0    5.67    4.10   0
  22   4   0    4.54    2.88   0
  22  -4   0    5.76    4.87   0
 -22  -4   0    6.36    2.94   0
  22  -4   0    4.01    4.85   0
 -23  -4   0    4.43    3.10   0
  23  -4   0    4.93    6.15   0
  23   4   0    2.97    3.16   0
  23  -4   0    3.77    6.13   0
  24   4   0    2.17    3.38   0
 -24  -4   0    2.77    3.29   0
   1   5   0  709.64    6.22   0
  -1  -5   0  692.65    6.01   0
  -1   5   0  693.21    6.55   0
   1  -5   0  720.76    6.53   0
  -2  -5   0  540.57    5.19   0
  -2   5   0  550.29    6.03   0
   2  -5   0  533.27    5.94   0
   2   5   0  566.54    5.50   0
   3   5   0 1456.91    8.15   0
   3  -5   0 1450.18    9.66   0
  -3   5   0 1407.43    9.50   0
  -3  -5   0 1437.76    8.07   0
  -4  -5   0  127.17    3.13   0
  -4   5   0  131.12    3.65   0
   4   5   0  132.15    2.79   0
   4  -5   0  131.12    3.63   0
   5  -5   0   81.47    3.46   0
  -5  -5   0   78.14    2.25   0
  -5   5   0   76.55    3.09   0
   5   5   0   79.59    2.32   0
   6   5   0   68.20    2.58   0
  -6  -5   0   72.89    2.57   0
   6  -5   0   65.79    2.98   0
  -6   5   0   67.62    2.94   0
  -7  -5   0  584.25    4.87   0
   7  -5   0  631.13    7.15   0
   7   5   0  621.00    5.06   0
   8  -5   0   34.08    3.02   0
   8   5   0   39.62    2.40   0
  -8  -5   0   34.77    2.23   0
   9  -5   0   60.20    3.35   0
   9  -5   0   57.72    3.20   0
  -9  -5   0   61.40    2.40   0
   9   5   0   59.69    2.01   0
 -10  -5   0    7.07    1.99   0
  10  -5   0    5.52    2.30   0
  10   5   0    6.50    1.50   0
  10  -5   0    9.14    2.83   0
 -11  -5   0   42.17    2.30   0
  11  -5   0   42.50    3.34   0
  11   5   0   44.97    2.34   0
  11  -5   0   39.52    3.13   0
  12  -5   0   54.66    3.36   0
  12  -5   0   56.13    3.16   0
  12   5   0   54.61    2.39   0
 -12  -5   0   54.67    2.34   0
 -13  -5   0    3.49    1.47   0
  13   5   0    1.27    2.09   0
  13  -5   0    4.59    2.77   0
  13  -5   0    3.14    2.68   0
 -14  -5   0   11.75    2.23   0
  14  -5   0    8.52    3.06   0
  14   5   0    8.93    2.16   0
  14  -5   0    8.88    2.89   0
 -15  -5   0    1.96    2.31   0
  15  -5   0    1.51    2.86   0
  15  -5   0    2.52    3.23   0
  15   5   0   -0.65    2.35   0
  16  -5   0    3.20    3.18   0
  16  -5   0    3.09    2.92   0
 -16  -5   0    2.52    1.58   0
  16   5   0    1.64    2.35   0
  17  -5   0   -0.84    3.53   0
  17  -5   0    1.13    3.63   0
  17   5   0    1.59    2.36   0
 -17  -5   0    1.61    2.28   0
  18  -5   0   23.08    3.88   0
  18   5   0   26.41    2.57   0
  18  -5   0   24.99    3.93   0
 -18  -5   0   24.87    2.64   0
 -19  -5   0   -0.27    1.84   0
  19  -5   0    0.84    3.84   0
  19   5   0   -0.72    2.52   0
  19  -5   0    1.75    3.83   0
  20  -5   0   21.49    4.21   0
  20   5   0   17.73    2.90   0
 -20  -5   0   19.82    2.85   0
  20  -5   0   24.36    4.72   0
  21   5   0   19.64    2.93   0
  21  -5   0   18.25    5.36   0
  21  -5   0   17.55    5.53   0
 -21  -5   0   20.62    2.85   0
 -22  -5   0    4.35    2.92   0
  22   5   0    0.37    2.92   0
 -23  -5   0    1.80    3.10   0
  23   5   0    6.35    3.17   0
  24   5   0    1.84    3.42   0
 -24  -5   0    4.10    3.34   0
   0  -6   0   65.18    2.72   0
   0   6   0   67.33    2.73   0
   1   6   0  551.36    5.24   0
  -1  -6   0  589.49    5.36   0
   1  -6   0  598.02    5.59   0
  -1   6   0  589.51    5.60   0
  -2   6   0    5.99    2.27   0
   2  -6   0    8.28    1.63   0
  -2  -6   0    8.87    1.73   0
   2   6   0   10.10    2.38   0
  -3  -6   0    0.70    2.21   0
   3  -6   0    0.12    2.10   0
   3   6   0   -0.78    2.21   0
  -3   6   0    0.61    2.17   0
   4   6   0 1363.65    7.15   0
  -4  -6   0 1393.56    7.39   0
  -4   6   0 1384.15    8.88   0
   4  -6   0 1357.02    8.88   0
   5  -6   0   86.52    3.44   0
   5   6   0   88.27    2.85   0
  -5   6   0   86.25    3.47   0
  -5  -6   0   84.14    2.74   0
   6   6   0   28.01    1.86   0
  -6   6   0   30.24    2.47   0
   6  -6   0   28.67    2.39   0
  -6  -6   0   30.96    2.28   0
  -7  -6   0  141.77    3.00   0
   7  -6   0  141.61    3.61   0
   7   6   0  139.16    2.62   0
  -7   6   0  144.36    3.96   0
   8   6   0    7.60    2.11   0
   8  -6   0    7.96    2.67   0
  -8  -6   0    8.70    2.15   0
   9  -6   0  378.21    5.44   0
  -9  -6   0  391.28    3.96   0
   9   6   0  389.39    3.70   0
  10  -6   0   11.97    2.70   0
  10   6   0   13.23    2.14   0
  10  -6   0   13.60    2.97   0
 -10  -6   0   11.10    2.13   0
  11   6   0   23.94    1.76   0
  11  -6   0   18.68    2.77   0
  11  -6   0   22.21    2.92   0
 -11  -6   0   18.46    1.67   0
 -12  -6   0   49.23    2.44   0
  12  -6   0   45.05    3.20   0
  12  -6   0   48.83    3.30   0
  12   6   0   53.29    2.51   0
  13  -6   0   63.53    3.59   0
  13  -6   0   63.31    3.50   0
 -13  -6   0   61.80    2.53   0
  13   6   0   57.38    2.57   0
  14  -6   0    6.30    3.38   0
 -14  -6   0    5.95    1.59   0
  14   6   0    8.16    2.20   0
  14  -6   0    6.06    2.85   0
  15  -6   0   15.09    3.56   0
  15  -6   0   13.79    3.01   0
  15   6   0   14.21    1.82   0
 -15  -6   0   13.78    2.30   0
  16   6   0   -1.28    2.40   0
 -16  -6   0    0.28    2.33   0
  16  -6   0    0.48    3.42   0
  16  -6   0    0.74    3.29   0
  17   6   0    4.34    2.43   0
  17  -6   0    1.66    3.58   0
  17  -6   0    0.76    3.57   0
 -17  -6   0    1.59    2.34   0
  18  -6   0    9.27    3.69   0
  18  -6   0   11.60    3.83   0
 -18  -6   0   10.22    2.48   0
  18   6   0    8.81    1.84   0
  19  -6   0   12.77    4.60   0
  19  -6   0   12.90    4.99   0
 -19  -6   0   10.65    2.69   0
  19   6   0   10.53    2.71   0
  20  -6   0    9.10    5.91   0
  20  -6   0    9.76    6.30   0
  20   6   0    9.97    2.78   0
 -20  -6   0   10.72    2.78   0
 -21  -6   0    4.24    2.88   0
  21   6   0    1.57    2.89   0
 -22  -6   0    3.96    3.02   0
  22   6   0    3.80    3.03   0
  23   6   0    2.87    3.20   0
 -23  -6   0   -0.04    3.20   0
 -24  -6   0    0.18    3.36   0
  24   6   0    0.89    3.45   0
   1  -7   0  594.86    5.32   0
  -1   7   0  588.05    5.26   0
  -1  -7   0  596.25    5.08   0
   1   7   0  577.55    5.00   0
  -2   7   0  452.67    4.84   0
   2   7   0  410.79    4.32   0
   2  -7   0  443.48    4.84   0
  -2  -7   0  449.31    4.49   0
  -3   7   0  200.78    3.68   0
   3  -7   0  205.54    3.83   0
  -3  -7   0  205.06    3.33   0
   3   7   0  203.18    2.99   0
   4   7   0   -1.32    1.43   0
  -4  -7   0   -0.09    2.10   0
   4  -7   0    0.15    2.33   0
  -4   7   0    0.95    2.30   0
   5   7   0  389.66    4.03   0
   5  -7   0  385.38    4.81   0
  -5  -7   0  408.46    4.07   0
  -5   7   0  396.92    4.94   0
   6  -7   0   17.77    2.32   0
  -6   7   0   15.26    2.16   0
   6   7   0   15.08    1.58   0
  -6  -7   0   14.67    1.56   0
   7   7   0    2.09    1.46   0
  -7   7   0    3.91    2.44   0
  -7  -7   0    1.27    1.95   0
   7  -7   0    2.62    2.53   0
  -8   7   0   56.49    2.75   0
  -8  -7   0   58.80    2.50   0
   8  -7   0   57.70    3.14   0
   8   7   0   61.80    2.55   0
  -9  -7   0    6.23    1.57   0
   9   7   0    4.46    2.14   0
   9  -7   0    5.38    2.72   0
  10   7   0    7.68    2.24   0
  10  -7   0   10.46    2.76   0
  10  -7   0    6.22    2.57   0
 -10  -7   0    9.44    2.19   0
  11  -7   0   49.32    3.31   0
  11   7   0   45.07    2.46   0
 -11  -7   0   47.31    2.44   0
  11  -7   0   38.83    3.07   0
  12  -7   0    0.02    2.68   0
 -12  -7   0    0.17    1.57   0
  12   7   0   -1.03    2.25   0
  12  -7   0    1.21    2.85   0
  13  -7   0   -0.27    2.88   0
  13   7   0   -0.72    1.60   0
 -13  -7   0   -0.67    2.25   0
  13  -7   0    0.95    2.80   0
  14   7   0   61.51    2.59   0
 -14  -7   0   56.84    2.03   0
  14  -7   0   57.30    3.66   0
  14  -7   0   58.25    3.89   0
  15   7   0   42.73    2.54   0
 -15  -7   0   40.81    2.48   0
  15  -7   0   40.11    3.81   0
  15  -7   0   39.43    3.88   0
  16  -7   0   21.77    3.77   0
  16  -7   0   20.86    3.98   0
 -16  -7   0   20.75    2.51   0
  16   7   0   20.41    2.56   0
  17   7   0    1.52    2.43   0
  17  -7   0    0.54    3.61   0
  17  -7   0    0.94    3.96   0
 -17  -7   0   -1.39    2.44   0
  18  -7   0   11.94    4.81   0
 -18  -7   0    9.74    2.61   0
  18   7   0   11.30    2.66   0
  18  -7   0   10.48    4.89   0
  19  -7   0   15.33    6.92   0
 -19  -7   0   15.55    2.78   0
  19  -7   0   15.40    6.69   0
  19   7   0   15.18    2.76   0
 -20  -7   0   -1.71    2.68   0
  20   7   0    1.21    2.72   0
 -21  -7   0    2.14    2.03   0
  21   7   0    1.55    2.94   0
  22   7   0   -0.45    2.20   0
 -22  -7   0    0.83    3.13   0
  23   7   0   12.47    3.31   0
 -23  -7   0    8.63    3.27   0
   0   8   0   35.95    1.79   0
   0  -8   0   36.47    2.36   0
   1  -8   0    1.64    1.46   0
  -1  -8   0    2.76    1.48   0
   1   8   0    2.56    2.12   0
  -1   8   0    4.30    1.46   0
   2   8   0    6.38    1.42   0
   2  -8   0    4.73    2.11   0
  -2  -8   0    1.76    2.10   0
  -2   8   0    5.72    2.13   0
  -3  -8   0    0.65    1.42   0
   3  -8   0    2.53    2.17   0
   3   8   0    0.71    2.12   0
  -3   8   0    1.79    2.12   0
  -4   8   0   73.77    2.76   0
   4   8   0   73.90    2.49   0
  -4  -8   0   74.62    2.49   0
   4  -8   0   72.59    2.80   0
   5   8   0   72.76    2.01   0
   5  -8   0   74.44    2.73   0
  -5  -8   0   77.77    2.49   0
  -5   8   0   77.67    2.77   0
  -6  -8   0   52.82    2.34   0
  -6   8   0   53.87    2.67   0
   6  -8   0   52.48    2.67   0
   6   8   0   52.10    2.34   0
  -7   8   0   63.99    2.68   0
   7  -8   0   60.92    2.84   0
   7   8   0   62.78    2.48   0
  -7  -8   0   65.99    2.38   0
  -8   8   0   11.00    2.21   0
   8  -8   0   12.13    2.42   0
  -8  -8   0   10.15    2.11   0
   8   8   0   12.19    2.20   0
  -9   8   0   20.54    2.85   0
   9  -8   0   22.90    2.40   0
   9   8   0   22.23    2.38   0
  -9  -8   0   21.02    2.24   0
 -10  -8   0   -0.32    2.15   0
  10   8   0    1.72    1.58   0
  10  -8   0    0.13    2.68   0
  11   8   0  271.39    3.11   0
  11  -8   0  256.18    4.58   0
  11  -8   0  267.30    5.08   0
 -11  -8   0  268.74    3.53   0
 -12  -8   0   25.97    2.35   0
  12  -8   0   25.70    3.19   0
  12  -8   0   23.63    3.08   0
  12   8   0   28.33    1.77   0
  13  -8   0    8.92    3.41   0
  13  -8   0    7.32    2.83   0
  13   8   0   12.15    2.23   0
 -13  -8   0    9.65    1.61   0
 -14  -8   0   84.71    2.70   0
  14   8   0   90.34    2.72   0
  14  -8   0   86.58    3.94   0
  14  -8   0   84.00    4.06   0
  15   8   0   34.21    2.44   0
 -15  -8   0   28.68    1.92   0
  15  -8   0   30.32    3.88   0
  15  -8   0   29.24    3.53   0
  16  -8   0   33.62    3.98   0
 -16  -8   0   33.66    2.73   0
  16   8   0   28.65    2.68   0
  16  -8   0   33.53    4.09   0
  17  -8   0   29.71    4.25   0
  17   8   0   29.81    2.78   0
  17  -8   0   30.26    4.65   0
 -17  -8   0   31.46    2.01   0
 -18  -8   0   21.98    2.84   0
  18   8   0   23.33    2.82   0
  18  -8   0   20.96    5.94   0
  18  -8   0   20.78    6.00   0
 -19  -8   0    5.38    1.94   0
  19   8   0   10.20    2.88   0
 -20  -8   0    9.16    2.80   0
  20   8   0    4.19    2.92   0
  21   8   0    1.33    2.19   0
 -21  -8   0   -1.42    2.00   0
  22   8   0    6.40    3.30   0
 -22  -8   0    4.08    3.18   0
 -23  -8   0    1.90    3.36   0
  23   8   0   -3.64    3.40   0
  -1   9   0    4.83    2.08   0
  -1  -9   0    1.62    2.09   0
   1   9   0    3.56    2.13   0
   1  -9   0    1.68    2.06   0
  -2  -9   0   50.32    2.41   0
   2   9   0   55.32    2.00   0
  -2   9   0   60.86    2.56   0
   2  -9   0   55.26    2.51   0
  -3   9   0   24.41    2.32   0
   3   9   0   29.00    2.30   0
  -3  -9   0   27.82    2.22   0
   3  -9   0   24.15    2.27   0
   4   9   0    1.06    1.52   0
   4  -9   0    0.32    2.02   0
  -4   9   0    3.41    2.08   0
  -4  -9   0    0.23    1.40   0
  -5   9   0  203.13    3.62   0
   5  -9   0  208.13    3.64   0
   5   9   0  202.06    3.20   0
  -5  -9   0  199.59    3.10   0
   6  -9   0   39.97    2.55   0
   6   9   0   38.36    1.84   0
  -6   9   0   41.47    2.56   0
  -6  -9   0   43.30    2.35   0
  -7  -9   0   43.46    1.84   0
   7   9   0   46.25    1.96   0
   7  -9   0   45.51    3.11   0
  -7   9   0   45.74    2.62   0
   8   9   0   96.13    2.83   0
  -8  -9   0   98.39    2.66   0
  -8   9   0   93.49    3.36   0
   8  -9   0   97.09    3.15   0
   9  -9   0  106.30    3.31   0
  -9   9   0  103.06    3.35   0
  -9  -9   0  112.57    2.73   0
   9   9   0  116.39    2.80   0
  10  -9   0  413.12    5.59   0
  10   9   0  401.27    4.02   0
 -10  -9   0  399.91    3.58   0
 -11  -9   0   35.58    2.33   0
  11  -9   0   35.97    2.82   0
  11   9   0   35.52    2.48   0
  12   9   0    5.66    2.29   0
 -12  -9   0    5.57    2.27   0
  12  -9   0    3.72    2.88   0
  12  -9   0    4.35    2.99   0
  13   9   0   86.20    2.83   0
 -13  -9   0   79.74    2.22   0
  13  -9   0   80.05    3.72   0
  13  -9   0   85.61    3.84   0
  14  -9   0   16.62    3.17   0
  14  -9   0   12.86    3.10   0
  14   9   0   16.84    2.39   0
 -14  -9   0   17.34    2.46   0
 -15  -9   0   43.09    2.56   0
  15   9   0   41.85    2.75   0
  15  -9   0   38.48    3.61   0
  15  -9   0   36.90    4.08   0
  16  -9   0   12.95    4.22   0
  16  -9   0   13.93    3.89   0
  16   9   0   14.27    2.50   0
 -16  -9   0   13.55    2.48   0
  17  -9   0    1.85    4.31   0
 -17  -9   0    4.08    2.48   0
  17  -9   0    1.35    4.61   0
  17   9   0    2.24    2.59   0
  18   9   0   65.12    3.08   0
 -18  -9   0   57.82    2.32   0
  19   9   0   27.46    3.00   0
 -19  -9   0   28.39    3.02   0
  20   9   0    1.99    3.07   0
 -20  -9   0    5.82    2.94   0
  21   9   0    3.65    3.17   0
 -21  -9   0   -1.21    3.05   0
  22   9   0    6.75    3.31   0
 -22  -9   0    4.68    3.31   0
   0  10   0   69.14    2.55   0
   0 -10   0   65.94    2.51   0
  -1 -10   0   45.28    2.25   0
   1  10   0   44.74    2.41   0
   1 -10   0   46.58    2.32   0
  -1  10   0   49.19    2.38   0
   2  10   0   20.03    1.68   0
  -2  10   0   21.68    2.27   0
   2 -10   0   21.23    1.59   0
  -2 -10   0   20.34    2.22   0
  -3 -10   0    6.34    2.10   0
   3 -10   0    4.97    2.02   0
  -3  10   0    2.96    2.12   0
   3  10   0    3.85    1.51   0
  -4 -10   0    2.02    2.17   0
  -4  10   0    0.20    2.13   0
   4 -10   0    2.33    2.07   0
   4  10   0    3.46    2.15   0
  -5 -10   0   35.11    2.33   0
   5  10   0   34.33    2.35   0
   5 -10   0   33.99    2.40   0
  -5  10   0   31.58    2.39   0
  -6 -10   0   82.51    2.08   0
  -6  10   0   86.82    2.87   0
   6  10   0   87.01    2.68   0
   6 -10   0   84.39    2.86   0
  -7 -10   0   76.79    2.13   0
   7  10   0   83.02    2.68   0
  -7  10   0   81.55    3.32   0
   7 -10   0   84.86    2.95   0
  -8 -10   0  348.89    3.66   0
   8  10   0  344.90    3.67   0
  -8  10   0  340.90    4.60   0
   8 -10   0  339.89    4.55   0
  -9  10   0    4.13    2.72   0
  -9 -10   0   -0.60    2.13   0
   9 -10   0    3.15    2.77   0
   9  10   0    5.03    1.53   0
  10 -10   0    1.17    2.28   0
 -10 -10   0    1.05    2.19   0
  10  10   0    2.20    2.19   0
 -10  10   0    1.15    2.44   0
  11  10   0   11.92    2.44   0
 -11 -10   0    9.40    1.73   0
  11 -10   0   10.33    2.35   0
  12 -10   0    5.30    2.76   0
  12 -10   0    4.28    2.56   0
  12  10   0    9.32    2.38   0
 -12 -10   0    5.96    1.71   0
  13 -10   0    1.70    2.94   0
  13  10   0    2.10    2.45   0
  13 -10   0    2.33    2.94   0
 -13 -10   0   -1.23    2.33   0
  14  10   0    3.44    1.74   0
  14 -10   0    6.18    3.41   0
 -14 -10   0    6.65    2.43   0
  14 -10   0    6.85    3.17   0
  15  10   0   52.86    2.66   0
 -15 -10   0   47.96    2.22   0
  15 -10   0   51.53    4.16   0
  15 -10   0   50.76    3.84   0
  16 -10   0   11.77    3.96   0
  16 -10   0   11.87    3.90   0
 -16 -10   0   12.42    2.64   0
  16  10   0   15.67    2.76   0
  17 -10   0    1.05    4.84   0
 -17 -10   0    0.56    2.55   0
  17  10   0    0.31    2.72   0
  17 -10   0    1.63    4.27   0
  18  10   0   23.02    2.98   0
 -18 -10   0   14.57    2.93   0
 -19 -10   0    0.76    2.76   0
  19  10   0    5.35    1.97   0
 -20 -10   0   14.01    2.96   0
  20  10   0   11.27    2.15   0
  21  10   0    4.71    3.25   0
 -21 -10   0    3.76    2.31   0
  22  10   0    5.65    3.46   0
 -22 -10   0    2.48    3.40   0
   1 -11   0   63.65    2.48   0
  -1 -11   0   56.30    2.02   0
  -1  11   0   54.85    2.02   0
   1  11   0   59.87    2.56   0
  -2  11   0   49.09    2.36   0
   2  11   0   49.70    1.97   0
   2 -11   0   50.66    2.37   0
  -2 -11   0   54.26    2.50   0
   3 -11   0   27.91    2.31   0
  -3 -11   0   33.30    2.40   0
   3  11   0   30.63    1.75   0
  -3  11   0   27.26    2.39   0
   4 -11   0   88.46    2.74   0
  -4 -11   0   89.41    2.70   0
   4  11   0   88.56    2.71   0
  -4  11   0   84.00    2.27   0
  -5  11   0    1.97    2.24   0
   5  11   0    0.84    1.56   0
  -5 -11   0    0.77    2.07   0
   5 -11   0    0.31    2.21   0
   6  11   0  208.71    3.18   0
  -6 -11   0  205.87    3.13   0
  -6  11   0  208.69    3.64   0
   6 -11   0  218.55    3.63   0
   7  11   0   32.73    2.36   0
  -7 -11   0   33.37    2.36   0
   7 -11   0   35.09    2.51   0
  -7  11   0   33.75    2.53   0
   8 -11   0   38.58    2.57   0
   8  11   0   41.83    1.92   0
  -8  11   0   38.69    2.61   0
  -8 -11   0   39.12    2.54   0
   9 -11   0  141.15    3.96   0
   9  11   0  139.63    3.01   0
  -9 -11   0  139.67    3.01   0
  -9  11   0  137.62    3.46   0
 -10 -11   0    6.58    2.36   0
 -10  11   0    5.64    2.58   0
  10  11   0    5.55    1.72   0
  10 -11   0    7.21    2.50   0
 -11 -11   0    6.33    2.37   0
  11  11   0   11.31    2.43   0
  11 -11   0    9.27    3.12   0
  12 -11   0   21.04    3.21   0
 -12 -11   0   19.46    2.42   0
  12  11   0   22.85    2.59   0
 -13 -11   0   15.15    1.82   0
  13 -11   0   17.93    3.27   0
  13 -11   0   17.31    3.31   0
  13  11   0   19.27    2.46   0
  14 -11   0    8.00    3.13   0
  14 -11   0    7.86    3.09   0
 -14 -11   0    8.57    1.89   0
  14  11   0    6.89    1.86   0
 -15 -11   0    2.76    2.55   0
  15 -11   0    1.40    3.14   0
  15 -11   0    1.21    3.74   0
  15  11   0    3.07    2.60   0
  16  11   0   18.81    2.59   0
  16 -11   0   16.12    4.20   0
  16 -11   0   17.45    4.06   0
 -16 -11   0   18.67    2.75   0
  17 -11   0    3.64    4.93   0
  17  11   0   -1.53    2.76   0
  17 -11   0    2.23    4.85   0
 -17 -11   0    1.25    2.68   0
  18  11   0    4.86    2.06   0
 -18 -11   0    1.30    2.06   0
 -19 -11   0   43.04    3.41   0
  19  11   0   43.49    3.18   0
 -20 -11   0    6.79    3.22   0
  20  11   0    7.20    3.23   0
  21  11   0    9.41    3.55   0
 -21 -11   0    4.77    2.50   0
   0  12   0   11.02    2.28   0
   0 -12   0    8.28    1.54   0
  -1 -12   0    2.97    2.21   0
  -1  12   0   -1.20    2.23   0
   1  12   0   -0.19    2.25   0
   1 -12   0   -0.66    2.18   0
   2  12   0   25.20    1.83   0
   2 -12   0   26.42    2.37   0
  -2 -12   0   26.76    2.33   0
  -2  12   0   21.13    2.30   0
  -3 -12   0   10.34    2.23   0
   3 -12   0    9.44    1.60   0
   3  12   0    9.29    1.61   0
  -3  12   0   11.34    2.26   0
  -4  12   0    0.98    2.29   0
   4 -12   0    4.33    2.30   0
   4  12   0   -0.97    2.22   0
  -4 -12   0    0.19    2.16   0
  -5  12   0   76.39    2.78   0
   5 -12   0   82.06    2.83   0
   5  12   0   75.61    2.06   0
  -5 -12   0   74.29    2.59   0
   6 -12   0    0.97    2.31   0
   6  12   0    0.61    1.71   0
  -6  12   0    2.70    2.36   0
  -6 -12   0   -0.17    1.63   0
  -7  12   0  138.29    3.32   0
  -7 -12   0  139.75    2.44   0
   7 -12   0  137.87    3.33   0
   7  12   0  141.78    2.53   0
  -8  12   0  235.46    4.02   0
   8 -12   0  239.51    4.05   0
   8  12   0  240.81    3.41   0
  -8 -12   0  250.48    3.40   0
  -9  12   0    7.05    2.24   0
   9  12   0    5.41    2.41   0
  -9 -12   0    4.87    2.28   0
   9 -12   0    5.92    2.31   0
 -10  12   0  106.05    3.32   0
 -10 -12   0  107.48    2.86   0
  10  12   0  111.01    2.83   0
  10 -12   0  107.97    3.29   0
  11  12   0    1.61    1.68   0
  11 -12   0    1.45    2.55   0
 -11 -12   0    2.83    2.44   0
 -11  12   0    0.42    3.10   0
 -12 -12   0    3.28    2.37   0
  12  12   0   -5.03    2.56   0
  12 -12   0    3.01    2.67   0
  13 -12   0   13.29    3.26   0
  13  12   0   15.38    2.72   0
 -13 -12   0   13.92    2.63   0
  13 -12   0   12.34    3.20   0
  14 -12   0    1.82    3.19   0
  14 -12   0    1.59    3.22   0
 -14 -12   0    2.10    2.59   0
  14  12   0    2.90    1.87   0
 -15 -12   0    3.40    1.96   0
  15 -12   0    3.20    3.36   0
  15  12   0    3.42    2.59   0
  15 -12   0    1.53    3.31   0
 -16 -12   0    0.37    1.90   0
  16  12   0    4.59    2.78   0
  16 -12   0    2.38    3.92   0
  16 -12   0    0.99    4.01   0
  17 -12   0    2.78    5.22   0
 -17 -12   0    6.37    2.96   0
  17 -12   0    4.25    5.24   0
  17  12   0    6.51    2.95   0
  18  12   0    3.02    3.02   0
 -18 -12   0    2.98    3.03   0
 -19 -12   0    1.05    3.18   0
  19  12   0    2.67    3.07   0
  20  12   0   -1.55    3.43   0
 -20 -12   0    2.88    3.27   0
  -1 -13   0   33.65    1.81   0
   1  13   0   35.55    1.90   0
   1 -13   0   41.03    2.39   0
  -1  13   0   39.00    2.48   0
   2 -13   0   24.38    2.39   0
  -2  13   0   24.21    2.43   0
  -2 -13   0   20.82    2.32   0
   2  13   0   24.59    1.74   0
   3 -13   0  110.99    2.95   0
  -3 -13   0   98.34    2.23   0
   3  13   0  106.39    2.80   0
  -3  13   0  103.98    2.40   0
   4  13   0   26.09    2.53   0
  -4  13   0   31.64    2.61   0
  -4 -13   0   25.32    2.51   0
   4 -13   0   31.61    2.61   0
  -5  13   0  357.92    4.33   0
   5  13   0  371.95    3.92   0
   5 -13   0  366.51    4.13   0
  -5 -13   0  371.37    3.91   0
  -6 -13   0   32.64    1.87   0
   6 -13   0   32.48    2.74   0
   6  13   0   36.05    1.96   0
  -6  13   0   32.64    2.49   0
   7 -13   0    2.52    2.37   0
   7  13   0    0.36    1.70   0
  -7  13   0   -0.12    2.30   0
  -7 -13   0    2.93    2.34   0
  -8  13   0    3.32    2.84   0
  -8 -13   0    3.11    2.29   0
   8  13   0    0.05    2.35   0
   8 -13   0   -1.07    2.39   0
   9 -13   0    8.26    2.53   0
  -9 -13   0   14.43    2.37   0
  -9  13   0   10.68    2.48   0
   9  13   0    9.30    2.48   0
 -10 -13   0    1.23    1.72   0
  10  13   0    2.23    2.50   0
  10 -13   0   -0.90    2.98   0
 -10  13   0    1.22    3.08   0
  11 -13   0    2.40    2.57   0
 -11 -13   0    1.85    1.74   0
 -11  13   0   -0.65    3.21   0
  11  13   0    2.32    1.80   0
  12  13   0    0.75    1.92   0
 -12 -13   0    0.56    2.52   0
  12 -13   0    1.80    3.19   0
  13  13   0    2.70    1.82   0
 -13 -13   0    0.74    2.57   0
  13 -13   0    2.36    3.36   0
  14  13   0    3.79    1.92   0
  14 -13   0    3.33    3.39   0
  14 -13   0    3.68    3.42   0
 -14 -13   0    3.73    2.75   0
  15 -13   0    4.71    4.02   0
  15  13   0    1.63    2.83   0
  15 -13   0    1.74    4.04   0
 -15 -13   0    5.68    2.65   0
  16 -13   0   23.48    4.62   0
 -16 -13   0   22.87    3.00   0
  16 -13   0   23.18    4.67   0
  16  13   0   26.88    2.92   0
  17 -13   0    1.89    5.80   0
 -17 -13   0    2.90    2.13   0
  17  13   0    2.47    2.18   0
  17 -13   0    1.15    5.38   0
 -18 -13   0    0.73    2.07   0
  18  13   0    2.96    2.99   0
 -19 -13   0    2.41    3.23   0
  19  13   0    6.71    3.45   0
   0  14   0   22.55    1.78   0
   0 -14   0   24.14    2.37   0
  -1  14   0    5.48    2.18   0
   1 -14   0    4.90    2.30   0
  -1 -14   0    3.73    2.26   0
   1  14   0    4.88    2.40   0
   2 -14   0   55.45    2.56   0
  -2  14   0   54.06    2.61   0
  -2 -14   0   54.47    2.04   0
   2  14   0   54.79    2.72   0
   3  14   0   64.72    2.20   0
  -3  14   0   67.34    2.74   0
   3 -14   0   68.26    2.80   0
  -3 -14   0   68.69    2.74   0
  -4 -14   0   54.28    2.67   0
   4 -14   0   52.53    2.60   0
   4  14   0   47.14    2.69   0
  -4  14   0   50.17    2.73   0
  -5 -14   0    4.38    2.34   0
  -5  14   0    1.37    1.68   0
   5 -14   0    2.34    2.39   0
   5  14   0    1.17    2.35   0
  -6  14   0   25.66    2.62   0
   6 -14   0   29.63    2.55   0
  -6 -14   0   27.93    2.62   0
   6  14   0   31.56    2.58   0
   7  14   0   49.58    2.66   0
  -7 -14   0   48.59    2.61   0
   7 -14   0   43.07    2.94   0
  -7  14   0   44.43    2.83   0
   8 -14   0    0.71    2.36   0
  -8  14   0    3.02    2.47   0
   8  14   0   -1.72    2.45   0
  -8 -14   0   -0.15    1.70   0
  -9  14   0    3.96    2.54   0
   9 -14   0    0.31    2.55   0
   9  14   0    1.51    1.85   0
  -9 -14   0    0.91    2.55   0
  10 -14   0    3.49    3.28   0
 -10 -14   0   -1.14    2.45   0
 -10  14   0   -0.33    3.21   0
  10  14   0   -3.22    2.54   0
  11  14   0   16.91    1.98   0
 -11  14   0   19.59    3.41   0
 -11 -14   0   18.32    2.64   0
  11 -14   0   19.70    2.80   0
  12 -14   0    1.09    2.76   0
 -12 -14   0   -0.26    1.92   0
  12  14   0    0.74    1.93   0
  13  14   0    4.79    2.05   0
  13 -14   0    5.89    3.58   0
 -13 -14   0    2.43    1.95   0
  14 -14   0    5.76    3.60   0
  14 -14   0    9.53    3.68   0
  14  14   0    4.30    2.10   0
 -14 -14   0    6.44    2.09   0
 -15 -14   0    7.01    2.85   0
  15  14   0    5.28    2.98   0
  15 -14   0    5.08    3.65   0
  15 -14   0    6.14    3.76   0
  16 -14   0    0.79    4.50   0
  16 -14   0    0.45    4.29   0
 -16 -14   0    1.07    3.02   0
  16  14   0   -1.30    3.09   0
  17 -14   0    1.07    5.64   0
  17 -14   0    2.66    5.63   0
  17  14   0   -1.35    2.28   0
 -17 -14   0    3.53    3.16   0
 -18 -14   0    1.38    3.44   0
  18  14   0   -2.34    3.42   0
  -1 -15   0   36.08    2.62   0
   1 -15   0   36.25    2.75   0
  -1  15   0   36.71    2.03   0
   1  15   0   40.62    2.68   0
  -2  15   0   12.30    2.64   0
   2 -15   0   14.63    2.61   0
  -2 -15   0   18.71    2.45   0
   2  15   0    9.56    2.44   0
   3  15   0   55.58    2.07   0
   3 -15   0   65.89    2.71   0
  -3 -15   0   54.13    2.63   0
  -3  15   0   57.35    2.82   0
  -4 -15   0    9.60    1.79   0
   4  15   0    9.42    2.56   0
  -4  15   0   10.95    2.55   0
   4 -15   0    8.76    2.53   0
   5 -15   0   27.11    2.74   0
  -5 -15   0   26.16    2.65   0
  -5  15   0   27.46    2.66   0
   5  15   0   27.84    2.70   0
   6 -15   0    1.05    2.52   0
   6  15   0    2.06    2.57   0
  -6  15   0    2.76    2.51   0
  -6 -15   0    1.84    2.47   0
   7 -15   0    2.08    2.50   0
  -7 -15   0    6.11    2.46   0
  -7  15   0    3.55    2.57   0
   7  15   0    4.09    2.63   0
  -8 -15   0   36.58    2.02   0
   8 -15   0   38.33    2.80   0
  -8  15   0   31.94    2.95   0
   8  15   0   40.51    2.73   0
   9  15   0    8.54    1.79   0
   9 -15   0    7.12    2.80   0
  -9  15   0    8.96    2.64   0
  -9 -15   0    5.13    2.59   0
  10 -15   0    0.76    3.36   0
 -10  15   0    1.24    2.73   0
  10  15   0    3.72    2.66   0
 -10 -15   0    2.09    1.80   0
  11 -15   0   10.51    2.91   0
 -11  15   0    9.74    3.51   0
 -11 -15   0   13.36    1.96   0
  11  15   0    9.81    2.89   0
  12  15   0   -1.08    2.00   0
 -12 -15   0    2.85    2.70   0
  12 -15   0    0.98    2.95   0
  13  15   0   -0.39    2.03   0
 -13 -15   0   -2.73    2.84   0
  13 -15   0    0.47    3.69   0
  14 -15   0    1.33    3.76   0
  14  15   0   -1.22    2.21   0
  14 -15   0    1.14    3.75   0
 -14 -15   0    0.81    2.97   0
 -15 -15   0    0.84    2.15   0
  15  15   0    4.25    2.15   0
  15 -15   0    1.13    3.79   0
  15 -15   0    1.05    3.91   0
  16  15   0    4.31    3.26   0
  16 -15   0    1.84    4.61   0
  16 -15   0   -0.27    4.10   0
 -16 -15   0    1.63    2.32   0
  17 -15   0    3.77    6.55   0
  17  15   0    3.52    3.49   0
 -17 -15   0    1.81    3.38   0
  17 -15   0    3.55    6.01   0
   0 -16   0    7.96    1.79   0
   0  16   0    9.06    2.53   0
   1  16   0    1.93    2.47   0
  -1 -16   0   -0.29    1.63   0
   1 -16   0   -0.92    1.82   0
  -1  16   0    1.35    2.55   0
  -2  16   0   18.31    2.68   0
   2 -16   0   17.85    2.64   0
   2  16   0   14.33    2.57   0
  -2 -16   0   17.19    1.84   0
   3  16   0   13.46    1.78   0
   3 -16   0   14.19    2.67   0
  -3  16   0   16.44    2.62   0
  -3 -16   0   13.73    1.77   0
   4  16   0   71.13    2.93   0
  -4  16   0   64.37    2.97   0
  -4 -16   0   66.16    2.92   0
   4 -16   0   66.67    2.37   0
  -5  16   0   13.92    1.91   0
   5 -16   0   16.63    2.65   0
   5  16   0   14.25    2.77   0
  -5 -16   0   16.68    2.70   0
   6 -16   0    2.43    2.66   0
  -6 -16   0    4.51    1.85   0
   6  16   0    4.88    2.67   0
  -6  16   0    0.19    2.60   0
  -7  16   0   22.26    2.85   0
   7  16   0   26.08    2.81   0
   7 -16   0   21.08    2.84   0
  -7 -16   0   26.98    2.79   0
   8 -16   0    5.80    2.78   0
  -8  16   0    2.70    2.77   0
  -8 -16   0    3.70    2.72   0
   8  16   0    5.82    2.71   0
  -9 -16   0   35.95    2.93   0
  -9  16   0   35.22    3.15   0
   9 -16   0   34.76    3.12   0
   9  16   0   31.88    2.25   0
 -10  16   0    2.20    2.99   0
  10  16   0    1.82    2.81   0
 -10 -16   0    1.21    1.96   0
  10 -16   0    1.55    2.90   0
 -11 -16   0   -2.07    2.89   0
  11 -16   0    1.34    2.92   0
 -11  16   0    2.03    3.03   0
  11  16   0    2.23    2.87   0
 -12  16   0    1.12    3.09   0
 -12 -16   0    2.34    2.96   0
  12 -16   0    1.55    2.99   0
  12  16   0    0.65    2.10   0
  13  16   0    4.91    2.31   0
 -13 -16   0    5.15    2.14   0
  13 -16   0    3.42    4.07   0
  14  16   0    3.12    2.29   0
  14 -16   0    2.14    3.96   0
  14 -16   0    1.13    3.94   0
 -14 -16   0    1.90    3.07   0
  15 -16   0    1.91    4.11   0
  15  16   0   -0.89    2.32   0
  15 -16   0    0.52    4.14   0
 -15 -16   0    5.14    3.19   0
   1 -17   0    1.28    2.72   0
  -1  17   0    1.46    2.61   0
  -1 -17   0    1.13    2.58   0
   1  17   0    0.44    2.64   0
   2 -17   0    1.32    2.70   0
  -2 -17   0    3.47    2.60   0
   2  17   0    2.54    2.62   0
  -2  17   0    5.16    2.72   0
   3  17   0    3.79    1.80   0
   3 -17   0    0.57    2.67   0
  -3  17   0    4.75    2.65   0
  -3 -17   0    0.34    2.63   0
  -4 -17   0    4.74    2.78   0
   4  17   0   10.72    2.77   0
   4 -17   0    6.86    2.81   0
  -4  17   0    6.08    2.81   0
   5 -17   0   12.41    2.88   0
  -5  17   0   10.16    2.76   0
  -5 -17   0   10.48    1.98   0
   5  17   0    8.38    2.85   0
   6  17   0   35.67    3.01   0
  -6  17   0   39.88    3.21   0
   6 -17   0   39.69    3.04   0
  -6 -17   0   41.25    3.01   0
  -7  17   0   11.80    3.06   0
   7  17   0   15.22    2.94   0
  -7 -17   0   12.64    2.82   0
   7 -17   0   13.97    2.83   0
   8 -17   0    1.80    2.95   0
   8  17   0    6.03    2.95   0
  -8  17   0    3.00    2.89   0
  -8 -17   0    1.85    2.01   0
   9  17   0   -0.34    2.09   0
  -9 -17   0   -1.38    2.88   0
  -9  17   0    1.30    3.08   0
   9 -17   0    2.93    3.09   0
  10  17   0    5.40    3.00   0
 -10  17   0    1.47    3.09   0
 -10 -17   0    6.02    2.93   0
  10 -17   0    1.04    3.09   0
  11 -17   0    3.14    3.17   0
 -11  17   0    3.65    3.20   0
  11  17   0    8.09    3.16   0
 -11 -17   0    5.35    3.02   0
 -12 -17   0    0.89    2.18   0
  12 -17   0   -0.28    3.22   0
 -12  17   0    0.43    4.04   0
  12  17   0    3.06    2.23   0
  13  17   0    1.10    2.23   0
 -13 -17   0    1.38    3.24   0
  13 -17   0    1.07    3.39   0
  14 -17   0   -0.34    4.36   0
 -14 -17   0   -0.51    3.39   0
  14 -17   0   -1.28    4.30   0
  14  17   0    1.59    2.43   0
   0 -18   0    8.00    2.96   0
   0  18   0    4.39    2.08   0
   1  18   0    7.65    2.73   0
  -1 -18   0    7.36    2.79   0
   1 -18   0    7.32    2.84   0
  -1  18   0    5.13    2.02   0
   2 -18   0    2.34    3.03   0
  -2  18   0   -3.58    2.95   0
   2  18   0    4.81    2.92   0
  -2 -18   0    0.93    2.87   0
   3 -18   0   -0.16    2.86   0
  -3 -18   0    0.93    2.02   0
  -3  18   0    3.29    2.73   0
   3  18   0   -0.20    1.92   0
  -4  18   0   67.06    3.36   0
  -4 -18   0   57.10    3.22   0
   4  18   0   65.72    3.22   0
   4 -18   0   65.78    3.40   0
   5  18   0    7.44    3.02   0
  -5 -18   0    7.15    2.89   0
   5 -18   0   14.19    2.94   0
  -5  18   0    7.25    3.01   0
   6 -18   0    0.12    2.97   0
  -6  18   0   -0.38    3.02   0
   6  18   0    1.90    2.88   0
  -6 -18   0    5.84    2.90   0
  -7 -18   0    5.01    2.97   0
   7 -18   0    1.78    3.02   0
   7  18   0    0.71    2.99   0
  -7  18   0    2.51    3.16   0
  -8  18   0    3.92    3.10   0
   8  18   0    5.32    3.11   0
   8 -18   0    6.85    3.16   0
  -8 -18   0    3.66    2.21   0
   9 -18   0    0.40    3.15   0
  -9  18   0    5.02    3.25   0
  -9 -18   0    1.11    3.14   0
   9  18   0    1.78    2.17   0
 -10 -18   0    4.36    3.10   0
  10  18   0    2.90    3.21   0
  10 -18   0    1.04    3.31   0
 -10  18   0    1.54    3.31   0
 -11 -18   0   -2.06    3.18   0
 -11  18   0   -0.80    4.20   0
  11 -18   0   -0.18    3.42   0
  11  18   0   -2.27    3.23   0
 -12 -18   0    3.12    3.38   0
  12  18   0    2.46    2.38   0
 -12  18   0   -0.31    3.69   0
  12 -18   0   -1.05    3.56   0
  -1  19   0    6.70    3.05   0
   1  19   0    1.51    2.28   0
  -1 -19   0    5.82    2.28   0
   1 -19   0    4.04    3.06   0
   2 -19   0    3.18    3.18   0
   2  19   0    4.53    2.99   0
  -2 -19   0    4.72    2.89   0
  -2  19   0    7.64    2.20   0
  -3 -19   0   23.53    3.28   0
   3 -19   0   24.71    3.26   0
   3  19   0   21.00    2.33   0
  -3  19   0   30.83    3.24   0
   4  19   0   12.47    3.12   0
  -4 -19   0   11.30    3.10   0
  -4  19   0    7.16    2.28   0
   4 -19   0   10.98    3.16   0
   5 -19   0    2.67    3.16   0
   5  19   0    1.65    3.10   0
  -5 -19   0   -4.87    3.00   0
  -5  19   0    3.76    3.13   0
  -6  19   0    7.20    3.19   0
   6  19   0    8.95    3.21   0
   6 -19   0   11.55    3.26   0
  -6 -19   0    8.19    3.17   0
   7 -19   0    0.25    3.24   0
  -7  19   0    3.98    3.12   0
  -7 -19   0   -0.31    2.33   0
   7  19   0    4.28    3.30   0
   8 -19   0    1.42    3.35   0
   8  19   0    7.64    3.39   0
  -8  19   0    5.03    3.40   0
  -8 -19   0   -0.07    3.28   0
  -9 -19   0    3.90    3.31   0
   9  19   0    1.83    3.29   0
   9 -19   0   -0.54    3.56   0
  -9  19   0    2.86    3.41   0
   0 -20   0    2.82    3.40   0
   0  20   0   -0.38    3.27   0
   1  20   0    5.13    2.39   0
   1 -20   0    6.64    3.32   0
  -1  20   0    8.78    3.35   0
  -1 -20   0    4.94    3.32   0
   2  20   0    5.25    3.38   0
   2 -20   0    1.03    3.50   0
  -2  20   0   -1.31    3.50   0
  -2 -20   0   -1.65    3.00   0
  -3  20   0   -0.79    2.36   0
   3 -20   0    5.50    3.35   0
  -3 -20   0   -1.26    3.36   0
   3  20   0   -1.85    2.37   0
  -4  20   0   13.02    3.48   0
  -4 -20   0   14.98    3.39   0
   4  20   0   19.46    3.39   0
   4 -20   0   11.89    3.42   0
   5 -20   0    5.64    3.43   0
  -5  20   0    1.98    3.40   0
   5  20   0    6.08    3.40   0
  -5 -20   0   -0.07    3.36   0
   6  20   0   17.70    3.59   0
  -6  20   0    3.71    3.58   0
  -6 -20   0    6.45    3.46   0
   6 -20   0   17.08    3.56   0
   2   0  -1 8422.31   35.23   0
  -2   0  -1 6918.84   23.49   0
   2   0   1 7451.55   24.85   0
  -2   0   1 8989.60   36.78   0
  -4   0   1  322.97    7.40   0
  -4   0  -1  315.63    5.07   0
   4   0  -1  313.43    7.07   0
   4   0   1  293.71    4.84   0
   6   0  -1  879.41   10.07   0
   6   0   1  853.55    6.94   0
  -6   0   1  887.35   10.02   0
  -6   0  -1  815.12    6.74   0
   8   0   1  288.22    4.14   0
  -8   0   1  293.99    5.43   0
   8   0  -1  294.69    5.48   0
  -8   0  -1  281.45    4.12   0
 -10   0   1  849.96    8.04   0
  10   0  -1  857.37    8.21   0
  10   0   1  828.47    6.34   0
 -10   0  -1  814.66    6.15   0
 -12   0  -1   47.24    2.45   0
  12   0  -1   53.01    3.25   0
  12   0   1   50.49    2.48   0
 -12   0   1   48.83    2.77   0
  14   0   1   46.80    2.47   0
 -14   0   1   47.57    3.03   0
  14   0  -1   42.72    3.12   0
 -14   0  -1   44.38    2.47   0
 -16   0  -1   19.11    2.40   0
  16   0   1   17.43    2.40   0
  16   0  -1   17.96    2.69   0
 -16   0   1   17.95    3.05   0
 -18   0  -1   33.72    2.64   0
 -18   0   1   27.92    2.73   0
  18   0  -1   35.86    3.43   0
  18   0   1   31.36    2.77   0
  20   0   1    7.08    2.69   0
 -20   0   1    4.87    3.26   0
  20   0  -1    7.74    3.29   0
  22   0   1   -1.11    3.67   0
  22   0  -1    1.13    4.28   0
  24   0   1    5.63    4.09   0
  24   0  -1    4.77    4.21   0
  24   0  -1    3.48    4.24   0
   0   1  -1 2687.22   16.05   0
   0   1   1 2583.57   17.40   0
   0  -1  -1 2660.02   17.43   0
   0  -1   1 2705.44   16.08   0
   1  -1  -1  703.52   10.63   0
   1  -1   1  708.14    8.44   0
  -1   1   1  694.45   10.62   0
  -1  -1  -1  664.98    8.07   0
  -1   1  -1  671.56    8.20   0
  -1  -1   1  709.69    8.97   0
   1   1  -1  713.73    8.71   0
   1   1   1  682.39    8.37   0
   2   1   1 4412.14   18.49   0
   2   1  -1 5107.21   22.47   0
  -2  -1  -1 4598.63   18.69   0
   2  -1   1 4925.02   19.97   0
  -2  -1   1 5201.54   23.01   0
  -2   1   1 5344.71   33.91   0
   3   1  -1  559.08    7.75   0
  -3  -1   1  591.63    8.07   0
   3   1   1  567.26    6.37   0
   3  -1   1  585.69    6.94   0
  -3  -1  -1  562.81    6.27   0
  -3   1   1  609.34   13.48   0
   4  -1  -1 1050.10   18.56   0
  -4  -1  -1  937.07    7.65   0
   4   1   1  939.90    7.68   0
  -4   1   1 1019.81   18.33   0
   4  -1   1  917.05    7.94   0
  -4  -1   1 1027.45    9.87   0
   4   1  -1 1010.20    9.84   0
  -5   1  -1   94.31    3.19   0
  -5  -1   1   95.11    4.09   0
   5  -1   1   95.21    3.13   0
  -5  -1  -1   90.44    3.13   0
   5   1   1   97.76    3.13   0
  -5   1   1  100.27    6.19   0
   5   1  -1   95.19    3.80   0
   5  -1  -1   98.71    6.36   0
  -6   1  -1  100.29    3.11   0
   6   1  -1  103.90    3.93   0
   6   1   1   98.57    2.59   0
  -6   1   1  102.83    5.31   0
   6  -1   1   99.25    3.12   0
  -6  -1  -1  100.25    3.00   0
   6  -1  -1  102.59    5.47   0
  -6  -1   1  103.73    3.53   0
  -7   1  -1 1407.40    8.60   0
   7  -1  -1 1382.96   14.47   0
   7   1  -1 1345.40    9.79   0
   7   1   1 1407.17    8.16   0
   7  -1   1 1361.31    8.57   0
  -7   1   1 1405.80   14.42   0
  -7  -1  -1 1352.18    8.00   0
  -7  -1   1 1375.87    9.88   0
  -8  -1  -1  177.39    3.39   0
  -8   1   1  179.57    5.39   0
  -8  -1   1  170.24    3.79   0
   8   1   1  177.92    3.39   0
   8  -1  -1  186.41    5.67   0
   8  -1   1  170.30    3.48   0
   8   1  -1  176.82    3.91   0
  -8   1  -1  171.48    3.58   0
  -9  -1   1  283.55    4.53   0
  -9   1   1  291.25    6.08   0
   9   1   1  287.90    3.69   0
   9  -1   1  264.06    4.08   0
  -9   1  -1  303.73    4.31   0
  -9  -1  -1  264.61    3.86   0
   9   1  -1  282.80    4.89   0
   9  -1  -1  295.03    6.14   0
 -10  -1   1   12.67    2.06   0
  10   1  -1   12.95    2.18   0
  10  -1  -1   13.06    2.89   0
 -10  -1  -1   14.82    2.12   0
  10  -1   1   15.13    2.07   0
  10   1   1   13.35    2.11   0
 -10   1  -1   13.33    2.10   0
 -10   1   1   15.69    2.76   0
 -11  -1  -1   49.69    1.93   0
  11   1   1   46.38    2.34   0
 -11   1   1   50.74    3.27   0
  11  -1  -1   50.68    3.45   0
  11  -1   1   51.35    2.42   0
  11   1  -1   52.32    3.05   0
 -11  -1   1   50.00    2.99   0
 -11   1  -1   49.81    2.40   0
 -12   1  -1  105.47    3.04   0
 -12  -1  -1   99.53    2.81   0
 -12   1   1  104.22    3.92   0
  12   1   1  106.74    2.83   0
  12   1  -1  106.00    3.47   0
 -12  -1   1  101.81    3.11   0
  12  -1  -1   99.84    3.96   0
  12  -1   1  100.46    2.93   0
  13   1   1   24.39    2.31   0
 -13  -1  -1   27.23    2.23   0
 -13   1  -1   28.91    2.30   0
  13  -1  -1   24.81    2.93   0
 -13   1   1   26.72    2.91   0
 -13  -1   1   23.59    2.39   0
  13   1  -1   24.82    2.44   0
  13  -1   1   24.44    2.30   0
 -14  -1   1   35.33    2.86   0
  14  -1   1   32.99    2.52   0
  14  -1  -1   34.58    3.28   0
 -14   1  -1   34.73    2.45   0
  14   1  -1   34.33    2.52   0
 -14  -1  -1   32.15    2.33   0
  14   1   1   35.50    2.39   0
 -14   1   1   34.07    3.00   0
 -15  -1   1   22.95    2.55   0
 -15   1   1   20.79    2.96   0
 -15   1  -1   23.65    2.31   0
  15  -1   1   22.67    2.34   0
  15  -1  -1   23.24    3.17   0
  15   1  -1   24.56    2.53   0
  15   1   1   24.10    2.37   0
 -15  -1  -1   22.14    2.36   0
 -16  -1   1  129.64    3.52   0
 -16  -1  -1  133.84    3.23   0
  16   1  -1  127.76    3.57   0
 -16   1   1  127.36    4.28   0
  16   1   1  130.73    3.07   0
  16  -1  -1  132.58    4.34   0
  16  -1   1  136.04    3.55   0
 -16   1  -1  123.72    3.53   0
  17   1  -1    2.44    3.05   0
  17  -1   1    1.04    3.06   0
 -17  -1  -1    1.73    2.69   0
  17  -1  -1   -0.00    2.79   0
  17   1   1    1.52    2.24   0
 -17  -1   1    2.61    2.43   0
 -17   1   1    2.18    2.83   0
 -18  -1   1    4.28    2.99   0
  18  -1   1    4.23    2.98   0
  18   1  -1    6.18    2.57   0
 -18  -1  -1    1.72    2.39   0
  18   1   1    4.89    2.39   0
  18  -1  -1    4.53    3.56   0
 -19  -1   1   12.70    2.77   0
  19  -1   1   15.93    3.29   0
  19   1   1   16.17    3.09   0
  19   1  -1   13.24    2.68   0
  19  -1  -1   13.92    3.39   0
 -19  -1  -1   11.38    3.12   0
 -20  -1   1    1.77    3.16   0
  20   1  -1    1.60    2.73   0
  20  -1   1    0.80    3.34   0
 -20  -1  -1   -1.27    2.40   0
  20   1   1   -1.70    2.55   0
  20  -1  -1   -0.82    3.31   0
  21  -1  -1    1.43    3.59   0
 -21  -1   1    1.79    2.76   0
  21  -1   1    0.77    3.40   0
  21   1  -1   -0.79    3.42   0
 -21  -1  -1    0.66    2.68   0
  21  -1  -1    1.15    3.96   0
  21   1   1    0.99    3.29   0
  22   1  -1    9.86    3.06   0
 -22  -1  -1    8.95    2.97   0
  22   1   1   10.97    3.14   0
 -22  -1   1   10.82    3.69   0
  22  -1  -1   11.52    4.34   0
  22  -1  -1   11.42    4.34   0
  22  -1   1    9.09    3.00   0
  23   1   1    0.78    3.16   0
  23  -1  -1    2.00    4.94   0
 -23  -1   1    1.14    4.31   0
  23  -1   1   -0.06    3.24   0
  23  -1  -1    0.04    4.88   0
  23  -1   1    1.82    3.09   0
  23   1  -1    1.56    3.88   0
  24  -1  -1    3.79    6.24   0
  24  -1   1    5.79    4.15   0
  24  -1  -1    2.72    6.77   0
  24   1   1    3.17    3.90   0
  24  -1   1    4.20    4.15   0
  24   1  -1    5.17    4.84   0
  25  -1   1   -0.55    3.57   0
  25   1   1    2.76    4.28   0
  -1  -2  -1 4044.74   18.15   0
  -1   2   1 4056.88   22.29   0
  -1  -2   1 4585.36   18.73   0
   1   2   1 3911.28   17.50   0
  -1   2  -1 4699.14   18.99   0
   1   2  -1 4547.72   18.53   0
   1  -2   1 4580.29   18.64   0
   1  -2  -1 4207.65   22.74   0
   2   2   1  143.87    3.65   0
  -2   2  -1  143.97    3.77   0
   2   2  -1  149.12    3.82   0
   2  -2   1  144.14    4.22   0
  -2  -2  -1  144.62    4.10   0
  -2  -2   1  143.43    4.30   0
  -2   2   1  145.91    5.57   0
   2  -2  -1  148.29    5.89   0
   3  -2   1 1755.62   11.34   0
  -3  -2   1 1746.26   11.34   0
   3   2   1 1644.77    9.93   0
  -3   2   1 1664.29   21.75   0
   3   2  -1 1699.70   10.99   0
  -3  -2  -1 1623.03    9.67   0
   3  -2  -1 1842.23   22.68   0
   4   2   1   57.20    2.43   0
  -4  -2   1   55.39    3.04   0
  -4  -2  -1   59.70    2.43   0
   4   2  -1   71.24    2.75   0
   4  -2   1   56.56    3.00   0
   5  -2   1 1883.63   10.60   0
  -5  -2  -1 2058.28   10.08   0
   5   2   1 2051.24   10.20   0
   5  -2   1 2098.14   11.20   0
   5   2  -1 2033.82   11.40   0
  -5  -2   1 2104.79   11.54   0
   6   2   1  386.46    4.61   0
   6   2  -1  388.23    5.18   0
   6  -2   1  394.49    5.07   0
  -6  -2  -1  382.36    4.58   0
  -6  -2   1  368.61    5.00   0
   7   2   1 1176.17    7.05   0
   7   2  -1 1191.89    8.28   0
   7  -2   1 1157.30    7.96   0
  -7  -2   1 1134.55    8.22   0
  -7  -2  -1 1170.18    7.27   0
   8  -2   1  631.91    5.96   0
  -8  -2   1  709.88    6.46   0
  -8  -2  -1  709.82    5.42   0
   8   2  -1  709.31    6.45   0
   8  -2  -1  726.27   13.99   0
   8   2   1  682.70    5.53   0
  -9  -2   1   39.12    2.44   0
   9  -2  -1   37.64    4.09   0
   9   2  -1   36.10    2.52   0
   9  -2   1   33.15    2.35   0
  -9  -2  -1   37.88    2.28   0
   9   2   1   36.27    2.33   0
  10  -2   1  107.20    2.98   0
  10   2   1  106.71    2.43   0
  10  -2  -1  114.76    5.03   0
 -10  -2   1  109.48    3.25   0
  10   2  -1  109.45    3.09   0
 -10  -2  -1  111.42    2.83   0
 -11  -2  -1   30.09    2.25   0
  11  -2  -1   31.81    3.75   0
 -11  -2   1   31.65    2.33   0
  11   2   1   27.60    2.26   0
  11   2  -1   29.28    2.87   0
  11  -2   1   29.53    2.29   0
  12  -2   1   20.10    2.37   0
  12  -2  -1   23.15    3.46   0
 -12  -2  -1   23.21    2.22   0
  12   2   1   24.32    2.20   0
  12   2  -1   23.67    2.40   0
 -12  -2   1   22.68    2.31   0
  13  -2   1   88.58    2.93   0
 -13  -2   1   89.93    2.91   0
  13   2  -1   84.96    2.97   0
  13   2   1   96.14    2.72   0
  13  -2  -1   87.77    4.21   0
 -13  -2  -1   80.20    2.58   0
 -14  -2  -1   52.21    2.43   0
 -14  -2   1   47.99    2.66   0
  14  -2   1   50.23    2.55   0
  14  -2  -1   49.04    4.00   0
  14   2  -1   48.60    3.20   0
  14   2   1   47.91    2.46   0
  15  -2   1   65.44    2.68   0
  15   2   1   72.27    2.73   0
 -15  -2   1   71.45    2.82   0
  15  -2  -1   68.63    4.20   0
 -15  -2  -1   68.40    2.11   0
  15   2  -1   65.95    3.26   0
  16   2   1   16.42    2.31   0
  16  -2  -1   14.97    3.48   0
  16  -2   1   14.32    2.42   0
  16   2  -1   17.85    2.99   0
 -16  -2  -1   15.33    2.40   0
 -16  -2   1   14.13    2.44   0
  17  -2  -1   38.91    3.89   0
  17   2  -1   37.16    2.82   0
 -17  -2  -1   40.72    2.57   0
  17   2   1   38.14    2.57   0
  17  -2  -1   40.53    4.07   0
  17  -2   1   37.42    2.84   0
 -17  -2   1   37.90    2.70   0
  18   2   1    2.99    2.47   0
  18  -2  -1    2.32    3.62   0
 -18  -2   1    1.27    2.43   0
  18  -2  -1    1.64    3.59   0
 -18  -2  -1    2.38    2.42   0
  18  -2   1    0.02    2.95   0
  18   2  -1    2.95    2.41   0
  19  -2   1    7.80    2.70   0
 -19  -2  -1    8.15    2.59   0
  19   2   1    8.66    2.63   0
  19  -2   1    5.99    2.77   0
 -19  -2   1    8.54    3.25   0
  19   2  -1    7.95    2.69   0
  19  -2  -1   10.38    3.85   0
  19  -2  -1    8.05    3.76   0
 -20  -2  -1    3.15    2.54   0
  20   2   1    1.61    2.67   0
  20  -2  -1    1.64    4.32   0
 -20  -2   1    1.39    2.63   0
  20   2  -1    3.74    3.35   0
  20  -2   1    0.41    2.67   0
  20  -2   1   -0.64    2.63   0
  20  -2  -1    1.05    4.33   0
  21  -2  -1    1.64    4.86   0
  21   2   1    3.28    2.75   0
  21  -2  -1    3.11    4.43   0
  21   2  -1    2.03    3.52   0
 -21  -2   1    2.17    3.44   0
  21  -2   1    2.06    2.78   0
 -21  -2  -1    1.56    2.75   0
  21  -2   1    2.79    2.85   0
 -22  -2   1    4.96    2.92   0
  22  -2  -1    3.84    7.55   0
  22  -2   1    4.37    2.97   0
  22  -2   1    1.72    3.02   0
  22  -2  -1    3.62    7.57   0
  22   2  -1    2.73    3.02   0
  22   2   1    2.29    2.87   0
 -22  -2  -1    0.75    2.85   0
  23  -2   1    1.09    3.28   0
  23  -2   1    5.28    4.02   0
 -23  -2  -1    4.51    3.02   0
  23   2   1    6.04    2.92   0
  23   2  -1    1.95    3.98   0
 -23  -2   1    2.88    3.81   0
 -24  -2  -1    8.46    4.09   0
  24   2  -1    7.68    3.39   0
  24  -2   1    3.97    4.13   0
 -24  -2   1    6.30    4.05   0
  24  -2   1    5.65    4.11   0
  24   2   1    3.95    3.42   0
   0  -3   1  933.58    7.77   0
   0  -3  -1  927.39    8.78   0
   0   3   1  956.05    8.83   0
   0   3  -1  927.89    7.83   0
   1   3  -1 2473.22   12.38   0
   1  -3   1 2459.07   12.67   0
  -1   3  -1 2399.84   12.26   0
  -1  -3   1 2450.86   12.40   0
   1   3   1 2401.34   12.56   0
  -1   3   1 2361.32   14.71   0
   1  -3  -1 2281.16   14.61   0
  -1  -3  -1 2336.43   12.57   0
  -2  -3   1 2614.69   12.36   0
   2   3   1 2428.78   11.85   0
  -2  -3  -1 2561.78   12.21   0
   2  -3   1 2715.55   13.22   0
   2  -3  -1 2376.08   16.83   0
   2   3  -1 2627.21   12.35   0
  -2   3   1 2554.53   17.13   0
  -2   3  -1 2611.85   12.88   0
  -3   3   1   35.09    3.92   0
  -3  -3  -1   39.11    2.70   0
   3   3   1   38.64    2.14   0
   3  -3   1   34.40    2.76   0
   3   3  -1   35.87    2.92   0
   3  -3  -1   34.92    4.09   0
  -3  -3   1   37.62    2.93   0
  -3   3  -1   35.79    2.75   0
   4  -3  -1  792.63   13.95   0
   4  -3   1  802.13    7.19   0
  -4   3   1  793.29   14.02   0
   4   3  -1  802.86    6.80   0
  -4   3  -1  775.02    7.02   0
   4   3   1  792.19    6.36   0
  -4  -3   1  816.50    6.82   0
  -4  -3  -1  795.25    6.47   0
  -5  -3   1  464.98    5.34   0
   5  -3   1  461.65    5.53   0
  -5  -3  -1  452.83    4.66   0
   5   3   1  473.76    5.03   0
   5   3  -1  472.83    5.31   0
  -6  -3   1  247.90    4.04   0
   6  -3   1  249.83    4.22   0
   6   3   1  253.43    3.58   0
   6   3  -1  257.50    4.04   0
  -6  -3  -1  252.69    3.84   0
   6  -3   1  253.01    4.31   0
  -7  -3  -1  421.54    4.44   0
   7  -3   1  388.39    4.92   0
   7   3   1  411.71    4.42   0
   7   3  -1  419.72    4.87   0
  -7  -3   1  444.55    4.89   0
   7  -3   1  438.06    5.33   0
   8  -3   1  650.84    6.09   0
   8   3   1  646.41    5.21   0
  -8  -3  -1  653.55    4.99   0
  -8  -3   1  660.24    5.77   0
   8  -3   1  650.16    6.17   0
   8   3  -1  644.08    5.80   0
   9  -3   1    0.80    1.97   0
   9   3  -1    4.14    2.12   0
   9   3   1    3.19    2.08   0
  -9  -3   1    1.36    2.04   0
  -9  -3  -1    0.24    1.53   0
   9  -3   1    0.64    2.05   0
  10  -3   1  273.92    4.35   0
 -10  -3   1  282.17    3.96   0
  10  -3   1  274.60    4.16   0
 -10  -3  -1  271.74    3.65   0
  10   3   1  274.48    3.34   0
  10   3  -1  264.96    3.89   0
 -11  -3  -1  125.21    2.78   0
  11   3   1  128.62    2.84   0
  11  -3  -1  126.45    7.17   0
  11   3  -1  124.94    3.09   0
  11  -3  -1  124.91    6.97   0
 -11  -3   1  128.04    3.08   0
  11  -3   1  129.37    3.53   0
  11  -3   1  127.05    3.62   0
  12  -3   1  243.86    3.97   0
 -12  -3   1  264.67    3.88   0
  12  -3   1  258.65    4.10   0
  12   3  -1  260.96    3.94   0
  12  -3  -1  270.63    8.42   0
  12   3   1  253.28    3.42   0
  12  -3  -1  267.65    8.10   0
 -12  -3  -1  263.81    3.55   0
  13  -3  -1  216.68    7.35   0
 -13  -3   1  212.21    3.65   0
  13  -3   1  205.41    3.84   0
  13   3   1  203.52    3.36   0
  13  -3   1  203.60    3.76   0
 -13  -3  -1  199.30    3.20   0
  13  -3  -1  215.67    7.29   0
  13   3  -1  204.38    3.63   0
 -14  -3  -1   19.94    2.25   0
  14  -3  -1   14.74    4.40   0
  14  -3   1   12.41    2.35   0
  14   3   1   11.21    2.16   0
  14  -3  -1   14.54    4.02   0
 -14  -3   1   14.96    2.28   0
  14  -3   1   13.78    2.70   0
  14   3  -1   11.95    2.37   0
 -15  -3  -1    5.74    2.16   0
  15  -3   1    7.53    2.33   0
  15  -3  -1    6.94    4.21   0
 -15  -3   1    5.37    2.28   0
  15  -3   1    5.82    2.26   0
  15   3  -1    8.97    2.32   0
  15   3   1    6.68    2.33   0
  15  -3  -1    6.23    3.93   0
 -16  -3   1   10.92    2.42   0
  16   3   1   10.02    2.41   0
  16  -3  -1    9.76    4.31   0
  16   3  -1   10.80    2.39   0
  16  -3   1   10.73    2.54   0
 -16  -3  -1    7.70    2.35   0
  16  -3  -1    9.32    4.32   0
  16  -3   1    9.99    2.49   0
  17  -3   1   12.88    2.52   0
  17  -3  -1   14.67    5.08   0
  17   3  -1   12.62    2.45   0
 -17  -3  -1   15.93    2.39   0
  17  -3  -1   15.09    4.76   0
 -17  -3   1   13.98    2.93   0
  17   3   1   12.49    2.45   0
  17  -3   1   13.72    2.58   0
  18   3  -1   -0.58    2.94   0
 -18  -3  -1    2.09    2.34   0
  18   3   1    0.59    2.44   0
  18  -3  -1    0.30    5.10   0
 -18  -3   1    4.01    2.31   0
  18  -3   1    0.82    3.00   0
  18  -3   1   -2.03    2.61   0
  18  -3  -1    0.69    4.79   0
  19   3   1   14.64    2.54   0
 -19  -3   1   13.70    2.59   0
  19   3  -1   15.74    2.85   0
 -19  -3  -1   16.89    2.69   0
  19  -3   1   13.91    3.36   0
  19  -3   1   12.66    2.69   0
  20   3   1    2.23    2.69   0
  20  -3   1    1.91    3.33   0
  20  -3   1    4.13    2.65   0
 -20  -3  -1    3.26    2.55   0
 -20  -3   1    3.35    2.68   0
  20   3  -1    3.25    2.72   0
  21  -3   1    5.35    2.92   0
  21   3  -1    6.90    3.58   0
 -21  -3   1    4.91    2.81   0
  21  -3   1    4.82    2.97   0
  21   3   1    4.11    2.79   0
 -21  -3  -1    4.60    2.75   0
  22   3   1    3.46    3.52   0
  22   3  -1   -1.47    3.81   0
 -22  -3   1   -0.32    3.58   0
 -22  -3  -1   -0.58    2.91   0
  22  -3   1    1.62    3.71   0
  22  -3   1    1.26    3.62   0
 -23  -3   1    1.49    3.17   0
  23  -3   1   -0.84    3.78   0
  23  -3   1   -0.08    3.84   0
  23   3  -1   -0.03    3.95   0
 -23  -3  -1    1.15    3.73   0
  23   3   1    0.76    3.09   0
  24  -3   1    0.49    4.24   0
 -24  -3  -1    1.28    3.38   0
  24   3  -1    1.57    3.38   0
  24   3   1    0.66    3.34   0
 -24  -3   1    0.85    4.00   0
  24  -3   1   -0.78    3.40   0
   1  -4   1 1886.61   10.11   0
  -1   4  -1 1857.25   10.02   0
   1  -4  -1 1790.30   11.41   0
  -1  -4   1 1923.02    9.96   0
  -1   4   1 1876.75   11.80   0
   1   4  -1 1866.82    9.84   0
   1   4   1 1792.77    9.98   0
  -1  -4  -1 1854.95   10.17   0
  -2   4   1  130.10    4.49   0
   2  -4  -1  130.89    4.16   0
  -2  -4   1  129.16    3.59   0
  -2   4  -1  124.98    3.43   0
   2   4  -1  128.97    3.60   0
   2   4   1  126.65    3.36   0
  -2  -4  -1  129.06    3.37   0
   2  -4   1  129.42    3.55   0
   3  -4   1  609.20    5.97   0
  -3  -4  -1  611.97    5.76   0
   3   4   1  616.72    5.75   0
   3   4  -1  639.12    5.91   0
  -3  -4   1  609.94    5.60   0
  -3   4  -1  612.26    6.10   0
   3  -4  -1  585.00    7.90   0
  -3   4   1  594.04    8.15   0
   4  -4  -1 1297.99   12.76   0
   4   4  -1 1285.30    7.73   0
  -4   4  -1 1359.16    8.71   0
   4   4   1 1391.97    7.88   0
   4  -4   1 1311.00    8.49   0
  -4  -4   1 1330.42    7.88   0
  -4  -4  -1 1348.47    7.80   0
  -4   4   1 1426.15   13.58   0
  -5  -4  -1  301.89    4.07   0
   5  -4  -1  304.18    7.58   0
  -5   4  -1  307.79    4.53   0
   5   4  -1  281.01    4.07   0
   5   4   1  298.68    3.79   0
  -5  -4   1  305.09    4.22   0
   5  -4   1  314.58    4.51   0
  -5   4   1  304.91    7.71   0
   6  -4   1  495.17    5.46   0
  -6   4   1  508.01   11.85   0
   6   4  -1  507.06    4.79   0
  -6  -4   1  517.26    4.84   0
   6  -4  -1  517.84   11.71   0
   6   4   1  513.01    4.82   0
  -6  -4  -1  503.50    4.72   0
  -7  -4  -1   43.35    2.45   0
   7  -4   1   49.39    2.63   0
  -7  -4   1   50.41    2.47   0
   7  -4   1   44.19    2.58   0
   7   4  -1   45.57    2.61   0
   7   4   1   45.75    2.39   0
   8   4  -1   58.88    2.65   0
  -8  -4  -1   60.25    2.38   0
   8   4   1   62.93    2.05   0
   8  -4   1   51.01    2.58   0
  -8  -4   1   64.49    2.58   0
   8  -4   1   62.87    2.68   0
  -9  -4   1   10.78    2.16   0
   9   4  -1   11.22    2.21   0
   9  -4   1   12.56    2.02   0
   9   4   1   10.65    2.05   0
  -9  -4  -1   12.74    2.03   0
   9  -4   1   12.00    2.14   0
  10  -4   1   42.34    2.45   0
 -10  -4  -1   44.18    2.28   0
  10   4   1   44.71    2.29   0
 -10  -4   1   45.54    2.33   0
  10   4  -1   47.59    2.00   0
  10  -4   1   46.56    2.97   0
  11  -4   1   15.53    2.82   0
  11  -4   1   14.05    2.27   0
 -11  -4  -1   14.96    2.01   0
  11   4  -1   11.98    2.12   0
 -11  -4   1   14.75    2.17   0
  11   4   1   14.54    2.03   0
 -12  -4  -1  257.04    3.54   0
  12  -4   1  245.43    3.97   0
 -12  -4   1  258.55    3.74   0
  12  -4   1  262.47    4.14   0
  12   4   1  241.64    3.50   0
  12   4  -1  247.32    3.77   0
  13  -4   1   15.61    2.25   0
 -13  -4   1   16.61    2.14   0
 -13  -4  -1   15.43    2.14   0
  13  -4   1   17.34    2.86   0
  13   4  -1   18.87    2.30   0
  13   4   1   18.28    2.13   0
 -14  -4  -1   44.55    2.40   0
  14  -4   1   41.12    2.55   0
 -14  -4   1   43.06    2.45   0
  14  -4   1   41.96    3.04   0
  14   4  -1   45.93    2.57   0
  14   4   1   42.53    2.41   0
  15  -4   1   31.06    3.17   0
  15  -4   1   35.02    2.73   0
  15   4  -1   34.36    2.63   0
  15   4   1   31.38    2.55   0
 -15  -4   1   36.54    2.45   0
 -15  -4  -1   30.30    2.31   0
  16  -4   1   22.37    2.75   0
  16  -4   1   26.77    2.81   0
  16   4  -1   24.77    2.62   0
 -16  -4   1   28.34    2.53   0
 -16  -4  -1   26.14    2.54   0
  16   4   1   26.30    2.45   0
 -17  -4  -1   29.92    2.45   0
  17  -4   1   30.09    2.62   0
  17  -4   1   27.08    2.65   0
 -17  -4   1   29.38    2.59   0
  17   4   1   29.14    2.59   0
  17   4  -1   28.87    2.65   0
 -18  -4   1   14.15    2.46   0
  18  -4   1   11.19    3.24   0
  18   4   1   13.17    2.45   0
  18   4  -1   13.70    2.55   0
 -18  -4  -1   13.15    2.45   0
  18  -4   1   11.15    2.67   0
  19  -4   1    4.78    3.25   0
 -19  -4  -1    3.79    1.80   0
  19  -4   1    6.62    3.28   0
  19   4  -1    8.41    3.23   0
  19   4   1    6.49    1.83   0
 -19  -4   1    8.14    2.59   0
  20  -4   1    5.31    2.98   0
  20   4  -1    7.04    2.73   0
 -20  -4  -1    6.84    2.62   0
  20  -4   1    5.18    3.41   0
 -20  -4   1    6.44    2.71   0
  20   4   1    7.75    2.63   0
 -21  -4   1   15.87    3.68   0
  21  -4   1   14.77    3.12   0
  21  -4   1   17.24    3.31   0
  21   4  -1   13.83    3.11   0
 -21  -4  -1   15.42    2.82   0
  21   4   1   12.16    2.88   0
  22  -4   1    2.68    3.85   0
 -22  -4  -1    0.75    2.91   0
  22  -4   1    3.34    3.72   0
  22   4   1    1.39    2.90   0
 -22  -4   1    4.81    3.00   0
  22   4  -1    7.01    3.02   0
 -23  -4   1    1.73    3.16   0
 -23  -4  -1   -0.43    3.12   0
  23  -4   1   -0.09    3.85   0
  23   4   1    1.68    3.17   0
  23   4  -1    0.64    3.12   0
  23  -4   1    1.04    3.87   0
  24  -4   1   -0.04    4.08   0
  24   4   1   -1.74    4.05   0
  24  -4   1    1.50    4.17   0
 -24  -4   1   -0.45    3.35   0
 -24  -4  -1    2.90    3.27   0
  24   4  -1   -1.25    4.26   0
   0   5  -1 2623.98   11.03   0
   0   5   1 2581.93   11.59   0
   0  -5  -1 2483.69   11.44   0
   0  -5   1 2651.22   10.97   0
  -1  -5  -1  174.19    3.53   0
   1  -5   1  168.01    3.24   0
   1   5  -1  173.27    3.67   0
  -1   5   1  173.12    3.78   0
   1   5   1  168.41    3.50   0
  -1  -5   1  171.75    3.64   0
   1  -5  -1  168.02    3.79   0
  -1   5  -1  177.49    3.58   0
  -2  -5  -1 1858.16    9.22   0
   2   5   1 1892.11    9.15   0
  -2   5  -1 1896.09    9.49   0
   2  -5  -1 1893.90   11.11   0
   2  -5   1 1894.15    9.36   0
  -2  -5   1 1814.74    8.94   0
   2   5  -1 1856.49    8.89   0
  -2   5   1 1951.57   11.30   0
   3  -5   1   92.36    3.04   0
   3  -5  -1   88.04    3.31   0
   3   5   1   88.80    2.89   0
  -3  -5   1   92.30    3.01   0
  -3   5   1   90.76    3.44   0
  -3  -5  -1   92.96    2.92   0
  -3   5  -1   94.69    3.02   0
   3   5  -1   92.66    2.52   0
  -4   5   1  472.67    6.88   0
   4   5  -1  489.69    4.59   0
  -4  -5  -1  479.54    4.75   0
  -4   5  -1  477.59    5.24   0
   4  -5  -1  473.89    6.65   0
  -4  -5   1  466.47    4.53   0
   4  -5   1  482.71    5.28   0
   4   5   1  468.68    4.69   0
   5  -5   1  118.57    3.19   0
   5  -5  -1  115.06    4.18   0
  -5   5   1  112.76    4.22   0
   5   5   1  121.51    2.56   0
   5   5  -1  118.93    3.00   0
  -5   5  -1  117.92    3.15   0
  -5  -5  -1  118.62    2.98   0
  -5  -5   1  114.07    2.90   0
  -6  -5   1  496.70    4.72   0
  -6   5   1  487.99    8.26   0
  -6  -5  -1  486.86    4.62   0
   6   5  -1  486.81    4.46   0
   6  -5   1  495.49    5.30   0
  -6   5  -1  501.37    5.42   0
   6   5   1  487.56    4.56   0
   6  -5  -1  489.78    8.12   0
   7   5  -1   33.10    2.35   0
  -7   5   1   32.26    4.19   0
  -7  -5   1   32.87    1.78   0
   7   5   1   31.89    2.32   0
   7  -5   1   32.08    2.43   0
   7  -5  -1   32.58    4.21   0
  -7  -5  -1   29.86    2.35   0
   8  -5  -1   76.46    5.84   0
   8   5  -1   70.07    2.23   0
  -8  -5  -1   72.85    2.57   0
   8  -5  -1   71.80    5.48   0
   8  -5   1   76.74    2.81   0
  -8  -5   1   74.00    2.14   0
   8   5   1   68.66    2.55   0
  -9  -5   1   33.81    1.80   0
   9   5   1   34.74    1.79   0
   9  -5   1   31.42    2.25   0
   9   5  -1   35.85    2.42   0
  -9  -5  -1   37.16    2.20   0
   9  -5   1   32.54    2.44   0
  10   5   1  136.22    2.83   0
  10  -5   1  139.42    3.34   0
  10   5  -1  138.80    2.97   0
  10  -5   1  133.82    3.21   0
 -10  -5  -1  138.09    2.82   0
 -10  -5   1  138.92    2.99   0
 -11  -5   1  189.96    3.18   0
  11  -5   1  177.75    3.59   0
  11  -5   1  187.22    3.71   0
 -11  -5  -1  187.09    2.77   0
  11   5  -1  180.03    3.18   0
  11   5   1  192.92    3.22   0
 -12  -5  -1   20.92    1.71   0
  12   5  -1   22.98    1.69   0
  12  -5   1   22.16    2.46   0
 -12  -5   1   22.49    1.74   0
  12  -5   1   21.65    2.34   0
  12   5   1   23.73    2.31   0
 -13  -5  -1    8.20    1.49   0
  13  -5   1    6.97    2.80   0
  13   5   1    9.52    2.24   0
  13   5  -1    6.39    2.21   0
  13  -5   1    6.41    2.67   0
 -13  -5   1    8.30    2.26   0
  14  -5   1   42.58    3.17   0
  14   5  -1   42.36    2.56   0
 -14  -5   1   39.75    2.51   0
  14  -5   1   39.25    2.60   0
  14   5   1   44.04    2.53   0
 -14  -5  -1   39.99    1.90   0
  15   5  -1   45.65    2.64   0
  15  -5   1   47.76    2.81   0
  15  -5   1   48.35    3.44   0
 -15  -5   1   47.95    2.64   0
  15   5   1   49.70    2.54   0
 -15  -5  -1   49.49    2.47   0
 -16  -5  -1   20.28    2.37   0
  16  -5   1   15.08    3.13   0
  16   5  -1   16.72    2.45   0
 -16  -5   1   19.18    2.30   0
  16  -5   1   17.62    2.61   0
  16   5   1   19.19    2.24   0
 -17  -5   1    0.50    2.45   0
 -17  -5  -1    5.09    2.41   0
  17   5   1    3.59    2.41   0
  17   5  -1    4.64    2.39   0
  17  -5   1    4.22    3.00   0
  17  -5   1    3.47    3.08   0
 -18  -5   1    4.74    2.49   0
 -18  -5  -1    4.67    2.48   0
  18  -5   1    5.95    3.41   0
  18   5   1    6.42    2.47   0
  18   5  -1    5.12    2.48   0
  18  -5   1    5.22    2.73   0
 -19  -5  -1    0.88    2.55   0
  19  -5   1    6.01    3.35   0
  19  -5   1    5.96    3.27   0
  19   5   1    5.33    2.63   0
  19   5  -1    7.08    2.63   0
 -19  -5   1    4.37    2.56   0
  20  -5   1    2.12    3.32   0
 -20  -5  -1    0.87    2.73   0
  20  -5   1    0.35    3.46   0
  20   5  -1    3.16    3.40   0
 -20  -5   1    3.30    2.69   0
  20   5   1    2.09    2.70   0
  21  -5   1    2.95    3.68   0
  21  -5   1    2.88    3.55   0
 -21  -5   1    3.79    2.86   0
 -21  -5  -1    0.56    2.75   0
  21   5   1    1.36    2.82   0
  21   5  -1    5.51    3.12   0
  22  -5   1   10.24    3.90   0
  22   5   1    7.05    3.04   0
 -22  -5  -1    7.62    2.96   0
  22  -5   1    7.73    4.09   0
 -22  -5   1    9.77    3.09   0
  22   5  -1    8.58    3.13   0
  23   5   1    2.44    3.09   0
 -23  -5  -1   -0.48    3.15   0
  23  -5   1    1.76    4.09   0
 -23  -5   1    2.11    3.10   0
  23   5  -1    1.06    3.25   0
  23  -5   1    0.81    4.04   0
  24  -5   1    2.90    5.06   0
 -24  -5  -1    2.32    3.32   0
  24   5  -1    3.46    3.50   0
  24   5   1    3.79    3.46   0
  24  -5   1    5.09    4.98   0
 -24  -5   1    2.99    3.39   0
   1   6  -1  349.44    4.26   0
  -1  -6   1  340.52    4.24   0
  -1  -6  -1  365.58    4.40   0
   1  -6   1  357.79    4.32   0
   1  -6  -1  345.94    4.55   0
  -1   6   1  335.52    4.52   0
  -1   6  -1  352.13    4.30   0
   1   6   1  352.73    4.31   0
   2   6   1  719.43    5.42   0
  -2  -6  -1  728.15    5.43   0
  -2  -6   1  698.44    5.54   0
  -2   6   1  716.12    6.48   0
   2   6  -1  695.84    5.51   0
  -2   6  -1  711.41    5.80   0
   2  -6   1  694.86    5.72   0
   2  -6  -1  709.47    6.54   0
   3  -6   1  376.14    4.53   0
   3  -6  -1  377.12    5.37   0
  -3  -6   1  348.85    4.20   0
   3   6  -1  384.62    4.39   0
  -3   6  -1  372.52    4.46   0
  -3   6   1  369.39    5.11   0
   3   6   1  366.67    4.21   0
  -3  -6  -1  361.67    3.94   0
  -4  -6  -1  285.58    3.51   0
  -4  -6   1  277.86    3.72   0
  -4   6  -1  290.10    4.13   0
  -4   6   1  280.56    4.93   0
   4   6  -1  284.13    3.80   0
   4  -6  -1  273.47    4.67   0
   4   6   1  291.45    3.80   0
   4  -6   1  295.02    4.19   0
   5   6   1  145.60    2.60   0
   5   6  -1  142.13    3.12   0
  -5  -6  -1  148.68    2.63   0
  -5   6  -1  142.27    3.37   0
  -5  -6   1  147.07    3.07   0
  -5   6   1  149.10    4.20   0
   5  -6   1  142.24    3.37   0
   5  -6  -1  147.42    4.13   0
  -6   6  -1  231.17    3.84   0
  -6  -6  -1  215.55    2.93   0
  -6   6   1  226.98    5.26   0
  -6  -6   1  221.01    3.08   0
   6  -6  -1  226.82    5.10   0
   6   6   1  230.72    3.40   0
   6   6  -1  226.18    3.42   0
   6  -6   1  226.57    3.84   0
  -7  -6  -1   72.13    1.98   0
  -7   6  -1   74.09    2.74   0
   7   6  -1   70.94    2.65   0
   7   6   1   70.66    2.00   0
   7  -6   1   72.19    3.18   0
  -7   6   1   72.00    4.20   0
   7  -6  -1   69.54    4.11   0
  -7  -6   1   67.98    2.58   0
  -8  -6  -1  233.71    3.00   0
   8  -6   1  230.65    3.85   0
   8   6   1  238.01    2.96   0
   8   6  -1  223.12    3.36   0
   8  -6  -1  242.45    6.27   0
  -8  -6   1  226.96    3.33   0
  -9  -6   1   69.54    2.00   0
  -9  -6  -1   68.58    2.08   0
   9  -6   1   65.70    2.75   0
   9  -6  -1   73.27    4.93   0
   9   6  -1   71.24    2.52   0
   9   6   1   69.24    2.04   0
   9  -6  -1   68.84    5.06   0
  10  -6   1    4.50    2.12   0
  10  -6  -1    3.92    4.64   0
  10   6  -1    3.09    1.53   0
  10   6   1    3.37    2.17   0
 -10  -6   1    4.03    2.00   0
  10  -6   1    3.07    2.29   0
  10  -6  -1    3.06    4.66   0
 -10  -6  -1    2.21    1.51   0
  11  -6   1   42.75    2.63   0
 -11  -6   1   38.64    2.29   0
  11   6   1   43.00    1.87   0
  11   6  -1   42.93    2.35   0
 -11  -6  -1   39.21    1.82   0
  11  -6   1   39.30    2.40   0
 -12  -6   1   27.01    2.24   0
  12  -6   1   27.19    2.50   0
  12   6   1   27.03    2.36   0
 -12  -6  -1   26.36    2.36   0
  12   6  -1   27.85    2.32   0
  12  -6   1   25.41    2.36   0
  13   6   1   37.12    2.48   0
  13  -6   1   40.04    3.13   0
 -13  -6   1   40.47    2.38   0
  13  -6   1   38.03    2.54   0
  13   6  -1   34.86    2.46   0
 -13  -6  -1   37.07    2.42   0
  14  -6   1   39.36    2.70   0
  14  -6   1   36.71    2.75   0
 -14  -6   1   38.57    2.43   0
 -14  -6  -1   35.47    2.38   0
  14   6   1   41.85    2.45   0
  14   6  -1   34.23    2.63   0
  15  -6   1   61.41    3.03   0
 -15  -6   1   60.03    2.68   0
  15  -6   1   61.91    2.95   0
  15   6  -1   63.53    2.73   0
  15   6   1   64.26    2.62   0
 -15  -6  -1   59.53    2.55   0
 -16  -6  -1    3.03    2.35   0
  16   6  -1    4.06    2.37   0
  16  -6   1    4.69    3.09   0
  16   6   1    4.33    2.36   0
  16  -6   1    3.07    2.94   0
 -16  -6   1    4.78    2.34   0
  17  -6   1    3.25    3.14   0
  17  -6   1    2.34    2.60   0
 -17  -6  -1    2.17    2.48   0
 -17  -6   1    3.62    2.45   0
  17   6  -1    4.42    2.47   0
  17   6   1    3.99    2.49   0
  18  -6   1    0.83    2.75   0
  18  -6   1    1.54    2.65   0
 -18  -6  -1   -0.17    2.57   0
  18   6  -1    3.45    2.48   0
  18   6   1    3.75    2.53   0
 -18  -6   1    1.51    2.41   0
  19  -6   1    5.18    2.83   0
  19   6  -1    4.78    2.75   0
 -19  -6   1    4.50    2.68   0
 -19  -6  -1    5.21    1.95   0
  19   6   1    4.45    2.68   0
  19  -6   1    6.38    2.71   0
 -20  -6   1    6.61    2.64   0
  20   6   1    4.64    1.95   0
  20  -6   1    4.21    3.57   0
 -20  -6  -1    1.76    2.73   0
  20   6  -1    2.05    2.68   0
  20  -6   1    5.82    3.44   0
  21  -6   1    8.37    3.66   0
  21   6   1    9.68    2.94   0
  21   6  -1    7.11    2.87   0
  21  -6   1    5.93    3.67   0
 -21  -6   1    8.84    2.93   0
 -21  -6  -1    5.16    2.90   0
  22  -6   1    2.99    4.35   0
 -22  -6   1    1.28    3.05   0
  22   6  -1    4.24    3.07   0
 -22  -6  -1    4.77    3.08   0
  22  -6   1    1.65    3.83   0
  22   6   1    4.17    3.07   0
  23   6  -1    1.63    3.37   0
 -23  -6   1    1.11    3.32   0
 -23  -6  -1    4.56    3.26   0
  23  -6   1    4.69    4.56   0
  23  -6   1    2.75    4.05   0
  23   6   1    1.31    3.28   0
  24   6   1    0.45    3.43   0
   0   7  -1  352.86    3.75   0
   0  -7   1  365.25    3.82   0
   0  -7  -1  350.24    4.29   0
   0   7   1  363.92    4.36   0
   1  -7  -1  299.82    4.07   0
  -1  -7   1  282.96    3.78   0
  -1  -7  -1  305.06    3.93   0
   1  -7   1  298.70    3.97   0
  -1   7  -1  297.42    3.63   0
   1   7  -1  294.79    3.45   0
  -1   7   1  290.81    4.10   0
   1   7   1  285.73    3.58   0
   2  -7  -1  215.91    3.81   0
   2   7   1  206.42    3.47   0
  -2  -7  -1  207.11    3.43   0
   2   7  -1  218.51    3.51   0
   2  -7   1  207.39    3.56   0
  -2   7  -1  221.54    3.60   0
  -2   7   1  228.98    3.91   0
  -2  -7   1  199.69    3.03   0
   3  -7  -1 1618.74    9.23   0
  -3   7  -1 1605.29    8.09   0
  -3  -7  -1 1601.54    7.54   0
   3   7  -1 1585.63    7.22   0
  -3   7   1 1598.51    9.32   0
  -3  -7   1 1537.55    7.29   0
   3   7   1 1556.29    7.46   0
   3  -7   1 1659.26    8.16   0
   4   7  -1  217.51    3.38   0
   4  -7   1  217.33    3.65   0
  -4   7   1  203.74    4.24   0
   4  -7  -1  210.19    3.94   0
   4   7   1  206.28    3.29   0
  -4  -7  -1  207.12    2.97   0
  -4  -7   1  211.94    2.96   0
  -4   7  -1  204.93    3.53   0
   5  -7  -1   52.67    2.71   0
   5  -7   1   55.00    2.67   0
   5   7   1   51.69    2.39   0
  -5   7   1   52.53    2.77   0
   5   7  -1   56.88    2.43   0
  -5  -7   1   52.50    2.39   0
  -5   7  -1   51.98    2.12   0
  -5  -7  -1   50.58    1.87   0
   6   7  -1   11.21    2.29   0
  -6   7   1   10.89    2.29   0
  -6  -7   1   12.72    2.19   0
   6  -7   1   11.32    2.29   0
   6  -7  -1   13.08    2.73   0
  -6   7  -1   11.92    2.16   0
  -6  -7  -1   12.55    1.50   0
   6   7   1   10.53    2.04   0
  -7   7   1    9.77    2.81   0
   7  -7   1    8.17    2.25   0
   7   7   1    9.06    1.48   0
   7   7  -1    8.31    1.58   0
  -7  -7  -1    9.90    1.45   0
  -7   7  -1    8.51    2.17   0
  -7  -7   1   10.76    1.53   0
   7  -7  -1    9.63    2.89   0
   8   7  -1  167.60    2.74   0
   8  -7  -1  165.32    4.69   0
  -8  -7   1  174.18    3.19   0
  -8   7   1  163.13    4.79   0
   8  -7   1  163.95    3.48   0
   8   7   1  168.38    3.05   0
  -8  -7  -1  168.60    2.62   0
  -8   7  -1  174.47    3.44   0
   9  -7  -1   22.04    3.42   0
   9  -7   1   21.02    2.37   0
   9   7   1   23.87    2.30   0
   9   7  -1   26.25    1.75   0
  -9  -7   1   17.93    2.17   0
  -9  -7  -1   23.09    1.66   0
  10   7   1    5.16    1.56   0
 -10  -7   1    3.40    2.11   0
 -10  -7  -1    3.16    1.53   0
  10  -7  -1    4.03    3.22   0
  10  -7  -1    4.56    3.33   0
  10  -7   1    2.82    2.64   0
  10   7  -1    5.66    2.19   0
  10  -7   1    6.59    2.27   0
  11  -7  -1   74.87    6.60   0
  11  -7   1   68.63    2.74   0
 -11  -7   1   76.61    2.71   0
 -11  -7  -1   70.75    2.06   0
  11   7  -1   75.62    2.17   0
  11  -7  -1   77.28    6.58   0
  11   7   1   80.89    2.64   0
  11  -7   1   76.56    2.97   0
  12  -7   1  123.67    3.35   0
 -12  -7   1  122.56    2.51   0
  12  -7   1  114.88    3.11   0
  12   7  -1  126.24    2.52   0
  12   7   1  130.40    2.39   0
 -12  -7  -1  126.04    2.40   0
  13  -7   1  177.82    4.29   0
 -13  -7   1  186.44    2.80   0
  13   7   1  180.83    3.16   0
 -13  -7  -1  183.58    2.69   0
  13   7  -1  174.02    2.81   0
  13  -7   1  175.64    3.79   0
 -14  -7  -1    1.90    1.55   0
  14  -7   1   -0.32    2.40   0
  14   7  -1    1.12    2.44   0
  14  -7   1    0.91    2.44   0
  14   7   1    3.35    2.23   0
 -14  -7   1    1.70    1.53   0
 -15  -7   1   10.95    1.76   0
 -15  -7  -1    8.10    2.43   0
  15   7  -1   11.95    2.56   0
  15  -7   1   12.49    3.06   0
  15   7   1   10.47    2.45   0
  15  -7   1   10.50    2.56   0
  16  -7   1   20.92    3.26   0
 -16  -7   1   15.58    1.88   0
  16   7  -1   15.04    1.83   0
  16   7   1   16.50    2.49   0
  16  -7   1   16.77    3.18   0
 -16  -7  -1   17.63    2.50   0
  17  -7   1   26.47    2.93   0
  17   7  -1   32.48    2.68   0
 -17  -7  -1   25.26    2.72   0
  17   7   1   27.89    2.64   0
  17  -7   1   24.90    2.83   0
 -17  -7   1   22.53    1.98   0
  18  -7   1   16.68    3.34   0
 -18  -7   1   16.74    1.91   0
  18   7  -1   18.10    2.72   0
  18   7   1   20.15    2.79   0
 -18  -7  -1   19.69    2.66   0
  18  -7   1   18.11    2.86   0
  19   7   1   -3.31    2.64   0
 -19  -7  -1    1.18    2.69   0
  19  -7   1    0.47    3.50   0
  19   7  -1   -3.87    2.76   0
 -19  -7   1    2.43    1.92   0
  19  -7   1    0.53    3.49   0
  20   7  -1    8.01    2.94   0
  20   7   1    8.71    2.10   0
 -20  -7   1    8.63    2.85   0
 -20  -7  -1    6.66    1.99   0
  20  -7   1    8.74    3.54   0
  20  -7   1    8.63    3.77   0
  21  -7   1    3.60    3.83   0
 -21  -7   1   -2.49    2.92   0
 -21  -7  -1    2.47    2.93   0
  21  -7   1    2.55    4.20   0
  21   7   1    3.21    2.99   0
  21   7  -1   -0.40    2.94   0
 -22  -7   1   -0.49    3.13   0
  22   7  -1   -0.11    3.25   0
 -22  -7  -1    3.00    2.97   0
  22  -7   1    2.22    4.09   0
  22  -7   1    0.71    4.02   0
  22   7   1    1.19    3.14   0
 -23  -7   1    1.72    3.33   0
  23  -7   1    1.01    4.97   0
  23   7  -1   -1.03    3.35   0
  23  -7   1    0.88    4.89   0
  23   7   1    2.37    3.27   0
 -23  -7  -1    1.32    3.31   0
  -1  -8   1  563.32    4.70   0
  -1   8  -1  590.04    4.89   0
   1  -8  -1  578.82    5.13   0
   1  -8   1  560.35    4.79   0
   1   8   1  562.33    4.59   0
   1   8  -1  568.79    4.81   0
  -1   8   1  594.44    5.21   0
  -1  -8  -1  597.57    5.00   0
   2   8   1   14.85    2.19   0
  -2  -8  -1   16.21    2.23   0
   2  -8  -1   15.15    2.23   0
   2   8  -1   16.66    2.21   0
  -2   8   1   15.47    2.28   0
  -2   8  -1   14.37    2.20   0
   2  -8   1   16.86    2.30   0
  -2  -8   1   12.96    2.09   0
  -3  -8  -1  113.99    2.87   0
  -3   8  -1  109.13    2.94   0
   3   8  -1  111.61    2.72   0
   3  -8   1  108.72    2.52   0
  -3  -8   1  106.98    2.67   0
   3  -8  -1  115.78    2.99   0
   3   8   1  106.42    2.79   0
  -3   8   1  112.26    3.06   0
   4   8   1  245.69    3.41   0
   4   8  -1  248.60    3.35   0
  -4   8  -1  238.27    3.31   0
   4  -8   1  240.22    3.64   0
  -4  -8  -1  240.16    3.09   0
  -4   8   1  255.94    4.01   0
   4  -8  -1  243.10    3.92   0
  -4  -8   1  236.69    3.28   0
  -5  -8   1  185.61    3.02   0
   5   8  -1  189.74    3.12   0
   5   8   1  183.86    2.68   0
  -5   8   1  192.81    3.80   0
   5  -8   1  189.88    2.99   0
  -5  -8  -1  196.49    3.17   0
  -5   8  -1  194.83    3.41   0
   5  -8  -1  189.26    3.72   0
  -6  -8   1  135.00    2.91   0
  -6  -8  -1  141.76    2.86   0
  -6   8  -1  133.01    2.97   0
  -6   8   1  138.39    3.51   0
   6   8   1  143.98    2.88   0
   6  -8  -1  142.45    3.77   0
   6   8  -1  152.08    3.04   0
   6  -8   1  139.24    3.11   0
   7   8  -1  100.07    2.77   0
  -7  -8   1   99.96    2.68   0
   7  -8   1   99.31    3.00   0
  -7   8  -1  100.88    2.96   0
   7   8   1   98.05    2.72   0
   7  -8  -1  105.04    3.64   0
  -7   8   1  101.94    3.76   0
  -7  -8  -1  103.44    2.74   0
  -8   8  -1  266.30    4.00   0
   8  -8  -1  275.85    5.10   0
  -8  -8  -1  264.52    3.44   0
   8   8  -1  268.45    3.56   0
  -8  -8   1  252.80    3.43   0
   8   8   1  274.30    3.52   0
   8  -8   1  266.38    3.96   0
  -8   8   1  269.34    5.19   0
  -9  -8   1  142.74    2.97   0
   9   8   1  156.01    3.02   0
  -9  -8  -1  149.42    2.94   0
   9   8  -1  146.29    3.10   0
   9  -8  -1  152.20    4.40   0
   9  -8   1  152.59    3.41   0
  -9   8   1  150.96    4.66   0
 -10  -8   1   36.68    2.46   0
 -10  -8  -1   33.97    2.41   0
  10  -8  -1   35.21    3.68   0
  10   8  -1   39.47    2.02   0
  10  -8   1   34.36    3.15   0
  10   8   1   33.99    2.44   0
 -11  -8   1  306.67    3.65   0
  11  -8  -1  313.12    7.65   0
  11  -8  -1  308.16    7.68   0
 -11  -8  -1  309.95    3.61   0
  11  -8   1  300.89    4.25   0
  11  -8   1  313.01    4.76   0
  11   8   1  309.11    3.64   0
  11   8  -1  302.18    3.74   0
  12  -8   1    6.67    2.91   0
  12   8  -1    7.87    2.21   0
  12  -8   1    8.66    2.24   0
  12   8   1    4.00    1.68   0
 -12  -8  -1    8.19    2.27   0
 -12  -8   1    6.73    2.17   0
  13  -8   1   37.55    2.95   0
  13   8  -1   34.54    2.53   0
  13   8   1   38.66    2.51   0
 -13  -8  -1   41.99    2.45   0
  13  -8   1   34.86    3.24   0
 -13  -8   1   33.63    1.87   0
  14   8   1   66.92    2.12   0
  14  -8   1   62.99    3.46   0
 -14  -8  -1   62.71    2.67   0
  14  -8   1   62.35    3.18   0
 -14  -8   1   65.84    2.07   0
  14   8  -1   61.45    2.65   0
 -15  -8  -1   11.54    2.43   0
  15  -8   1   12.94    2.69   0
 -15  -8   1   11.56    2.47   0
  15   8  -1   11.18    2.52   0
  15   8   1   11.42    2.46   0
  15  -8   1   12.26    3.16   0
  16  -8   1   43.79    3.48   0
  16  -8   1   46.29    3.61   0
  16   8  -1   45.73    2.64   0
 -16  -8  -1   39.44    2.70   0
  16   8   1   46.03    2.72   0
 -16  -8   1   50.00    2.72   0
  17   8  -1    4.07    1.92   0
  17   8   1    5.37    2.38   0
 -17  -8   1    2.67    2.49   0
  17  -8   1    1.54    3.27   0
  17  -8   1    3.37    2.80   0
 -17  -8  -1    4.80    2.37   0
  18  -8   1    2.75    3.30   0
 -18  -8  -1    0.70    2.69   0
  18   8  -1    1.79    2.68   0
  18  -8   1    0.59    2.78   0
  18   8   1    3.57    2.56   0
 -18  -8   1    1.08    2.56   0
 -19  -8   1    1.44    2.69   0
  19   8  -1    5.00    2.72   0
  19  -8   1    3.24    3.42   0
 -19  -8  -1    1.94    2.73   0
  19   8   1    5.16    2.88   0
  19  -8   1    0.51    3.66   0
  20   8   1    5.29    2.07   0
  20  -8   1    5.33    3.57   0
  20  -8   1    6.36    3.76   0
 -20  -8   1    4.84    2.92   0
 -20  -8  -1    3.72    2.04   0
  20   8  -1    6.93    2.94   0
 -21  -8   1    7.48    2.21   0
  21  -8   1    3.60    3.89   0
  21  -8   1    6.55    3.98   0
 -21  -8  -1    3.44    3.08   0
  21   8   1    2.54    3.11   0
  21   8  -1    8.32    3.05   0
 -22  -8   1    6.51    3.18   0
  22  -8   1    4.42    4.77   0
  22   8  -1    4.81    2.37   0
  22  -8   1    3.99    4.72   0
  22   8   1    4.06    3.29   0
 -22  -8  -1    4.83    3.18   0
  23   8   1    2.53    3.43   0
  23   8  -1    2.36    3.42   0
 -23  -8   1    3.16    3.40   0
  23  -8   1    1.12    6.16   0
 -23  -8  -1   -2.05    3.33   0
  23  -8   1    2.20    6.15   0
   0   9  -1  733.77    5.12   0
   0  -9  -1  732.40    5.06   0
   0  -9   1  708.09    5.06   0
   0   9   1  727.34    5.34   0
  -1   9  -1  102.62    2.78   0
   1  -9   1  107.04    2.38   0
   1   9  -1  110.41    2.76   0
  -1  -9  -1  103.44    2.65   0
  -1  -9   1  103.42    2.25   0
  -1   9   1  108.61    2.93   0
   1   9   1  106.50    2.74   0
   1  -9  -1  110.72    2.86   0
  -2  -9  -1    7.84    1.49   0
   2  -9  -1    6.48    2.05   0
   2  -9   1    4.59    2.11   0
   2   9  -1    6.34    1.51   0
   2   9   1    8.83    2.11   0
  -2  -9   1    5.51    2.16   0
  -2   9  -1    5.24    1.54   0
  -2   9   1    6.03    2.09   0
   3   9   1   65.92    2.53   0
   3   9  -1   64.65    2.59   0
  -3   9   1   67.69    2.67   0
  -3   9  -1   61.49    2.03   0
   3  -9  -1   62.05    2.64   0
  -3  -9  -1   66.65    2.51   0
  -3  -9   1   68.92    2.58   0
   3  -9   1   63.42    2.54   0
  -4  -9  -1   39.27    2.36   0
  -4   9  -1   35.52    2.28   0
   4   9  -1   41.50    2.46   0
   4  -9  -1   37.60    2.42   0
  -4   9   1   38.69    2.53   0
  -4  -9   1   40.84    1.82   0
   4  -9   1   38.69    1.83   0
   4   9   1   35.92    1.87   0
   5  -9  -1   78.16    2.94   0
  -5  -9  -1   81.84    2.09   0
  -5   9   1   85.57    3.40   0
   5  -9   1   80.77    2.67   0
   5   9  -1   83.57    2.64   0
  -5   9  -1   78.65    2.64   0
   5   9   1   78.41    2.59   0
  -5  -9   1   78.64    2.59   0
  -6  -9  -1   61.21    2.49   0
   6   9   1   65.05    2.52   0
  -6  -9   1   60.16    2.45   0
  -6   9   1   62.69    3.26   0
   6   9  -1   63.17    2.54   0
  -6   9  -1   65.02    2.61   0
   6  -9   1   60.67    2.62   0
   6  -9  -1   63.30    3.24   0
   7  -9  -1   11.97    2.75   0
  -7   9   1   12.31    2.85   0
  -7  -9   1   11.71    1.60   0
   7  -9   1   12.88    2.23   0
  -7  -9  -1   10.64    2.26   0
   7   9   1   13.79    1.66   0
   7   9  -1   11.49    1.66   0
  -7   9  -1   12.25    2.24   0
   8   9  -1  101.32    2.23   0
  -8   9  -1  102.38    2.99   0
   8   9   1  102.84    2.66   0
   8  -9  -1  104.18    3.62   0
   8  -9   1  103.32    3.04   0
  -8  -9  -1   94.75    2.68   0
  -8  -9   1  104.36    2.74   0
  -8   9   1  102.77    3.69   0
   9  -9  -1  179.71    4.54   0
   9  -9   1  184.25    3.50   0
   9   9   1  189.07    3.10   0
  -9   9   1  179.57    4.61   0
   9   9  -1  179.80    2.75   0
  -9  -9   1  181.79    3.05   0
  -9  -9  -1  174.80    3.04   0
  -9   9  -1  177.33    3.55   0
  10   9   1   56.17    2.51   0
  10  -9  -1   54.20    3.53   0
 -10   9   1   56.30    3.59   0
 -10  -9   1   57.80    2.52   0
 -10  -9  -1   54.87    1.91   0
  10   9  -1   54.27    2.65   0
  10  -9   1   55.61    2.69   0
  11   9   1    3.82    2.22   0
 -11  -9  -1    3.51    1.63   0
  11  -9  -1    5.62    3.19   0
  11  -9  -1    5.57    3.31   0
  11  -9   1    5.05    2.36   0
  11   9  -1    6.13    2.30   0
 -11  -9   1    6.64    1.59   0
 -12  -9  -1  100.74    2.31   0
 -12  -9   1   98.83    2.84   0
  12   9   1  105.39    2.91   0
  12   9  -1   94.22    2.33   0
  12  -9  -1   92.01    5.52   0
  12  -9   1  100.31    3.27   0
  12  -9  -1  101.18    5.40   0
  12  -9   1  101.12    3.31   0
 -13  -9  -1   14.60    2.38   0
  13   9   1   12.80    1.86   0
 -13  -9   1   13.12    2.41   0
  13  -9   1   14.82    2.56   0
  13   9  -1   10.62    1.76   0
  13  -9   1   12.81    2.53   0
  14   9  -1   17.27    1.75   0
  14  -9   1   16.34    2.68   0
  14  -9   1   15.83    2.99   0
 -14  -9   1   15.24    2.42   0
 -14  -9  -1   16.76    2.46   0
  14   9   1   14.12    2.47   0
  15  -9   1   40.57    3.38   0
 -15  -9   1   44.80    2.66   0
  15  -9   1   40.58    2.96   0
 -15  -9  -1   43.03    2.67   0
  15   9   1   44.49    2.70   0
  15   9  -1   39.24    2.69   0
  16   9   1   12.52    2.01   0
 -16  -9  -1   16.44    2.59   0
  16  -9   1   13.09    3.40   0
  16   9  -1   14.55    2.60   0
  16  -9   1   12.14    3.28   0
 -16  -9   1   15.57    2.49   0
 -17  -9  -1   11.20    1.91   0
  17  -9   1   11.52    2.85   0
  17   9  -1   11.74    2.69   0
  17  -9   1   13.01    3.48   0
 -17  -9   1   12.98    2.67   0
  17   9   1   11.75    1.94   0
 -18  -9  -1    3.62    1.82   0
  18  -9   1    0.94    3.50   0
  18  -9   1    2.45    3.57   0
  18   9  -1    3.30    1.96   0
 -18  -9   1    3.14    1.92   0
  18   9   1    2.99    2.74   0
  19  -9   1    4.16    3.72   0
 -19  -9  -1    3.60    2.88   0
  19  -9   1    3.69    3.65   0
  19   9  -1    3.56    2.85   0
  19   9   1    4.99    2.10   0
 -19  -9   1    4.40    2.85   0
 -20  -9  -1   14.05    2.99   0
  20   9  -1   18.51    3.27   0
  20  -9   1   13.64    4.54   0
  20  -9   1    9.95    3.88   0
  20   9   1   11.43    2.26   0
 -20  -9   1   13.57    3.08   0
 -21  -9   1    1.96    3.14   0
  21  -9   1    1.29    5.16   0
  21   9   1    5.87    3.04   0
  21   9  -1    4.72    3.15   0
 -21  -9  -1    1.76    3.15   0
  21  -9   1    3.59    4.70   0
 -22  -9   1    0.73    3.31   0
  22  -9   1    0.53    5.56   0
  22  -9   1    1.06    5.99   0
  22   9  -1   -1.42    3.39   0
 -22  -9  -1    0.77    3.38   0
  22   9   1    1.29    3.37   0
   1  10  -1   58.06    2.47   0
  -1 -10  -1   58.85    2.46   0
   1 -10   1   54.55    1.97   0
  -1 -10   1   57.30    2.50   0
  -1  10   1   53.75    2.54   0
   1 -10  -1   54.99    1.91   0
   1  10   1   59.87    2.48   0
  -1  10  -1   57.37    2.40   0
  -2 -10   1   21.52    2.21   0
  -2 -10  -1   21.32    1.68   0
   2  10   1   19.63    2.15   0
   2 -10  -1   22.84    2.22   0
  -2  10  -1   22.14    2.22   0
   2 -10   1   23.54    2.22   0
  -2  10   1   21.37    2.25   0
   2  10  -1   18.16    1.74   0
  -3  10  -1  204.94    3.29   0
  -3 -10  -1  203.48    3.18   0
   3 -10  -1  213.44    3.54   0
   3  10  -1  210.82    3.26   0
   3 -10   1  213.36    3.24   0
   3  10   1  207.81    3.23   0
  -3  10   1  210.11    3.59   0
  -3 -10   1  216.51    2.88   0
  -4  10   1   90.07    2.91   0
   4 -10  -1   88.93    2.88   0
  -4 -10  -1   92.19    2.14   0
   4 -10   1   87.34    2.69   0
  -4 -10   1   87.22    2.63   0
   4  10  -1   89.33    2.65   0
   4  10   1   86.97    2.15   0
  -4  10  -1   86.90    2.67   0
   5  10  -1   19.59    1.67   0
   5 -10  -1   17.35    2.35   0
  -5 -10   1   16.52    1.67   0
  -5  10   1   17.80    2.45   0
  -5  10  -1   14.72    2.19   0
   5  10   1   19.39    1.69   0
   5 -10   1   18.20    2.31   0
  -5 -10  -1   20.44    2.29   0
  -6  10  -1  197.50    3.41   0
  -6 -10   1  197.72    3.16   0
  -6  10   1  195.25    4.14   0
  -6 -10  -1  206.48    3.17   0
   6  10  -1  202.35    3.21   0
   6 -10   1  190.86    3.32   0
   6 -10  -1  200.56    3.73   0
   6  10   1  197.56    2.70   0
  -7 -10   1   79.82    2.09   0
  -7  10   1   75.14    3.32   0
   7  10   1   77.27    2.67   0
   7  10  -1   70.70    2.64   0
  -7  10  -1   76.03    2.73   0
   7 -10   1   76.00    2.76   0
  -7 -10  -1   76.51    2.00   0
   7 -10  -1   78.78    3.44   0
  -8 -10   1   22.89    2.28   0
   8 -10   1   22.32    2.43   0
  -8  10   1   22.17    2.99   0
  -8  10  -1   24.43    2.37   0
  -8 -10  -1   23.96    2.29   0
   8  10  -1   26.03    2.38   0
   8  10   1   18.43    2.33   0
   8 -10  -1   22.91    2.48   0
  -9 -10  -1   34.41    2.35   0
   9  10  -1   33.55    2.41   0
   9 -10   1   30.96    2.51   0
   9  10   1   32.74    2.38   0
  -9 -10   1   33.33    1.77   0
   9 -10  -1   33.06    3.20   0
  -9  10  -1   30.40    2.96   0
  -9  10   1   30.68    2.73   0
 -10 -10  -1  100.47    2.77   0
  10  10  -1   96.79    2.27   0
 -10 -10   1   94.62    2.69   0
  10 -10   1   97.48    3.00   0
 -10  10  -1   96.55    3.03   0
 -10  10   1   93.79    3.89   0
  10 -10  -1   94.65    3.83   0
  10  10   1   94.78    2.72   0
  11 -10   1   86.74    3.75   0
 -11 -10  -1   91.56    2.24   0
 -11 -10   1   81.97    2.26   0
  11  10  -1   90.43    2.79   0
  11  10   1   87.26    2.78   0
  11 -10  -1   85.36    4.26   0
  12 -10   1    5.87    2.74   0
 -12 -10   1    5.23    2.38   0
  12 -10   1    6.35    2.47   0
  12  10   1    9.46    2.40   0
  12 -10  -1    6.00    3.31   0
  12 -10  -1    6.33    3.47   0
  12  10  -1    7.57    2.44   0
 -12 -10  -1    4.78    1.71   0
  13 -10  -1   44.77    5.80   0
 -13 -10   1   44.78    2.59   0
  13 -10   1   47.10    2.84   0
  13  10   1   41.13    2.56   0
  13 -10   1   41.53    2.79   0
  13 -10  -1   41.36    5.82   0
 -13 -10  -1   41.79    2.55   0
  13  10  -1   46.24    2.54   0
 -14 -10   1    6.38    2.46   0
 -14 -10  -1    6.96    2.50   0
  14 -10   1    5.68    2.69   0
  14 -10   1    6.57    2.46   0
  14  10   1    9.35    2.48   0
  14  10  -1    6.93    2.57   0
  15  10  -1    8.22    2.51   0
  15 -10   1    7.88    2.58   0
 -15 -10   1    6.20    2.46   0
  15  10   1    8.99    2.51   0
  15 -10   1    9.91    3.37   0
 -15 -10  -1    9.93    2.59   0
 -16 -10  -1    8.48    2.60   0
 -16 -10   1    4.23    1.92   0
  16 -10   1    7.09    3.29   0
  16 -10   1    6.31    2.76   0
  16  10  -1    5.47    1.98   0
  16  10   1    7.48    2.58   0
  17  10   1   21.64    2.87   0
  17 -10   1   20.67    3.72   0
  17 -10   1   24.25    3.64   0
 -17 -10   1   25.76    2.75   0
  17  10  -1   20.41    2.83   0
 -17 -10  -1   23.19    2.77   0
  18 -10   1    9.40    3.57   0
 -18 -10  -1   10.23    2.70   0
  18 -10   1    8.88    3.78   0
  18  10   1    9.96    1.93   0
 -18 -10   1    6.04    2.81   0
  18  10  -1    7.91    2.86   0
  19  10  -1    5.76    2.15   0
 -19 -10  -1    8.20    3.07   0
  19 -10   1    9.89    3.79   0
  19  10   1    7.81    2.16   0
  19 -10   1    4.47    3.65   0
 -19 -10   1   10.27    3.18   0
  20  10   1    5.78    2.17   0
  20  10  -1    5.92    3.17   0
 -20 -10  -1    3.63    2.35   0
  20 -10   1    4.76    4.60   0
  20 -10   1    5.68    4.66   0
 -20 -10   1    5.22    3.11   0
  21  10   1    0.33    3.38   0
  21  10  -1    1.05    3.23   0
 -21 -10  -1    1.41    2.42   0
 -21 -10   1    0.04    3.24   0
  21 -10   1    1.83    5.31   0
  21 -10   1    1.54    4.69   0
   0  11   1  171.87    2.71   0
   0 -11  -1  180.05    3.09   0
   0  11  -1  177.34    2.68   0
   0 -11   1  179.16    3.22   0
   1  11   1  158.82    3.10   0
   1 -11  -1  163.71    2.97   0
  -1  11   1  150.30    2.95   0
   1  11  -1  165.70    3.12   0
   1 -11   1  161.54    3.11   0
  -1  11  -1  166.07    3.13   0
  -1 -11   1  164.06    3.08   0
  -1 -11  -1  165.92    2.60   0
  -2  11   1  137.28    2.54   0
  -2 -11  -1  143.03    3.02   0
   2 -11  -1  140.94    2.88   0
  -2 -11   1  147.17    2.95   0
   2  11   1  135.21    3.00   0
   2 -11   1  137.17    2.54   0
   2  11  -1  127.53    2.41   0
  -2  11  -1  139.12    2.57   0
   3 -11  -1   28.38    2.38   0
  -3 -11   1   28.96    1.75   0
  -3  11   1   28.64    2.44   0
   3  11   1   26.10    2.40   0
   3  11  -1   27.19    1.80   0
   3 -11   1   24.60    2.32   0
  -3 -11  -1   29.98    2.35   0
  -3  11  -1   28.92    2.39   0
   4  11  -1  121.17    2.37   0
   4 -11   1  124.97    2.85   0
  -4  11   1  115.63    3.10   0
  -4 -11   1  125.77    2.33   0
  -4  11  -1  122.73    2.91   0
  -4 -11  -1  127.00    2.37   0
   4  11   1  129.37    2.93   0
   4 -11  -1  123.03    3.08   0
   5  11   1   43.98    1.92   0
   5 -11   1   41.28    1.86   0
   5 -11  -1   43.94    2.55   0
  -5  11  -1   41.42    2.45   0
   5  11  -1   41.55    2.47   0
  -5  11   1   40.09    2.58   0
  -5 -11  -1   44.94    2.45   0
  -5 -11   1   43.08    2.33   0
  -6  11  -1   52.54    2.46   0
  -6 -11  -1   47.15    1.87   0
  -6 -11   1   50.10    2.44   0
   6  11   1   46.82    1.90   0
  -6  11   1   50.17    2.73   0
   6 -11   1   45.56    2.56   0
   6 -11  -1   50.03    2.64   0
   6  11  -1   46.80    1.92   0
   7  11   1   26.58    2.32   0
  -7 -11  -1   21.77    2.25   0
  -7  11   1   21.58    2.48   0
   7 -11   1   27.12    2.40   0
  -7 -11   1   27.72    1.81   0
   7 -11  -1   26.60    2.47   0
   7  11  -1   25.31    1.82   0
  -7  11  -1   23.12    2.43   0
   8  11  -1   66.88    2.11   0
  -8  11  -1   60.35    2.74   0
  -8  11   1   60.17    3.08   0
  -8 -11  -1   63.27    2.58   0
  -8 -11   1   55.08    2.57   0
   8 -11   1   65.36    2.80   0
   8  11   1   59.54    2.61   0
   8 -11  -1   63.55    2.99   0
  -9 -11   1   97.29    2.81   0
  -9  11   1   90.14    3.81   0
   9  11  -1   97.28    2.83   0
  -9  11  -1   88.90    2.94   0
  -9 -11  -1   90.34    2.25   0
   9  11   1   90.51    2.82   0
   9 -11  -1   90.57    3.35   0
   9 -11   1   87.85    2.98   0
  10  11   1   15.67    1.81   0
 -10 -11  -1   16.75    2.38   0
  10 -11   1   17.53    2.53   0
 -10  11  -1   19.86    2.52   0
 -10 -11   1   17.33    1.78   0
  10  11  -1   20.70    2.51   0
  10 -11  -1   20.08    3.17   0
 -10  11   1   15.34    3.14   0
  11  11   1   10.68    1.76   0
 -11 -11   1    9.91    2.44   0
  11  11  -1   10.62    2.40   0
 -11 -11  -1   10.62    2.34   0
  11 -11   1   12.09    2.40   0
  11 -11  -1   11.38    3.04   0
 -12 -11   1    7.89    2.35   0
  12  11  -1    8.31    1.77   0
  12  11   1    5.76    1.71   0
  12 -11   1    6.72    3.07   0
  12 -11  -1    6.54    3.11   0
 -12 -11  -1    4.82    2.36   0
  13  11   1    6.21    2.54   0
 -13 -11   1    7.56    1.71   0
  13 -11  -1    8.45    3.99   0
 -13 -11  -1    9.12    1.77   0
  13 -11   1   11.96    3.12   0
  13 -11   1    6.93    3.21   0
  13  11  -1    7.58    1.72   0
  13 -11  -1    7.77    4.02   0
 -14 -11   1    1.14    2.53   0
  14 -11   1    3.65    2.67   0
  14  11  -1    4.51    1.76   0
  14  11   1    4.92    2.51   0
 -14 -11  -1    2.81    1.84   0
  14 -11   1   -0.06    3.36   0
 -15 -11  -1    3.13    2.52   0
 -15 -11   1    1.58    1.71   0
  15 -11   1    1.40    2.66   0
  15  11  -1    2.52    2.57   0
  15 -11   1    4.47    2.72   0
  15  11   1    3.31    2.39   0
  16 -11   1    7.47    2.85   0
  16  11  -1    8.07    2.79   0
  16 -11   1    7.03    3.48   0
 -16 -11   1    5.09    2.80   0
  16  11   1    8.44    2.66   0
 -16 -11  -1    6.10    2.57   0
  17  11  -1   12.59    2.06   0
  17  11   1   10.13    2.82   0
 -17 -11   1   11.19    2.00   0
  17 -11   1    9.02    3.54   0
  17 -11   1   12.31    3.58   0
 -17 -11  -1   10.22    2.73   0
  18  11   1   13.22    2.96   0
  18 -11   1   11.46    3.81   0
 -18 -11   1   12.05    3.03   0
 -18 -11  -1   15.65    2.95   0
  18  11  -1   15.02    3.12   0
  18 -11   1   13.23    3.96   0
 -19 -11  -1    1.57    3.07   0
 -19 -11   1    1.99    2.21   0
  19  11  -1    3.74    3.14   0
  19 -11   1    5.20    4.37   0
  19 -11   1    1.45    3.96   0
  19  11   1    5.52    2.22   0
 -20 -11   1    2.57    3.13   0
 -20 -11  -1    3.07    3.21   0
  20 -11   1    0.84    4.78   0
  20  11  -1    2.04    2.25   0
  20  11   1    6.05    2.28   0
  20 -11   1    1.08    4.62   0
 -21 -11   1    3.46    3.39   0
  21 -11   1    0.42    5.48   0
 -21 -11  -1    3.99    2.49   0
  21 -11   1    1.92    5.96   0
  21  11   1    0.59    3.44   0
  21  11  -1    3.25    2.47   0
  -1  12   1   33.11    2.44   0
  -1  12  -1   35.32    2.50   0
   1  12  -1   27.67    2.44   0
   1  12   1   31.08    2.42   0
  -1 -12  -1   29.67    2.31   0
   1 -12  -1   33.36    2.31   0
   1 -12   1   32.53    2.43   0
  -1 -12   1   31.05    1.82   0
  -2 -12  -1  111.53    2.85   0
  -2  12   1   96.91    2.89   0
   2  12   1  104.82    2.81   0
  -2  12  -1  108.71    2.93   0
   2  12  -1  103.30    2.30   0
  -2 -12   1  103.23    2.75   0
   2 -12   1  104.31    2.86   0
   2 -12  -1  109.13    2.78   0
  -3  12   1  109.88    2.94   0
  -3  12  -1  108.11    2.84   0
   3 -12  -1  119.83    2.94   0
  -3 -12   1  117.34    2.81   0
  -3 -12  -1  119.90    2.32   0
   3  12  -1  110.24    2.31   0
   3 -12   1  116.88    2.86   0
   3  12   1  117.79    2.85   0
   4 -12  -1   13.51    2.35   0
   4  12   1   13.13    1.73   0
   4 -12   1   12.68    2.32   0
   4  12  -1   12.60    2.28   0
  -4  12   1   17.08    2.35   0
  -4  12  -1   14.92    1.84   0
  -4 -12  -1   16.83    2.26   0
  -4 -12   1   15.31    2.26   0
  -5 -12   1   73.09    2.59   0
  -5  12  -1   68.53    2.74   0
  -5  12   1   67.32    2.70   0
   5  12  -1   71.93    2.09   0
  -5 -12  -1   68.62    2.60   0
   5 -12  -1   71.54    2.69   0
   5  12   1   69.35    2.62   0
   5 -12   1   70.37    2.74   0
  -6 -12  -1   11.15    1.69   0
  -6  12   1   18.15    2.89   0
   6 -12   1   12.96    2.46   0
   6  12  -1   12.38    2.42   0
  -6 -12   1   14.77    2.37   0
   6  12   1   20.97    2.34   0
  -6  12  -1   14.18    2.37   0
   6 -12  -1   12.69    2.41   0
  -7  12  -1  106.30    2.55   0
   7  12  -1  108.95    2.83   0
   7  12   1  113.67    2.39   0
   7 -12   1  116.35    3.14   0
  -7  12   1  112.32    3.27   0
  -7 -12   1  109.37    2.36   0
   7 -12  -1  113.96    3.21   0
  -7 -12  -1  113.60    2.93   0
  -8 -12  -1   26.35    1.83   0
   8 -12  -1   30.91    2.72   0
  -8 -12   1   27.82    1.83   0
   8  12  -1   32.11    2.56   0
  -8  12   1   31.54    3.29   0
   8 -12   1   32.50    2.62   0
   8  12   1   34.69    2.52   0
  -8  12  -1   27.70    2.68   0
  -9 -12   1   48.68    2.51   0
   9 -12   1   43.13    2.67   0
   9 -12  -1   43.87    3.32   0
   9  12  -1   43.79    1.94   0
  -9 -12  -1   42.62    2.52   0
  -9  12   1   41.58    3.39   0
   9  12   1   39.86    2.05   0
  -9  12  -1   39.67    2.60   0
 -10  12  -1   25.07    2.68   0
  10  12   1   28.00    2.47   0
  10 -12  -1   30.58    3.25   0
 -10 -12  -1   30.45    2.44   0
  10 -12   1   29.45    2.70   0
 -10 -12   1   33.79    2.51   0
  10  12  -1   31.32    2.60   0
 -10  12   1   27.36    2.82   0
 -11  12   1    7.30    3.14   0
  11  12   1    9.05    2.48   0
  11 -12  -1    6.85    3.14   0
  11 -12   1    7.19    2.55   0
  11  12  -1    9.07    1.77   0
 -11 -12   1    4.62    2.43   0
 -11 -12  -1    6.27    1.77   0
 -12 -12  -1   13.86    2.48   0
  12 -12  -1   14.91    3.26   0
  12  12  -1   13.72    2.57   0
 -12 -12   1   14.67    1.84   0
  12 -12   1   13.04    2.54   0
  12  12   1   11.95    2.60   0
  13  12   1    1.66    2.49   0
  13 -12  -1    1.41    4.05   0
 -13 -12   1    2.91    2.49   0
  13  12  -1    1.77    2.57   0
  13 -12  -1    1.26    3.76   0
  13 -12   1    1.62    3.22   0
  13 -12   1    0.28    2.55   0
 -13 -12  -1    0.97    2.52   0
  14 -12   1    1.98    2.71   0
 -14 -12  -1    1.63    2.57   0
  14 -12   1    2.43    2.66   0
 -14 -12   1    0.03    2.55   0
  14 -12  -1    0.74    5.71   0
  14  12   1    2.84    1.85   0
  14 -12  -1    1.75    6.07   0
  14  12  -1    0.37    2.62   0
 -15 -12   1    1.59    1.95   0
 -15 -12  -1    2.16    2.65   0
  15  12   1    4.49    2.75   0
  15 -12   1    3.62    3.42   0
  15  12  -1    5.91    2.67   0
  15 -12   1    4.30    3.48   0
  16 -12   1   -0.17    3.62   0
  16  12  -1    1.67    1.98   0
 -16 -12  -1    2.63    2.01   0
  16  12   1    3.36    1.98   0
  16 -12   1    3.45    3.55   0
 -16 -12   1    4.29    2.78   0
 -17 -12  -1    3.80    2.03   0
  17  12  -1    4.12    2.91   0
  17 -12   1    4.32    3.70   0
 -17 -12   1    4.29    2.76   0
  17  12   1    5.56    2.97   0
  17 -12   1    4.86    3.83   0
 -18 -12  -1    0.46    2.12   0
  18  12  -1    0.42    2.04   0
  18 -12   1   -0.60    3.92   0
  18  12   1    2.28    3.15   0
 -18 -12   1    2.82    2.31   0
  18 -12   1   -0.71    3.86   0
 -19 -12  -1    2.00    2.28   0
  19  12   1    1.27    3.31   0
  19 -12   1    3.30    4.70   0
  19  12  -1    2.00    3.24   0
  19 -12   1    1.43    4.66   0
 -19 -12   1    0.89    3.14   0
 -20 -12   1    3.92    2.45   0
  20 -12   1    3.18    5.12   0
  20  12   1    3.92    2.25   0
 -20 -12  -1    4.91    2.29   0
  20  12  -1    6.44    3.50   0
  20 -12   1    1.70    5.67   0
   0  13   1    3.18    1.55   0
   0  13  -1    5.05    2.29   0
   0 -13  -1    4.46    2.20   0
   0 -13   1    5.75    2.27   0
   1 -13  -1    8.32    2.30   0
  -1 -13  -1    8.81    2.18   0
   1  13  -1   11.66    2.27   0
  -1  13  -1    6.80    2.26   0
  -1 -13   1    6.98    1.62   0
  -1  13   1    7.80    2.29   0
   1  13   1   10.08    2.20   0
   1 -13   1    7.21    1.63   0
  -2 -13  -1   22.64    2.28   0
  -2  13   1   21.73    2.53   0
  -2  13  -1   21.05    1.66   0
   2  13  -1   25.14    2.37   0
   2 -13  -1   26.77    2.45   0
   2 -13   1   26.82    2.40   0
   2  13   1   21.95    2.34   0
  -2 -13   1   24.88    2.36   0
   3 -13   1    2.98    2.18   0
   3  13  -1    7.54    2.36   0
  -3 -13   1    3.85    2.21   0
   3 -13  -1    6.76    2.26   0
  -3  13  -1    2.52    1.59   0
  -3  13   1    4.49    2.28   0
  -3 -13  -1    1.43    2.22   0
   3  13   1    7.40    2.28   0
  -4 -13  -1   86.45    2.74   0
  -4 -13   1   94.93    2.80   0
   4  13  -1   98.52    2.88   0
  -4  13  -1   88.46    2.80   0
   4  13   1   90.47    2.75   0
  -4  13   1   83.26    2.90   0
   4 -13  -1   90.89    2.95   0
   4 -13   1   86.56    2.86   0
  -5  13   1   36.23    2.60   0
   5  13  -1   42.26    2.58   0
   5 -13  -1   37.67    2.65   0
  -5 -13   1   37.75    2.57   0
  -5 -13  -1   39.67    1.92   0
   5 -13   1   30.95    2.66   0
  -5  13  -1   34.01    2.67   0
   5  13   1   36.05    2.57   0
  -6  13   1   49.18    3.12   0
   6 -13   1   48.27    2.65   0
   6 -13  -1   49.93    2.65   0
  -6 -13  -1   52.52    2.63   0
   6  13  -1   46.11    2.59   0
  -6  13  -1   44.61    2.68   0
  -6 -13   1   47.40    1.95   0
   6  13   1   55.97    2.66   0
  -7  13  -1   33.51    2.55   0
  -7  13   1   37.82    3.21   0
  -7 -13   1   35.49    1.97   0
   7  13  -1   37.50    1.95   0
   7  13   1   34.11    2.58   0
   7 -13   1   36.35    2.60   0
   7 -13  -1   39.97    2.66   0
  -7 -13  -1   34.03    2.51   0
  -8 -13  -1   37.38    2.55   0
   8  13   1   38.73    1.95   0
   8  13  -1   38.56    2.56   0
  -8  13  -1   38.58    2.64   0
   8 -13   1   37.36    2.66   0
  -8 -13   1   38.47    1.91   0
   8 -13  -1   35.94    3.34   0
  -8  13   1   35.39    2.78   0
   9  13   1   31.17    2.67   0
   9  13  -1   36.56    2.58   0
  -9  13   1   35.12    3.52   0
   9 -13  -1   32.24    2.90   0
  -9 -13  -1   29.12    2.54   0
   9 -13   1   32.82    2.86   0
  -9  13  -1   30.40    2.86   0
  -9 -13   1   32.89    1.93   0
  10 -13  -1   15.97    3.35   0
 -10  13   1   16.42    3.40   0
  10  13  -1   17.04    1.84   0
 -10  13  -1   15.71    2.59   0
 -10 -13  -1   19.05    2.59   0
  10  13   1   20.40    2.69   0
  10 -13   1   16.63    2.63   0
 -10 -13   1   20.13    2.57   0
 -11 -13  -1   11.95    1.80   0
 -11  13   1   12.59    3.40   0
  11 -13  -1   12.28    3.36   0
  11 -13   1   13.94    2.74   0
 -11 -13   1   13.54    2.58   0
  11  13  -1   13.95    2.70   0
 -11  13  -1   16.95    3.30   0
  11  13   1   10.85    1.89   0
  12 -13  -1    1.53    3.63   0
  12  13  -1   -1.61    2.62   0
 -12 -13   1    0.56    2.56   0
  12  13   1   -1.15    1.80   0
 -12 -13  -1    1.64    2.53   0
  12 -13   1   -0.42    2.61   0
  13 -13   1    4.28    2.72   0
  13  13  -1    0.94    2.68   0
  13 -13  -1    2.36    3.79   0
  13 -13  -1    2.98    3.94   0
  13  13   1    4.91    2.65   0
 -13 -13  -1    3.26    2.62   0
 -13 -13   1    1.08    2.59   0
  14 -13   1    3.02    3.42   0
 -14 -13   1    1.26    2.67   0
  14  13   1    4.76    2.79   0
 -14 -13  -1    1.84    1.92   0
  14 -13   1    1.22    2.81   0
  14 -13  -1    3.26    4.80   0
  14  13  -1    4.24    2.70   0
  14 -13  -1    1.48    4.78   0
  15 -13   1    5.82    3.58   0
  15  13  -1    3.07    2.75   0
  15  13   1    9.25    2.81   0
  15 -13   1    6.22    3.02   0
 -15 -13  -1    5.41    2.07   0
 -15 -13   1    8.83    1.96   0
  16 -13   1    2.57    3.64   0
  16  13  -1    2.25    2.92   0
  16  13   1    1.18    2.98   0
 -16 -13   1    0.07    2.90   0
 -16 -13  -1   -0.49    2.92   0
  16 -13   1    1.69    3.81   0
  17 -13   1    0.04    3.07   0
  17  13   1   -0.03    3.06   0
  17  13  -1    2.79    2.20   0
 -17 -13   1    0.58    2.97   0
  17 -13   1   -1.76    3.84   0
 -17 -13  -1    4.79    3.13   0
  18 -13   1    4.46    4.02   0
 -18 -13  -1    5.89    3.18   0
  18  13   1    3.12    3.25   0
  18  13  -1    3.24    3.21   0
 -18 -13   1    2.37    3.18   0
  18 -13   1    5.01    4.15   0
 -19 -13  -1    4.97    3.29   0
  19 -13   1    1.20    4.23   0
  19  13  -1    6.31    2.44   0
  19  13   1    3.42    3.51   0
 -19 -13   1   -0.92    3.46   0
  19 -13   1    0.86    4.84   0
  -1 -14  -1    3.06    2.25   0
   1 -14   1    4.75    2.41   0
  -1 -14   1    2.28    2.39   0
   1  14  -1    3.67    2.43   0
   1  14   1    3.94    2.23   0
   1 -14  -1    6.20    2.27   0
  -1  14   1    2.59    2.32   0
  -1  14  -1    4.61    1.73   0
  -2  14   1    4.39    2.25   0
  -2 -14  -1    6.13    2.32   0
  -2  14  -1    2.50    2.36   0
   2  14  -1    4.59    2.37   0
   2 -14   1    3.80    1.74   0
  -2 -14   1    5.13    2.35   0
   2  14   1    5.42    2.21   0
   2 -14  -1    4.75    2.27   0
  -3  14   1   10.87    2.43   0
   3 -14  -1    9.73    2.40   0
  -3 -14   1   12.17    2.40   0
  -3 -14  -1    9.35    2.44   0
   3  14  -1   10.40    2.45   0
   3  14   1   10.75    2.47   0
   3 -14   1   10.78    2.38   0
  -3  14  -1    8.21    2.41   0
  -4 -14   1   18.97    1.88   0
  -4  14   1   20.13    1.92   0
   4  14  -1   19.48    2.46   0
  -4 -14  -1   21.91    2.50   0
   4  14   1   19.83    2.52   0
   4 -14  -1   21.83    1.87   0
   4 -14   1   21.89    2.32   0
  -4  14  -1   21.76    2.58   0
  -5  14  -1    3.10    2.40   0
  -5 -14   1    1.47    2.38   0
   5 -14  -1    1.38    2.46   0
  -5  14   1   -0.11    2.44   0
  -5 -14  -1    1.16    2.37   0
   5  14  -1    4.74    1.75   0
   5  14   1    2.49    1.72   0
   5 -14   1    4.12    2.42   0
   6  14   1   36.14    1.92   0
  -6 -14   1   36.88    2.53   0
  -6  14   1   30.17    2.76   0
   6 -14  -1   30.72    2.66   0
   6  14  -1   37.55    2.58   0
  -6 -14  -1   34.43    2.56   0
   6 -14   1   33.24    1.99   0
  -6  14  -1   35.29    2.59   0
   7  14  -1    9.53    2.55   0
   7  14   1   11.75    2.53   0
   7 -14   1    7.40    2.55   0
  -7 -14  -1   14.07    2.49   0
  -7 -14   1    9.72    2.51   0
  -7  14  -1    7.33    2.39   0
   7 -14  -1   11.85    3.07   0
  -7  14   1    9.17    2.58   0
   8  14  -1    4.85    1.87   0
   8 -14  -1    6.52    2.68   0
  -8  14   1    5.93    3.13   0
  -8 -14  -1    5.27    2.57   0
  -8  14  -1    5.78    2.47   0
   8  14   1   11.14    2.53   0
  -8 -14   1    4.94    1.76   0
   8 -14   1    8.75    2.54   0
   9 -14  -1    4.03    2.58   0
  -9 -14   1    8.07    1.82   0
  -9  14   1    6.96    2.67   0
   9  14   1    5.02    2.58   0
   9  14  -1    6.48    1.87   0
  -9 -14  -1    4.28    1.80   0
   9 -14   1    7.36    2.53   0
  -9  14  -1    7.59    2.64   0
 -10 -14  -1    8.24    2.56   0
  10  14   1    9.74    2.61   0
 -10  14   1   10.41    2.73   0
  10 -14  -1   12.13    2.69   0
  10  14  -1   10.28    2.62   0
 -10  14  -1   11.42    3.14   0
  10 -14   1   12.57    2.65   0
 -10 -14   1    7.73    1.87   0
 -11 -14   1    6.68    1.87   0
 -11  14   1    7.34    2.80   0
 -11  14  -1    9.89    2.65   0
 -11 -14  -1    7.02    1.82   0
  11  14  -1    5.56    2.63   0
  11  14   1   10.69    2.65   0
  11 -14   1    5.25    2.67   0
  11 -14  -1    8.20    2.74   0
 -12 -14   1    5.25    1.92   0
  12 -14  -1    5.59    3.43   0
  12  14   1    2.83    2.81   0
  12  14  -1    3.15    1.97   0
 -12 -14  -1    8.33    2.80   0
  12 -14   1    6.30    2.71   0
  13  14   1    1.45    2.77   0
 -13 -14  -1    2.13    2.69   0
 -13 -14   1    0.70    1.99   0
  13  14  -1    0.13    2.89   0
  13 -14   1    3.98    2.89   0
  13 -14  -1    2.15    3.49   0
  14 -14  -1    4.53    4.70   0
  14 -14  -1    6.03    4.76   0
  14  14   1    8.06    2.80   0
  14  14  -1    6.28    2.93   0
 -14 -14   1    8.49    2.80   0
 -14 -14  -1    8.93    2.04   0
  14 -14   1    5.72    3.08   0
  14 -14   1    5.63    3.03   0
  15  14  -1    0.75    2.12   0
 -15 -14  -1    4.02    2.95   0
  15 -14   1    0.71    3.67   0
  15  14   1   -1.34    2.13   0
  15 -14   1    0.83    3.05   0
 -15 -14   1    2.06    2.96   0
  16  14   1    5.94    2.97   0
  16  14  -1    8.73    2.32   0
  16 -14   1    5.99    3.93   0
 -16 -14  -1    6.26    3.04   0
  16 -14   1    2.51    3.96   0
 -16 -14   1    5.31    3.09   0
 -17 -14  -1   10.45    3.30   0
 -17 -14   1    4.89    3.28   0
  17  14  -1    2.63    3.20   0
  17  14   1    7.92    2.34   0
  17 -14   1    6.45    4.12   0
  17 -14   1    3.94    4.09   0
  18 -14   1    1.67    5.01   0
 -18 -14  -1    2.18    2.33   0
  18  14  -1   -0.04    2.30   0
  18 -14   1    1.04    4.27   0
  18  14   1   -1.63    3.37   0
 -18 -14   1    0.71    2.29   0
   0 -15  -1   33.77    2.56   0
   0 -15   1   34.12    1.89   0
   0  15  -1   31.02    1.94   0
   0  15   1   30.97    2.74   0
   1  15   1    5.14    2.52   0
   1  15  -1    5.41    2.41   0
  -1  15  -1    4.43    2.38   0
  -1 -15   1    5.67    2.46   0
  -1  15   1    3.64    1.79   0
  -1 -15  -1    8.95    2.53   0
   1 -15  -1    5.10    2.39   0
   1 -15   1    4.84    2.41   0
   2 -15   1   10.60    2.48   0
   2  15  -1   12.72    1.74   0
  -2 -15  -1   13.98    1.68   0
  -2  15   1   11.49    2.62   0
   2  15   1   14.18    2.56   0
   2 -15  -1   11.11    2.56   0
  -2 -15   1    9.82    2.45   0
  -2  15  -1   12.03    2.61   0
  -3 -15   1   17.16    1.84   0
  -3  15   1   18.87    2.67   0
   3 -15   1   19.56    2.60   0
   3  15   1   13.42    2.41   0
  -3  15  -1   18.93    2.42   0
   3  15  -1   20.78    2.49   0
   3 -15  -1   14.84    2.51   0
  -3 -15  -1   18.34    1.81   0
  -4 -15   1    4.92    2.47   0
  -4  15   1    2.46    2.42   0
  -4  15  -1    0.57    2.48   0
   4  15  -1   -0.10    2.49   0
   4 -15  -1    1.22    2.47   0
  -4 -15  -1   -1.42    1.70   0
   4  15   1    3.64    2.48   0
   4 -15   1    1.44    2.47   0
   5 -15  -1   27.10    2.60   0
  -5 -15   1   26.75    2.64   0
  -5 -15  -1   26.00    2.73   0
   5  15  -1   21.77    2.60   0
  -5  15   1   26.01    2.60   0
   5 -15   1   26.69    2.59   0
   5  15   1   24.10    2.67   0
  -5  15  -1   24.31    2.68   0
   6  15  -1   10.73    2.58   0
  -6  15  -1    9.41    2.57   0
   6 -15  -1   12.28    2.60   0
   6  15   1    7.35    2.67   0
  -6 -15   1   11.69    1.85   0
  -6  15   1    9.20    2.56   0
   6 -15   1    9.80    2.54   0
  -6 -15  -1    9.34    2.62   0
   7  15  -1    2.27    2.60   0
   7 -15   1   10.93    2.70   0
   7 -15  -1   11.19    2.69   0
   7  15   1    7.06    2.67   0
  -7 -15  -1   14.22    2.57   0
  -7  15  -1    8.78    2.68   0
  -7  15   1    9.99    2.65   0
  -7 -15   1   11.28    2.56   0
  -8  15  -1    0.41    2.72   0
  -8  15   1    3.56    2.63   0
  -8 -15   1    4.96    2.57   0
   8 -15  -1    1.19    2.76   0
  -8 -15  -1    3.14    1.85   0
   8  15   1    6.16    1.90   0
   8 -15   1    3.08    2.58   0
   8  15  -1    8.19    2.62   0
   9 -15  -1   22.70    2.92   0
  -9 -15   1   20.58    2.00   0
   9  15  -1   23.73    2.67   0
  -9 -15  -1   24.03    2.75   0
   9  15   1   27.18    2.80   0
  -9  15  -1   17.50    2.79   0
  -9  15   1   22.98    3.56   0
   9 -15   1   22.33    2.77   0
 -10  15   1    1.60    3.52   0
 -10 -15   1    0.75    1.91   0
  10 -15  -1    1.62    2.74   0
  10  15  -1    1.22    2.75   0
 -10 -15  -1    1.31    2.72   0
  10 -15   1    1.41    2.78   0
  10  15   1    6.14    2.73   0
 -10  15  -1    0.54    2.74   0
  11  15  -1   -0.68    1.96   0
 -11 -15   1    2.25    2.72   0
 -11  15  -1    0.25    3.26   0
  11 -15   1   -2.58    2.64   0
 -11 -15  -1   -1.13    2.72   0
  11  15   1    3.65    1.92   0
  11 -15  -1    1.16    3.48   0
 -11  15   1    2.75    2.84   0
 -12  15   1    2.21    3.65   0
  12 -15  -1   -0.69    3.63   0
  12  15   1    1.54    2.01   0
 -12 -15   1   -4.03    2.76   0
  12  15  -1    0.89    2.86   0
 -12 -15  -1    1.66    2.79   0
  12 -15   1    1.67    2.97   0
  13 -15  -1   -0.30    4.28   0
 -13 -15   1   -1.37    2.92   0
  13 -15   1    0.89    3.06   0
  13  15   1   -1.96    2.07   0
 -13 -15  -1    1.29    2.99   0
  13  15  -1    3.19    3.02   0
  14  15  -1   -3.69    3.04   0
 -14 -15   1    2.41    3.04   0
  14  15   1   -1.23    2.12   0
  14 -15   1   -1.09    3.19   0
  14 -15   1    1.34    3.17   0
  14 -15  -1    0.54    4.81   0
  14 -15  -1    0.72    4.33   0
 -14 -15  -1    3.26    2.09   0
  15  15   1    6.77    3.11   0
 -15 -15   1    3.55    3.04   0
  15 -15   1    7.97    3.13   0
 -15 -15  -1    6.56    3.06   0
  15 -15   1    6.37    4.07   0
  15  15  -1    9.91    3.20   0
  16  15   1    2.69    3.25   0
 -16 -15  -1    0.04    3.17   0
  16  15  -1    1.75    3.26   0
  16 -15   1    0.52    3.31   0
 -16 -15   1    1.44    3.24   0
  16 -15   1    2.40    3.35   0
  17  15  -1    1.06    2.41   0
  17 -15   1    2.72    4.16   0
  17 -15   1    2.52    4.33   0
  17  15   1    1.74    2.35   0
 -17 -15  -1   -0.04    2.40   0
 -17 -15   1   -1.53    2.42   0
  -1 -16  -1    9.90    2.66   0
  -1  16   1   10.08    2.57   0
   1  16   1    9.70    1.76   0
  -1 -16   1   11.34    2.53   0
   1  16  -1   10.59    2.69   0
   1 -16  -1   11.29    1.87   0
  -1  16  -1    8.20    2.48   0
   1 -16   1    9.14    1.92   0
  -2 -16  -1    9.64    2.66   0
   2 -16  -1    8.69    2.67   0
  -2 -16   1    9.75    2.59   0
   2  16   1    7.95    2.51   0
  -2  16   1   14.58    2.67   0
   2  16  -1   12.97    2.55   0
  -2  16  -1   11.54    2.58   0
   2 -16   1    9.99    1.79   0
   3 -16  -1   11.13    2.69   0
  -3  16   1   13.52    2.67   0
  -3  16  -1   11.99    2.72   0
  -3 -16   1   11.88    1.86   0
   3  16  -1    9.75    2.74   0
   3  16   1    7.26    2.64   0
   3 -16   1   10.55    2.65   0
  -3 -16  -1    8.28    1.66   0
  -4  16   1    8.39    2.65   0
  -4  16  -1    9.12    1.87   0
  -4 -16  -1    7.69    1.90   0
   4  16  -1    7.71    2.66   0
   4 -16  -1    8.11    1.95   0
   4 -16   1   12.27    2.67   0
   4  16   1   10.52    2.59   0
  -4 -16   1    8.55    2.68   0
  -5  16   1   11.51    2.72   0
   5  16   1   11.38    1.78   0
   5  16  -1   11.69    1.93   0
  -5 -16   1   14.45    2.63   0
  -5  16  -1   10.81    2.04   0
   5 -16   1   14.09    2.65   0
  -5 -16  -1   11.99    1.77   0
   5 -16  -1   10.91    1.91   0
  -6 -16   1   54.06    2.89   0
  -6 -16  -1   45.97    2.90   0
   6 -16  -1   46.97    3.00   0
  -6  16   1   47.44    3.08   0
   6  16  -1   48.99    2.26   0
   6 -16   1   46.43    2.33   0
  -6  16  -1   50.05    2.97   0
   6  16   1   48.33    2.20   0
   7 -16   1   21.91    2.86   0
  -7  16   1   33.98    2.95   0
  -7  16  -1   33.00    2.97   0
   7  16  -1   23.76    2.12   0
   7  16   1   28.35    2.91   0
   7 -16  -1   31.43    2.96   0
  -7 -16  -1   32.55    2.88   0
  -7 -16   1   28.53    2.05   0
   8  16  -1   23.12    2.88   0
  -8  16   1   20.46    2.98   0
  -8 -16   1   24.67    2.83   0
  -8 -16  -1   22.12    2.86   0
   8 -16  -1   21.92    2.99   0
  -8  16  -1   16.98    2.95   0
   8 -16   1   18.64    2.96   0
   8  16   1   24.52    2.89   0
   9 -16  -1    2.70    3.50   0
  -9 -16   1   -0.23    2.69   0
  -9  16   1    3.46    3.00   0
   9  16  -1    5.42    2.79   0
  -9  16  -1    3.73    2.79   0
   9  16   1    4.11    2.01   0
  -9 -16  -1    1.21    1.95   0
   9 -16   1    1.49    2.85   0
 -10 -16   1    4.01    1.99   0
 -10  16  -1    7.40    2.91   0
  10 -16  -1    3.66    3.08   0
  10  16  -1    3.33    2.03   0
  10  16   1    4.08    2.83   0
 -10  16   1    3.14    3.67   0
 -10 -16  -1    4.12    2.80   0
  10 -16   1    4.78    2.92   0
 -11 -16   1   -1.22    2.89   0
 -11 -16  -1   -0.54    2.83   0
  11 -16  -1    1.02    3.63   0
  11  16   1    4.52    2.84   0
  11  16  -1    5.54    2.97   0
 -11  16   1    1.60    3.03   0
  11 -16   1    2.42    3.07   0
 -11  16  -1    0.76    3.04   0
 -12  16   1    1.84    3.17   0
  12  16  -1    3.31    3.13   0
  12 -16  -1    3.68    3.83   0
  12  16   1    5.71    3.07   0
 -12 -16   1    1.96    3.02   0
 -12 -16  -1    4.35    2.96   0
  12 -16   1    2.40    3.16   0
  13  16  -1    5.38    2.26   0
 -13 -16   1    4.15    2.98   0
  13 -16   1    7.39    3.27   0
  13  16   1    3.40    3.10   0
  13 -16  -1    6.17    3.93   0
 -13 -16  -1    7.95    3.01   0
 -14 -16   1   -1.07    3.22   0
  14 -16   1    2.46    3.33   0
  14 -16  -1    2.37    4.59   0
  14 -16  -1    1.87    4.73   0
  14  16   1    4.90    3.18   0
  14 -16   1    2.32    3.36   0
 -14 -16  -1    3.91    3.15   0
  14  16  -1   -0.93    2.36   0
  15 -16   1    3.27    4.18   0
  15  16  -1    0.41    2.38   0
  15 -16   1   -0.48    3.49   0
 -15 -16   1    3.74    3.31   0
  15  16   1    1.56    3.28   0
 -15 -16  -1    1.45    2.33   0
   0  17   1   10.76    2.74   0
   0 -17  -1    9.87    1.91   0
   0  17  -1    3.83    2.72   0
   0 -17   1   10.09    2.77   0
   1 -17   1    0.59    2.63   0
  -1  17  -1    3.40    2.63   0
  -1 -17  -1    2.68    2.66   0
   1  17   1    6.17    2.78   0
  -1  17   1    2.01    2.67   0
   1 -17  -1    1.39    2.74   0
  -1 -17   1   -0.10    2.67   0
   1  17  -1    2.55    2.70   0
   2  17   1   16.35    2.74   0
  -2 -17   1   18.13    2.79   0
   2 -17  -1   12.98    2.04   0
  -2  17   1   17.12    2.82   0
   2  17  -1   15.18    1.90   0
   2 -17   1   15.88    2.78   0
  -2 -17  -1   14.97    2.76   0
  -2  17  -1   15.45    2.77   0
   3  17  -1    0.40    2.76   0
   3 -17  -1    5.20    2.75   0
  -3  17   1    6.56    2.75   0
   3 -17   1    4.94    2.75   0
  -3 -17  -1    3.23    2.77   0
  -3 -17   1    5.58    2.73   0
  -3  17  -1    2.18    2.75   0
   3  17   1    1.18    1.86   0
   4 -17  -1   48.19    3.11   0
  -4  17  -1   46.60    3.02   0
   4  17   1   50.00    2.88   0
  -4  17   1   48.78    3.10   0
   4  17  -1   47.28    2.34   0
  -4 -17   1   46.99    2.32   0
   4 -17   1   44.69    3.09   0
  -4 -17  -1   44.69    2.29   0
   5 -17   1    3.80    2.73   0
   5  17  -1    3.04    2.86   0
  -5  17   1    1.46    2.71   0
   5 -17  -1    0.59    2.84   0
  -5 -17  -1   -0.60    1.99   0
  -5  17  -1    1.51    2.78   0
   5  17   1    3.28    2.78   0
  -5 -17   1    5.80    2.84   0
   6  17  -1   27.73    2.92   0
  -6  17  -1   20.59    2.84   0
  -6 -17   1   17.04    2.17   0
   6 -17  -1   15.26    2.94   0
  -6  17   1   18.15    2.99   0
   6  17   1   25.72    2.72   0
   6 -17   1   18.05    2.91   0
  -6 -17  -1   20.39    2.02   0
  -7  17   1   -1.53    2.87   0
   7 -17  -1   -0.71    2.84   0
   7  17   1    3.58    2.82   0
   7  17  -1    5.01    2.78   0
  -7 -17  -1    1.58    2.87   0
   7 -17   1    0.37    2.82   0
  -7 -17   1   -3.84    2.78   0
  -7  17  -1    0.85    2.05   0
  -8  17  -1    7.32    2.95   0
   8  17  -1    2.35    2.12   0
  -8 -17   1    5.97    2.04   0
   8 -17  -1    8.43    3.70   0
   8  17   1    8.74    2.05   0
  -8  17   1    4.94    3.09   0
  -8 -17  -1    9.68    2.81   0
   8 -17   1    6.71    2.96   0
  -9  17  -1    9.67    3.05   0
  -9  17   1    6.95    3.20   0
   9 -17  -1    7.33    3.85   0
  -9 -17   1    7.24    3.03   0
   9 -17   1    7.14    3.24   0
  -9 -17  -1    7.32    2.99   0
   9  17  -1    4.34    3.10   0
   9  17   1    6.56    3.02   0
 -10  17   1    5.69    3.14   0
  10 -17   1    5.76    3.11   0
 -10 -17   1    4.61    2.12   0
  10  17  -1    2.63    3.12   0
  10  17   1    5.65    2.26   0
  10 -17  -1    5.66    3.15   0
 -10 -17  -1    2.40    2.09   0
 -10  17  -1    2.53    3.10   0
  11 -17   1    3.18    3.20   0
 -11 -17  -1   -2.06    3.07   0
  11  17  -1    1.88    3.02   0
 -11  17  -1    0.37    3.21   0
  11 -17  -1    0.02    4.02   0
 -11 -17   1   -2.26    3.03   0
 -11  17   1    1.48    3.13   0
  11  17   1    5.42    3.04   0
  12  17   1   -2.50    3.28   0
 -12 -17   1    3.45    3.17   0
  12  17  -1    1.51    2.27   0
  12 -17  -1   -1.08    3.96   0
  12 -17   1    0.56    3.40   0
 -12  17   1    2.58    4.14   0
 -12 -17  -1    3.28    3.20   0
 -13 -17   1    5.91    3.21   0
  13  17  -1    2.73    3.33   0
  13  17   1    1.72    3.19   0
  13 -17  -1    1.19    4.17   0
 -13 -17  -1    0.26    2.24   0
  13 -17   1    2.99    4.18   0
  14  17  -1    0.86    3.36   0
  14 -17   1    3.65    4.26   0
 -14 -17  -1   -2.37    3.26   0
  14 -17   1    1.59    3.63   0
  14  17   1    4.71    3.46   0
  14 -17  -1    2.08    4.94   0
  14 -17  -1   -0.06    4.96   0
  -1  18  -1    3.99    2.90   0
   1 -18  -1    5.48    2.90   0
  -1  18   1    2.29    2.79   0
  -1 -18   1    0.80    2.85   0
   1  18   1   -0.73    2.83   0
   1  18  -1    1.36    2.05   0
   1 -18   1   -0.83    2.90   0
  -1 -18  -1    3.26    2.04   0
   2 -18  -1    8.05    3.04   0
  -2 -18   1   10.04    2.85   0
  -2  18  -1    6.36    2.08   0
  -2 -18  -1    5.19    2.90   0
   2 -18   1    6.44    2.88   0
   2  18   1    7.20    2.85   0
   2  18  -1    3.90    2.90   0
  -2  18   1    7.64    2.74   0
  -3  18  -1   16.57    3.05   0
   3 -18  -1   15.79    3.13   0
   3 -18   1   14.58    2.19   0
  -3  18   1   12.79    3.05   0
   3  18   1   12.40    3.04   0
  -3 -18  -1   11.83    3.01   0
   3  18  -1   14.27    2.15   0
  -3 -18   1   11.85    2.98   0
  -4  18  -1    1.95    1.99   0
  -4 -18   1    1.66    2.91   0
  -4 -18  -1   -0.91    2.91   0
   4 -18  -1   -0.67    3.03   0
   4  18  -1    2.96    2.81   0
   4  18   1    1.78    2.04   0
  -4  18   1    2.42    2.97   0
   4 -18   1    3.60    2.91   0
   5  18  -1    3.11    2.90   0
   5 -18  -1   -0.33    2.87   0
  -5  18   1    3.05    2.91   0
   5 -18   1    1.83    2.24   0
  -5 -18   1    0.93    2.10   0
   5  18   1    4.24    2.89   0
  -5 -18  -1    1.25    2.11   0
  -5  18  -1   -0.40    2.89   0
  -6  18  -1   18.50    3.09   0
   6  18  -1   16.43    3.09   0
  -6 -18   1   16.90    3.04   0
   6  18   1   13.63    3.15   0
   6 -18   1   19.48    3.09   0
   6 -18  -1   16.30    3.12   0
  -6  18   1   18.17    3.13   0
  -6 -18  -1   12.08    2.31   0
  -7  18  -1   -0.85    3.04   0
  -7 -18   1    0.77    3.02   0
   7  18  -1    1.09    3.04   0
   7 -18  -1    1.21    3.15   0
   7  18   1    2.05    2.06   0
  -7 -18  -1    2.79    2.06   0
  -7  18   1    4.80    3.07   0
   7 -18   1    2.89    2.97   0
   8 -18   1    1.79    3.08   0
  -8  18   1   -0.12    3.22   0
   8  18  -1   -3.07    3.00   0
  -8 -18   1   -2.14    3.00   0
   8 -18  -1    0.84    3.86   0
   8  18   1    3.41    3.11   0
  -8 -18  -1   -0.83    3.13   0
  -8  18  -1    4.38    3.12   0
  -9  18  -1    1.28    3.16   0
  -9  18   1    1.96    3.28   0
   9 -18  -1    2.85    4.08   0
   9  18  -1   -0.96    2.20   0
  -9 -18   1    3.12    3.06   0
  -9 -18  -1   -2.29    3.15   0
   9  18   1   -0.13    3.13   0
   9 -18   1    2.38    3.13   0
  10 -18   1    2.59    3.38   0
 -10  18   1    1.03    3.30   0
 -10 -18   1    1.82    3.20   0
  10  18  -1    4.17    3.20   0
 -10  18  -1    3.93    3.33   0
 -10 -18  -1    3.22    3.23   0
  10  18   1    6.92    3.25   0
  10 -18  -1    5.50    3.44   0
  11 -18   1   -0.60    4.20   0
  11  18  -1    2.53    2.35   0
  11  18   1    6.21    2.33   0
  11 -18  -1    0.67    3.54   0
 -11  18   1   -1.29    4.39   0
 -11 -18  -1   -2.31    2.30   0
 -11 -18   1   -0.10    2.26   0
 -11  18  -1    2.30    3.44   0
  12 -18   1    0.41    3.73   0
  12  18   1   -1.47    2.50   0
 -12  18   1   -0.37    3.64   0
  12  18  -1   -2.10    3.46   0
   0  19  -1    5.24    3.09   0
   0 -19  -1    6.10    3.00   0
   0  19   1    8.66    3.19   0
   0 -19   1    7.42    3.08   0
   1 -19   1    6.64    3.12   0
  -1 -19   1    6.52    3.04   0
   1  19  -1    9.66    3.08   0
  -1  19  -1   11.84    3.06   0
   1 -19  -1    6.09    3.17   0
   1  19   1    8.45    3.08   0
  -1 -19  -1    6.77    3.14   0
  -1  19   1    9.74    3.20   0
  -2 -19   1    5.75    3.06   0
  -2  19   1    9.91    3.02   0
   2  19   1    6.62    2.36   0
  -2  19  -1    2.87    3.15   0
   2 -19   1    3.27    3.13   0
   2 -19  -1    5.88    3.19   0
   2  19  -1    4.71    2.28   0
  -2 -19  -1    5.60    2.22   0
  -3  19   1   -1.40    3.15   0
   3  19   1    0.96    3.09   0
  -3  19  -1    0.82    3.12   0
  -3 -19   1    1.49    3.04   0
   3 -19  -1    2.65    3.10   0
  -3 -19  -1   -0.07    3.09   0
   3  19  -1   -0.20    3.00   0
   3 -19   1    1.31    3.11   0
  -4 -19  -1   11.81    3.11   0
   4 -19   1    7.75    2.32   0
   4  19  -1    8.90    3.18   0
  -4  19   1    5.06    3.21   0
   4  19   1    5.64    3.16   0
  -4  19  -1    3.08    3.22   0
  -4 -19   1    7.20    3.14   0
   4 -19  -1    7.44    3.20   0
   5  19   1   -2.74    3.23   0
  -5 -19   1    0.09    3.15   0
   5 -19  -1    0.58    3.17   0
  -5  19  -1    0.99    3.20   0
  -5 -19  -1    4.01    3.00   0
   5 -19   1   -2.23    3.16   0
   5  19  -1   -2.11    2.24   0
  -5  19   1   -1.52    3.26   0
  -6  19   1    4.19    3.30   0
   6 -19  -1    7.51    3.32   0
   6  19  -1    5.56    2.36   0
  -6  19  -1    7.52    3.31   0
   6 -19   1    6.41    3.20   0
  -6 -19  -1    3.42    3.25   0
  -6 -19   1    7.95    2.17   0
   6  19   1    6.13    3.34   0
  -7  19   1    4.58    4.07   0
   7  19  -1    4.54    2.39   0
  -7 -19  -1    1.26    3.25   0
   7 -19  -1    1.76    3.41   0
   7  19   1    4.23    3.33   0
  -7  19  -1    3.25    3.26   0
   7 -19   1    2.53    3.34   0
  -7 -19   1    2.41    3.30   0
   8  19  -1   -1.38    3.30   0
  -8  19  -1    2.05    3.35   0
  -8 -19   1    4.57    3.22   0
   8  19   1   -0.71    3.30   0
   8 -19  -1    2.92    4.27   0
  -8 -19  -1    1.65    3.31   0
  -8  19   1    2.16    4.17   0
   8 -19   1    3.61    3.37   0
  -9 -19   1    4.15    2.41   0
  -9  19   1    3.63    3.56   0
   9 -19   1    4.04    3.48   0
   9  19   1    4.74    2.46   0
   9 -19  -1    4.98    4.28   0
  -9  19  -1    1.72    3.48   0
  -9 -19  -1    1.69    3.49   0
   9  19  -1    5.95    3.39   0
   1  20   1    2.59    2.34   0
   1  20  -1    4.01    3.37   0
  -1  20  -1    3.20    3.31   0
  -1  20   1    6.25    3.41   0
   1 -20  -1    3.94    3.39   0
   1 -20   1    3.06    2.23   0
  -1 -20   1    3.21    3.29   0
  -1 -20  -1    1.94    3.21   0
   2  20  -1    9.67    3.50   0
   2 -20   1    1.94    3.39   0
  -2 -20   1    6.12    3.48   0
  -2  20   1    6.13    3.34   0
   2 -20  -1    1.46    3.23   0
  -2 -20  -1    6.78    3.34   0
   2  20   1    2.64    3.34   0
  -2  20  -1    4.86    3.49   0
   3  20  -1    5.71    3.45   0
   3  20   1    4.98    2.48   0
  -3  20  -1    3.00    2.47   0
  -3  20   1    4.06    3.38   0
   3 -20   1    4.19    3.27   0
   3 -20  -1    6.86    3.44   0
  -3 -20   1    4.26    3.34   0
  -3 -20  -1    3.77    2.46   0
  -4  20   1    0.66    2.38   0
  -4 -20  -1    0.50    3.30   0
   4  20  -1   -1.26    2.25   0
  -4 -20   1    2.53    3.34   0
   4 -20  -1    1.89    3.28   0
   4  20   1    3.40    3.32   0
   4 -20   1    2.84    3.45   0
  -4  20  -1    0.22    3.51   0
   5  20   1   -2.87    3.47   0
   5  20  -1   -0.52    3.18   0
  -5  20  -1    2.86    3.37   0
  -5  20   1   -0.37    3.42   0
   5 -20  -1    0.91    3.40   0
  -5 -20   1   -2.40    3.31   0
  -5 -20  -1    1.64    3.41   0
   5 -20   1    0.96    3.37   0
   0   0   2 5070.49   17.12   0
   0   0   2 4707.64   16.62   0
  -2   0   2 1138.82    9.10   0
   2   0   2 1138.96    7.88   0
  -4   0   2 1050.51    9.31   0
  -4   0  -2 1004.96    6.89   0
   4   0  -2 1022.94    9.24   0
   4   0   2 1053.10    7.05   0
  -6   0  -2  919.42    6.24   0
   6   0  -2  873.94    8.94   0
   6   0   2  925.46    6.24   0
  -6   0   2  840.38    8.58   0
   8   0   2  166.03    2.82   0
   8   0  -2  169.93    4.58   0
  -8   0   2  174.75    4.53   0
  -8   0  -2  176.23    2.90   0
  10   0   2  402.22    3.91   0
 -10   0   2  409.08    6.30   0
  10   0  -2  417.56    6.48   0
 -10   0  -2  422.40    3.98   0
 -12   0  -2  205.48    2.93   0
 -12   0   2  192.05    4.63   0
  12   0   2  187.59    3.20   0
  12   0  -2  197.16    4.71   0
  14   0  -2   10.97    3.01   0
 -14   0   2   13.50    2.84   0
 -14   0  -2   11.29    2.12   0
  14   0   2   12.17    2.19   0
  16   0  -2  116.62    4.33   0
  16   0   2  120.98    3.16   0
 -16   0  -2  105.51    2.94   0
 -16   0   2  111.94    4.08   0
  18   0   2   39.84    2.60   0
  18   0  -2   40.20    4.07   0
 -18   0   2   40.05    3.57   0
 -18   0  -2   42.21    2.72   0
  20   0  -2   14.80    4.14   0
 -20   0   2   14.23    4.16   0
  20   0   2   16.56    2.74   0
  22   0   2   15.27    3.00   0
  22   0  -2   12.28    5.55   0
  24   0   2    8.70    3.39   0
  24   0   2    4.61    3.51   0
   1  -1   2  224.61    4.16   0
   1   1  -2  231.96    4.28   0
  -1  -1   2  229.64    4.33   0
   1   1   2  222.40    4.16   0
  -1   1   2  213.77    4.29   0
  -1  -1  -2  218.09    4.11   0
  -2   1   2  656.21    7.47   0
  -2  -1   2  681.61    6.77   0
   2  -1   2  673.44    5.83   0
   2   1  -2  651.85    6.55   0
   2  -1   2  693.78    6.34   0
  -2   1   2  693.03    7.52   0
  -2  -1  -2  672.20    6.12   0
   2   1   2  650.47    6.01   0
  -3   1   2  478.75    7.10   0
   3   1  -2  476.54    5.88   0
  -3   1   2  486.02    6.72   0
  -3  -1   2  481.35    5.93   0
  -3  -1  -2  470.99    5.19   0
   3   1   2  442.73    4.84   0
   3  -1   2  492.30    5.24   0
   4  -1   2 1308.39    7.70   0
   4   1  -2 1328.70    9.39   0
  -4  -1   2 1270.82    9.17   0
  -4  -1  -2 1286.22    7.57   0
   4   1   2 1170.65    7.20   0
  -4   1   2 1285.95   11.29   0
   5   1   2   21.32    2.32   0
  -5  -1   2   21.86    2.42   0
   5   1  -2   20.81    2.44   0
  -5   1   2   20.83    3.09   0
   5  -1   2   21.36    2.34   0
  -5  -1  -2   21.97    1.81   0
  -6   1   2  283.20    6.23   0
  -6  -1   2  287.29    4.99   0
   6  -1   2  287.16    3.87   0
   6   1  -2  284.62    4.97   0
   6   1   2  284.92    3.86   0
  -6  -1  -2  290.17    3.89   0
   6  -1  -2  297.70    6.34   0
   7   1  -2   54.77    3.08   0
  -7  -1  -2   56.58    2.00   0
  -7   1   2   55.41    3.89   0
   7  -1  -2   55.07    4.00   0
  -7  -1   2   55.42    2.68   0
   7  -1   2   55.52    2.44   0
   7   1   2   54.17    1.96   0
   8   1  -2   46.13    2.66   0
  -8  -1  -2   47.54    1.87   0
   8  -1   2   43.44    2.34   0
  -8   1   2   47.97    3.86   0
  -8  -1   2   48.99    3.02   0
   8  -1  -2   50.93    3.98   0
   8   1   2   47.76    2.31   0
   9   1  -2   28.66    2.43   0
   9  -1   2   29.25    2.20   0
  -9  -1  -2   30.69    2.27   0
  -9  -1   2   30.02    2.39   0
  -9   1   2   30.04    3.20   0
  -9   1  -2   31.31    2.24   0
   9   1   2   30.84    2.21   0
   9  -1  -2   29.94    3.68   0
  10  -1   2   94.14    2.70   0
  10   1   2   98.10    2.59   0
  10   1  -2   97.69    3.19   0
  10  -1  -2   97.21    4.77   0
 -10  -1   2   97.34    3.12   0
 -10  -1  -2   98.34    2.65   0
 -10   1  -2   90.75    2.71   0
 -10   1   2   95.26    4.55   0
 -11   1   2    9.85    3.17   0
  11  -1   2    9.11    1.98   0
 -11  -1   2    7.71    2.19   0
 -11   1  -2   10.31    2.09   0
  11  -1  -2    9.79    3.71   0
 -11  -1  -2    7.93    2.01   0
  11   1  -2   10.63    2.35   0
  11   1   2    8.43    1.45   0
  12  -1   2    5.37    2.09   0
 -12  -1  -2    7.24    2.04   0
  12   1  -2    7.59    2.25   0
 -12   1   2    6.52    3.05   0
 -12  -1   2    6.78    2.67   0
  12  -1  -2    6.51    3.18   0
  12   1   2   10.49    2.04   0
 -12   1  -2    5.71    2.04   0
 -13  -1  -2  195.37    2.81   0
  13   1  -2  189.34    4.35   0
  13   1   2  185.77    3.09   0
 -13  -1   2  191.28    4.28   0
 -13   1   2  184.35    5.47   0
  13  -1   2  189.90    3.28   0
  13  -1  -2  190.47    5.74   0
 -14  -1   2   91.98    3.25   0
  14  -1  -2   95.38    4.78   0
 -14   1   2   91.66    4.57   0
  14   1   2   91.91    2.75   0
 -14  -1  -2   93.84    2.73   0
  14  -1   2   95.09    2.72   0
  14   1  -2   91.08    3.32   0
 -15   1   2    2.66    3.28   0
  15   1   2    4.09    2.30   0
  15  -1  -2    3.33    3.44   0
 -15  -1  -2    2.93    2.30   0
 -15  -1   2    1.11    2.28   0
  15   1  -2    1.42    3.07   0
  15  -1   2    3.41    2.36   0
 -16   1   2   29.27    4.03   0
 -16  -1   2   30.75    2.67   0
  16  -1  -2   32.35    4.27   0
  16   1  -2   30.53    3.22   0
  16  -1   2   29.33    2.41   0
  16   1   2   30.07    1.95   0
 -16  -1  -2   31.24    2.51   0
 -17   1   2    0.57    3.87   0
  17   1   2    1.76    2.29   0
  17  -1  -2    0.84    4.08   0
  17   1  -2    2.65    2.99   0
 -17  -1   2    0.95    2.88   0
  17  -1   2    2.63    2.28   0
 -17  -1  -2    0.18    2.39   0
  18   1   2    2.40    2.40   0
  18  -1   2    1.33    2.24   0
 -18  -1  -2    3.32    2.23   0
  18   1  -2    1.55    3.14   0
 -18  -1   2    2.60    2.92   0
  18  -1  -2    1.00    4.44   0
 -19  -1   2    1.76    3.05   0
  19   1   2    4.14    2.51   0
  19   1  -2    1.49    3.26   0
  19  -1   2    3.92    2.57   0
  19  -1  -2    2.09    5.79   0
 -19  -1  -2    2.51    2.51   0
  20   1   2    7.15    2.71   0
 -20  -1  -2    9.16    2.57   0
 -20  -1   2    5.26    3.51   0
  20   1  -2    7.78    3.46   0
  20  -1   2    5.46    2.72   0
 -21  -1   2    4.53    3.45   0
  21   1  -2    3.30    4.04   0
  21  -1   2    5.46    2.81   0
  21   1   2    1.66    2.92   0
  22   1   2    2.97    3.11   0
  22   1  -2    2.68    4.48   0
  22  -1   2    1.71    3.06   0
  22  -1   2    3.03    3.85   0
 -22  -1   2    2.51    3.64   0
  23   1   2    1.13    3.12   0
  23   1  -2    1.22    4.51   0
  23  -1   2    0.73    3.16   0
  23  -1   2    1.94    3.16   0
  24  -1   2   11.72    3.53   0
  24   1  -2   15.23    6.31   0
  24   1   2    9.66    3.42   0
  24  -1   2    6.98    4.23   0
   0  -2  -2  128.23    3.45   0
   0   2  -2  128.35    3.02   0
   0   2   2  126.84    3.10   0
   0  -2   2  129.66    3.06   0
   1  -2  -2  396.72    5.48   0
  -1  -2  -2  383.22    4.88   0
  -1   2  -2  394.70    5.01   0
  -1   2   2  390.97    5.54   0
   1   2  -2  381.52    4.90   0
   1   2   2  389.23    4.75   0
   1  -2   2  398.60    4.97   0
  -1  -2   2  402.86    5.05   0
   2   2  -2  926.63    7.21   0
  -2  -2   2  925.83    7.18   0
   2   2   2  878.89    6.61   0
  -2   2   2  911.41    8.72   0
   2  -2  -2  917.95    8.61   0
  -2  -2  -2  897.66    6.64   0
   2  -2   2  893.13    6.84   0
  -3  -2   2  199.77    3.92   0
   3   2  -2  197.37    3.89   0
   3   2   2  205.16    3.37   0
  -3   2   2  205.92    4.81   0
  -3  -2  -2  201.39    3.69   0
   3  -2   2  209.36    3.80   0
  -4   2   2  879.84   10.24   0
   4   2   2  856.33    6.07   0
   4  -2   2  874.61    6.62   0
   4   2  -2  866.00    6.94   0
   4  -2   2  868.97    6.18   0
  -4  -2   2  839.57    6.95   0
  -4   2   2  888.10   10.19   0
  -4  -2  -2  873.72    6.34   0
  -5   2   2  382.27    7.65   0
  -5  -2   2  382.27    4.92   0
  -5  -2  -2  372.55    3.98   0
   5  -2   2  364.17    4.19   0
   5  -2   2  382.18    4.17   0
  -5   2   2  386.95    7.61   0
   5   2  -2  369.50    4.85   0
   5   2   2  375.04    4.08   0
   6   2  -2  316.08    4.60   0
  -6   2   2  322.40    8.46   0
   6  -2   2  310.85    4.04   0
  -6   2   2  335.02    8.45   0
  -6  -2   2  306.52    4.60   0
   6  -2   2  324.91    4.17   0
  -6  -2  -2  319.95    3.63   0
   6   2   2  314.96    3.67   0
  -7  -2  -2  168.81    3.13   0
   7   2  -2  175.83    3.67   0
   7  -2   2  171.60    3.26   0
  -7   2   2  187.51    8.58   0
  -7  -2   2  163.86    3.60   0
   7   2   2  174.62    2.76   0
  -7   2   2  180.12    8.25   0
   8   2   2   10.62    1.51   0
   8   2  -2   11.36    2.12   0
  -8  -2  -2    9.47    2.03   0
   8  -2   2   11.31    2.06   0
  -8  -2   2   12.37    2.17   0
   9   2  -2  157.01    3.42   0
  -9  -2  -2  163.71    2.97   0
   9   2   2  157.29    2.65   0
   9  -2   2  160.60    3.09   0
  -9  -2   2  157.68    3.38   0
 -10  -2  -2   20.15    1.60   0
  10   2  -2   19.61    2.31   0
  10   2   2   19.68    1.54   0
  10  -2   2   19.68    2.22   0
 -10  -2   2   20.00    2.20   0
 -11  -2  -2   49.46    2.32   0
 -11  -2   2   50.04    2.69   0
  11   2   2   46.76    1.86   0
  11  -2   2   46.84    2.36   0
  11   2  -2   49.35    2.77   0
  12  -2   2   64.50    2.46   0
 -12  -2  -2   65.63    2.69   0
 -12  -2   2   63.89    2.81   0
  12   2  -2   64.27    2.89   0
  12   2   2   63.07    2.04   0
 -13  -2   2  258.35    4.11   0
  13   2   2  250.70    3.52   0
  13  -2   2  246.47    3.63   0
  13   2  -2  241.84    4.63   0
 -13  -2  -2  245.25    3.16   0
  14   2   2  207.46    3.36   0
  14  -2   2  201.41    3.51   0
 -14  -2  -2  204.35    3.30   0
 -14  -2   2  212.82    4.23   0
  14   2  -2  206.74    4.28   0
  15   2  -2   96.54    3.73   0
 -15  -2  -2   93.35    2.80   0
  15   2   2   94.65    2.79   0
 -15  -2   2  101.91    3.31   0
  15  -2   2   97.33    2.98   0
  16  -2   2   12.24    2.28   0
  16   2  -2   11.54    2.57   0
  16   2   2   14.12    2.35   0
 -16  -2  -2   12.62    1.72   0
 -16  -2   2   11.26    2.57   0
  17   2   2   11.94    2.39   0
 -17  -2   2    9.61    3.02   0
  17  -2   2   11.04    2.45   0
  17   2  -2    8.80    2.58   0
 -17  -2  -2   12.12    2.40   0
  18   2   2    3.44    2.34   0
  18  -2   2    2.09    2.57   0
  18   2  -2    2.78    2.51   0
 -18  -2  -2    2.78    2.39   0
  18  -2   2    1.62    2.47   0
 -18  -2   2    0.19    2.55   0
 -19  -2  -2    4.75    2.58   0
  19   2  -2    1.14    3.31   0
  19   2   2    6.22    1.85   0
 -19  -2   2    1.93    3.19   0
  19  -2   2    5.73    2.52   0
  19  -2   2    5.03    2.69   0
  20  -2   2    2.27    3.33   0
  20   2  -2    0.98    2.79   0
  20   2   2    1.93    2.54   0
  20  -2   2    1.32    2.69   0
 -20  -2  -2   -0.02    2.66   0
 -20  -2   2    1.30    3.34   0
 -21  -2  -2    6.52    2.71   0
  21  -2   2    1.91    2.75   0
  21   2  -2    5.23    2.89   0
 -21  -2   2    5.12    2.98   0
  21   2   2    4.69    2.77   0
  21  -2   2    4.00    2.90   0
 -22  -2  -2    7.56    2.87   0
  22  -2   2    9.48    3.08   0
  22  -2   2   12.28    3.02   0
  22   2   2    7.87    2.99   0
 -22  -2   2    7.73    3.82   0
  22   2  -2    9.37    3.87   0
  23  -2   2   10.96    3.31   0
  23  -2   2    5.18    3.40   0
 -23  -2  -2    6.75    3.19   0
 -23  -2   2    6.93    4.14   0
  23   2  -2    9.85    4.55   0
  23   2   2    6.94    3.20   0
  24   2   2   -0.86    3.32   0
  24   2  -2    2.88    4.39   0
  24  -2   2    3.72    3.59   0
 -24  -2   2    4.80    4.21   0
  24  -2   2   -0.42    3.35   0
  -1  -3  -2  372.36    4.72   0
   1   3  -2  379.00    4.69   0
  -1  -3   2  377.39    4.66   0
   1  -3   2  361.83    4.60   0
  -1   3  -2  384.73    4.74   0
   1  -3  -2  371.90    5.24   0
   1   3   2  372.32    4.62   0
  -1   3   2  366.29    5.17   0
   2  -3   2  660.90    5.90   0
  -2   3  -2  659.08    5.83   0
   2  -3  -2  650.57    7.10   0
  -2  -3  -2  627.29    5.55   0
  -2  -3   2  654.80    5.74   0
  -2   3   2  646.13    7.06   0
   2   3   2  643.62    5.77   0
   2   3  -2  637.74    5.66   0
   3   3  -2  783.41    6.10   0
  -3   3  -2  802.80    6.11   0
   3  -3   2  804.45    6.26   0
  -3  -3  -2  779.61    6.12   0
  -3  -3   2  779.71    6.33   0
   3  -3  -2  807.47    8.57   0
   3   3   2  777.93    6.04   0
  -3   3   2  784.76    8.77   0
   4   3  -2  434.82    4.92   0
  -4  -3   2  421.93    4.93   0
  -4  -3  -2  415.74    4.56   0
  -4   3   2  436.70    7.29   0
   4   3   2  442.46    4.69   0
   4  -3   2  437.93    4.82   0
   5  -3   2  773.93    5.90   0
  -5  -3  -2  739.61    5.63   0
  -5   3   2  763.52   11.03   0
   5   3  -2  734.85    6.12   0
  -5  -3   2  715.57    6.01   0
  -5   3   2  775.35   11.03   0
   5   3   2  720.01    5.52   0
   6   3   2  302.01    3.56   0
   6  -3   2  276.32    3.79   0
  -6   3   2  306.18   11.05   0
  -6  -3  -2  297.18    3.57   0
   6  -3   2  307.73    4.05   0
  -6  -3   2  296.91    3.97   0
   6   3  -2  299.55    4.32   0
  -6   3   2  314.33   11.17   0
  -7  -3   2  154.87    3.37   0
   7   3   2  156.88    3.07   0
   7   3  -2  150.72    3.37   0
   7  -3   2  160.78    3.18   0
  -7  -3  -2  140.83    2.96   0
   7  -3   2  160.18    3.21   0
   8   3  -2   37.61    2.45   0
   8   3   2   39.54    1.85   0
   8  -3   2   39.06    1.94   0
  -8  -3  -2   38.72    1.75   0
   8  -3   2   36.50    1.85   0
  -8  -3   2   40.90    2.49   0
   9  -3   2    2.80    2.02   0
  -9  -3   2    2.34    2.47   0
   9   3   2    3.13    2.08   0
  -9  -3  -2    2.29    1.47   0
   9   3  -2    1.24    2.13   0
   9  -3   2    4.00    2.12   0
  10   3  -2   70.62    2.63   0
  10  -3   2   75.31    2.12   0
  10   3   2   71.69    2.05   0
 -10  -3  -2   81.80    2.09   0
  10  -3   2   68.63    2.43   0
 -10  -3   2   67.33    2.65   0
 -11  -3   2   88.09    2.88   0
  11  -3   2   75.46    2.62   0
  11   3  -2   83.12    2.90   0
  11   3   2   79.97    2.53   0
  11  -3   2   83.71    2.73   0
 -11  -3  -2   84.26    2.14   0
  12   3   2   69.67    2.69   0
 -12  -3   2   68.43    2.82   0
  12  -3   2   68.12    2.67   0
 -12  -3  -2   68.82    2.59   0
  12   3  -2   69.64    2.83   0
  12  -3   2   66.57    2.62   0
  13   3  -2  229.12    3.96   0
  13   3   2  243.05    3.50   0
 -13  -3   2  242.03    3.86   0
  13  -3   2  242.58    3.74   0
  13  -3   2  224.94    3.66   0
 -13  -3  -2  236.66    3.43   0
  14  -3   2  217.30    3.60   0
  14  -3   2  228.88    3.64   0
  14   3   2  219.01    2.99   0
 -14  -3   2  222.99    3.77   0
  14   3  -2  215.15    3.88   0
 -14  -3  -2  229.43    3.04   0
 -15  -3  -2    2.28    2.15   0
  15   3  -2    2.71    2.31   0
  15  -3   2    1.04    2.21   0
 -15  -3   2    1.80    2.77   0
  15  -3   2   -2.06    2.08   0
  15   3   2    2.73    2.32   0
  16   3  -2   25.84    3.26   0
 -16  -3  -2   27.04    1.86   0
 -16  -3   2   25.01    2.53   0
  16  -3   2   24.44    2.54   0
  16   3   2   28.18    2.51   0
  16  -3   2   25.26    2.55   0
  17  -3   2    1.03    2.42   0
  17   3   2    4.00    2.31   0
 -17  -3  -2    4.38    2.34   0
  17  -3   2    1.48    2.44   0
 -17  -3   2    1.41    2.46   0
  17   3  -2    4.03    2.54   0
 -18  -3   2    0.07    2.40   0
  18   3  -2    3.10    2.63   0
  18  -3   2   -0.94    2.46   0
  18   3   2    1.28    2.49   0
  18  -3   2   -1.00    2.38   0
 -18  -3  -2   -3.21    2.46   0
 -19  -3  -2    4.45    2.56   0
  19  -3   2    6.37    2.57   0
 -19  -3   2    4.88    3.28   0
  19   3   2    6.09    2.55   0
  19  -3   2    4.74    2.53   0
  19   3  -2    3.83    3.32   0
  20   3   2    9.61    2.77   0
 -20  -3   2    8.60    3.39   0
  20  -3   2    9.26    2.75   0
  20  -3   2   12.83    2.87   0
 -20  -3  -2   10.98    2.71   0
  20   3  -2   13.36    2.97   0
  21   3   2    2.24    2.76   0
 -21  -3  -2    0.05    2.78   0
  21  -3   2    2.13    2.91   0
 -21  -3   2    3.12    2.96   0
  21  -3   2    2.13    2.92   0
  21   3  -2    3.64    3.57   0
  22   3  -2    2.09    3.82   0
  22  -3   2    3.44    3.12   0
  22   3   2   -1.05    3.02   0
 -22  -3   2    0.40    3.11   0
 -22  -3  -2    2.78    3.02   0
  22  -3   2    0.61    3.81   0
  23  -3   2    5.38    4.02   0
 -23  -3  -2    4.24    3.04   0
  23   3  -2    3.96    4.09   0
 -23  -3   2    2.81    3.98   0
  23  -3   2    1.76    4.11   0
  23   3   2    4.11    3.18   0
  24   3  -2    2.83    4.35   0
  24  -3   2   -1.04    4.39   0
  24  -3   2    3.56    3.56   0
 -24  -3  -2    2.79    3.40   0
 -24  -3   2    1.82    4.26   0
  24   3   2    4.08    3.33   0
   0   4   2  108.46    3.13   0
   0  -4   2  110.62    2.67   0
   0  -4  -2  112.32    2.77   0
   0   4  -2  107.03    2.63   0
   1  -4   2  402.60    4.55   0
  -1   4   2  405.93    5.09   0
   1   4   2  397.65    4.65   0
  -1  -4   2  403.17    4.38   0
   1  -4  -2  401.06    5.15   0
  -1   4  -2  408.15    4.65   0
  -1  -4  -2  402.63    4.47   0
   1   4  -2  425.29    4.67   0
  -2   4  -2  241.52    3.44   0
   2  -4   2  243.17    3.49   0
  -2  -4  -2  245.27    3.77   0
  -2  -4   2  245.28    3.90   0
  -2   4   2  235.67    4.35   0
   2   4   2  245.62    3.79   0
   2  -4  -2  241.07    4.39   0
   2   4  -2  251.88    3.56   0
   3   4   2  884.81    6.12   0
  -3   4   2  890.35    8.44   0
  -3  -4  -2  844.71    6.01   0
  -3  -4   2  864.26    6.26   0
   3  -4  -2  876.31    8.42   0
   3   4  -2  891.44    6.17   0
   3  -4   2  897.25    6.30   0
  -3   4  -2  855.34    6.01   0
   4   4  -2  367.76    4.43   0
   4  -4   2  373.13    4.41   0
  -4   4   2  370.50    6.37   0
  -4  -4  -2  376.49    4.30   0
  -4  -4   2  368.09    4.15   0
   4   4   2  362.67    3.93   0
   4  -4  -2  368.91    6.40   0
  -4   4  -2  370.60    4.39   0
   5  -4   2 1668.92    8.31   0
   5   4  -2 1689.23    8.39   0
   5  -4  -2 1813.71   15.40   0
  -5  -4  -2 1616.52    7.55   0
   5   4   2 1607.59    7.69   0
  -5  -4   2 1601.65    8.12   0
  -5   4   2 1644.96   14.52   0
  -6  -4  -2  134.05    3.04   0
   6   4   2  142.52    3.04   0
   6  -4   2  140.24    3.14   0
  -6   4   2  141.85    6.86   0
  -6  -4   2  135.94    3.04   0
   6   4  -2  129.53    3.12   0
  -6   4   2  136.76    7.02   0
   7   4  -2  120.31    3.05   0
   7  -4   2  118.09    2.56   0
   7  -4   2  119.67    2.91   0
  -7  -4   2  112.85    2.99   0
   7   4   2  124.28    2.82   0
  -7  -4  -2  117.53    2.80   0
   8   4   2   85.44    2.59   0
  -8  -4  -2   81.04    2.52   0
   8  -4   2   74.89    2.63   0
   8   4  -2   82.66    2.81   0
  -8  -4   2   78.14    2.74   0
   8  -4   2   83.49    2.75   0
   9   4  -2  120.65    2.93   0
  -9  -4  -2  123.15    2.80   0
  -9  -4   2  125.07    2.90   0
   9   4   2  126.52    2.73   0
   9  -4   2  102.72    2.71   0
   9  -4   2  127.82    3.00   0
  10  -4   2   18.69    2.11   0
  10   4   2   17.64    1.61   0
 -10  -4   2   18.23    2.23   0
 -10  -4  -2   16.22    2.11   0
  10   4  -2   18.86    2.22   0
  10  -4   2   20.15    2.23   0
  11  -4   2  152.71    3.20   0
 -11  -4   2  165.12    3.27   0
  11   4   2  157.59    3.04   0
  11   4  -2  156.29    3.27   0
 -11  -4  -2  161.24    2.58   0
  11  -4   2  157.93    3.17   0
  12  -4   2   48.63    2.63   0
 -12  -4   2   49.54    2.62   0
  12   4   2   48.98    2.44   0
 -12  -4  -2   50.98    2.42   0
  12  -4   2   43.34    2.53   0
  12   4  -2   48.27    2.69   0
 -13  -4   2  141.16    3.26   0
  13   4   2  151.28    2.56   0
  13   4  -2  147.94    3.27   0
  13  -4   2  140.43    3.15   0
 -13  -4  -2  144.06    3.00   0
  13  -4   2  145.49    3.23   0
  14   4   2   75.95    2.73   0
 -14  -4   2   78.60    2.83   0
 -14  -4  -2   75.86    2.62   0
  14   4  -2   79.09    2.85   0
  14  -4   2   75.56    2.73   0
  14  -4   2   80.59    2.88   0
  15  -4   2   18.17    2.30   0
  15   4   2   20.95    2.32   0
  15   4  -2   19.76    2.50   0
 -15  -4   2   21.00    2.34   0
 -15  -4  -2   18.78    2.35   0
  15  -4   2   22.10    2.62   0
  16  -4   2   61.89    3.33   0
  16   4   2   58.85    2.05   0
  16   4  -2   63.15    2.82   0
 -16  -4  -2   55.74    2.67   0
 -16  -4   2   59.79    2.77   0
  16  -4   2   54.40    2.70   0
  17  -4   2   33.94    2.86   0
  17   4  -2   31.33    2.63   0
  17   4   2   31.52    2.66   0
 -17  -4   2   32.38    2.67   0
 -17  -4  -2   33.60    1.98   0
  17  -4   2   34.88    2.72   0
 -18  -4  -2    1.37    2.43   0
  18   4   2    4.01    2.41   0
 -18  -4   2    3.02    2.54   0
  18  -4   2    2.39    2.76   0
  18  -4   2    2.02    2.57   0
  18   4  -2    0.23    2.46   0
  19   4  -2    4.50    2.79   0
 -19  -4  -2    0.70    2.56   0
  19  -4   2    2.14    3.24   0
  19  -4   2    4.46    2.55   0
 -19  -4   2    2.57    2.68   0
  19   4   2    3.02    2.65   0
  20   4  -2    2.60    3.39   0
 -20  -4   2    3.08    2.71   0
  20   4   2    1.42    2.71   0
  20  -4   2    0.76    2.83   0
 -20  -4  -2    1.02    2.65   0
  20  -4   2    2.71    3.59   0
  21  -4   2    1.87    2.84   0
 -21  -4   2   -0.15    3.00   0
  21   4   2   -0.92    2.79   0
  21   4  -2    4.26    3.02   0
 -21  -4  -2    4.71    2.98   0
  21  -4   2    0.54    2.95   0
 -22  -4  -2    9.26    3.10   0
  22   4  -2    5.92    3.24   0
  22   4   2    9.03    3.08   0
 -22  -4   2    7.19    3.17   0
  22  -4   2    3.38    3.78   0
  22  -4   2    7.04    3.09   0
  23   4   2    1.01    3.14   0
  23  -4   2    1.43    4.00   0
  23  -4   2    1.02    3.22   0
  23   4  -2    2.10    3.34   0
 -23  -4  -2   -1.41    3.16   0
 -23  -4   2   -2.51    3.24   0
  24   4  -2    2.09    3.53   0
 -24  -4  -2    1.20    3.27   0
  24  -4   2   -0.08    4.48   0
  24  -4   2    1.25    4.32   0
 -24  -4   2    1.89    3.54   0
  24   4   2    1.26    3.39   0
   1  -5   2  357.00    3.94   0
   1  -5  -2  360.63    4.69   0
  -1  -5   2  337.77    4.23   0
  -1   5  -2  366.11    4.29   0
   1   5  -2  360.18    4.21   0
   1   5   2  356.44    4.33   0
  -1  -5  -2  358.70    4.08   0
  -1   5   2  359.40    4.65   0
   2   5   2  859.93    6.12   0
  -2   5   2  857.33    7.18   0
   2  -5   2  885.41    6.06   0
   2   5  -2  879.89    5.78   0
  -2  -5   2  860.10    5.77   0
   2  -5  -2  854.08    7.29   0
  -2  -5  -2  875.91    5.96   0
  -2   5  -2  862.34    5.84   0
  -3   5  -2   60.46    2.54   0
  -3  -5  -2   59.25    2.51   0
   3  -5   2   58.81    2.60   0
   3   5   2   58.72    2.54   0
  -3  -5   2   63.39    2.69   0
   3  -5  -2   58.05    3.06   0
   3   5  -2   61.21    2.62   0
  -3   5   2   59.04    3.10   0
   4  -5  -2   14.04    2.64   0
   4   5  -2   16.36    2.26   0
  -4  -5   2   17.30    2.31   0
   4   5   2   14.10    2.21   0
   4  -5   2   16.39    2.26   0
  -4  -5  -2   15.55    1.66   0
  -4   5  -2   14.12    2.25   0
  -4   5   2   16.52    2.30   0
   5   5   2  879.62    5.46   0
  -5  -5  -2  888.87    5.79   0
   5  -5   2  873.99    6.04   0
   5   5  -2  870.12    5.87   0
  -5  -5   2  877.90    5.79   0
  -5   5   2  887.07    9.77   0
   5  -5  -2  937.44   10.06   0
  -5   5  -2  879.30    6.02   0
   6  -5   2   80.12    2.30   0
   6  -5  -2   90.49    4.66   0
   6   5   2   79.41    2.63   0
  -6   5   2   79.87    4.95   0
  -6  -5  -2   77.59    2.57   0
   6   5  -2   81.61    2.78   0
  -6  -5   2   78.00    2.71   0
   7   5  -2  100.19    2.38   0
   7   5   2  104.22    2.61   0
   7  -5   2  100.17    2.88   0
  -7  -5  -2   99.33    2.55   0
  -7  -5   2   98.28    2.71   0
   8   5   2    0.64    2.15   0
   8   5  -2    1.25    2.12   0
   8  -5   2   -0.29    1.54   0
  -8  -5  -2    1.14    1.99   0
   8  -5   2    0.90    1.90   0
  -8  -5   2    0.96    2.03   0
   9   5   2   20.44    2.23   0
   9  -5   2   20.98    2.21   0
   9   5  -2   21.42    1.66   0
  -9  -5  -2   18.69    2.21   0
   9  -5   2   21.00    2.11   0
  -9  -5   2   21.24    2.14   0
 -10  -5  -2   62.15    1.97   0
  10   5  -2   64.33    2.55   0
  10   5   2   63.29    2.53   0
 -10  -5   2   58.03    2.43   0
  10  -5   2   64.98    2.48   0
  10  -5   2   63.62    2.57   0
 -11  -5   2   21.56    2.22   0
  11  -5   2   20.85    2.18   0
  11   5  -2   23.70    2.25   0
  11   5   2   24.54    2.32   0
  11  -5   2   23.80    2.30   0
 -11  -5  -2   20.97    2.30   0
 -12  -5   2  108.20    2.42   0
  12  -5   2   99.61    2.87   0
 -12  -5  -2  114.50    2.33   0
  12  -5   2  111.53    2.91   0
  12   5  -2  106.66    2.92   0
  12   5   2  108.13    2.81   0
  13   5  -2   21.82    2.42   0
  13   5   2   20.76    2.31   0
  13  -5   2   21.79    2.52   0
 -13  -5   2   19.89    2.47   0
 -13  -5  -2   16.42    2.34   0
  13  -5   2   22.72    2.34   0
  14   5  -2   10.97    2.52   0
  14   5   2   10.47    2.28   0
  14  -5   2   12.05    2.32   0
  14  -5   2   10.43    2.37   0
 -14  -5  -2   12.28    1.65   0
 -14  -5   2   15.54    2.26   0
  15   5   2   20.45    2.33   0
  15   5  -2   13.92    2.43   0
 -15  -5   2   15.51    2.32   0
 -15  -5  -2   11.77    2.30   0
  15  -5   2   16.44    2.42   0
  15  -5   2   16.69    2.34   0
  16   5   2    9.36    1.70   0
  16   5  -2   13.52    2.54   0
  16  -5   2   10.48    2.55   0
 -16  -5   2   10.37    2.51   0
 -16  -5  -2   13.05    2.33   0
  16  -5   2    8.77    2.98   0
  17  -5   2   22.36    2.72   0
  17   5   2   18.23    2.49   0
  17  -5   2   18.42    2.61   0
  17   5  -2   18.99    2.65   0
 -17  -5  -2   19.34    1.88   0
 -17  -5   2   19.96    2.55   0
 -18  -5  -2    5.17    2.55   0
  18   5  -2    4.36    2.63   0
  18   5   2    7.11    2.58   0
  18  -5   2    7.51    3.20   0
  18  -5   2    2.81    2.50   0
 -18  -5   2    5.66    2.66   0
  19   5  -2    4.09    2.74   0
  19  -5   2    4.03    3.32   0
  19   5   2    5.16    2.59   0
 -19  -5   2    4.63    2.60   0
  19  -5   2    0.70    2.69   0
 -19  -5  -2    4.04    2.47   0
 -20  -5   2    3.00    2.78   0
  20   5  -2    5.34    2.75   0
  20  -5   2    4.35    2.70   0
  20   5   2    1.61    2.82   0
 -20  -5  -2    2.54    2.73   0
  20  -5   2    3.00    2.80   0
  21   5   2    8.41    3.10   0
 -21  -5  -2    7.77    2.88   0
 -21  -5   2    7.87    3.09   0
  21   5  -2    7.55    3.10   0
  21  -5   2    8.91    3.02   0
  21  -5   2    4.18    3.18   0
  22  -5   2    2.53    3.10   0
  22   5  -2   -2.03    3.10   0
 -22  -5   2    2.45    3.08   0
 -22  -5  -2    2.64    2.98   0
  22   5   2    2.05    3.06   0
  22  -5   2   -0.30    3.22   0
  23  -5   2    5.95    4.29   0
  23  -5   2   10.24    3.51   0
 -23  -5  -2    4.24    3.21   0
 -23  -5   2    8.71    4.24   0
  23   5  -2    5.27    4.34   0
  23   5   2    9.43    3.25   0
   0   6  -2  161.70    2.79   0
   0  -6   2  161.27    3.26   0
   0   6   2  164.14    3.29   0
   0  -6  -2  160.87    3.24   0
  -1  -6   2  329.78    3.97   0
   1   6   2  328.89    4.09   0
   1  -6   2  327.80    4.08   0
  -1   6  -2  319.07    3.63   0
   1   6  -2  331.17    4.01   0
   1  -6  -2  328.83    4.37   0
  -1  -6  -2  330.33    4.08   0
  -1   6   2  326.53    4.38   0
   2   6  -2  719.76    5.12   0
  -2   6  -2  748.00    5.49   0
   2  -6   2  719.56    5.35   0
  -2  -6   2  708.80    5.02   0
  -2  -6  -2  705.92    5.46   0
   2   6   2  704.68    5.23   0
   2  -6  -2  705.29    6.34   0
  -2   6   2  736.56    6.68   0
   3  -6   2    5.09    2.21   0
  -3   6   2    8.24    2.15   0
  -3   6  -2    7.28    2.20   0
  -3  -6   2    3.70    1.53   0
   3  -6  -2    5.45    1.99   0
   3   6  -2    9.32    2.30   0
  -3  -6  -2    4.51    2.06   0
   3   6   2    8.28    2.12   0
   4   6   2  178.50    3.17   0
   4  -6   2  185.02    3.35   0
   4   6  -2  182.54    2.89   0
   4  -6  -2  189.49    4.27   0
  -4   6   2  179.40    4.03   0
  -4  -6   2  183.85    3.35   0
  -4  -6  -2  185.88    3.18   0
  -4   6  -2  184.60    3.29   0
   5   6  -2  130.08    2.95   0
   5  -6  -2  129.83    3.82   0
   5  -6   2  127.41    3.01   0
   5   6   2  125.33    2.83   0
  -5   6   2  130.97    4.25   0
  -5  -6   2  129.34    3.02   0
  -5   6  -2  125.59    2.97   0
  -5  -6  -2  125.98    2.37   0
   6  -6   2  116.12    2.96   0
   6   6  -2  125.67    2.92   0
  -6   6   2  117.83    4.79   0
   6   6   2  119.08    2.70   0
  -6  -6  -2  116.48    2.29   0
   6  -6  -2  124.31    4.71   0
  -6   6  -2  114.80    2.51   0
  -6  -6   2  111.81    2.86   0
   7  -6   2   65.02    2.14   0
  -7  -6  -2   61.47    2.36   0
   7   6   2   60.65    2.40   0
  -7   6   2   64.68    4.61   0
   7   6  -2   60.21    2.48   0
  -7  -6   2   64.71    2.45   0
   7  -6  -2   68.75    4.96   0
  -8  -6  -2    4.67    2.01   0
   8   6  -2    5.00    1.56   0
   8  -6   2    6.15    2.13   0
   8   6   2    5.78    2.10   0
  -8  -6   2    5.17    2.05   0
  -9  -6  -2   16.88    2.22   0
   9   6   2   15.79    2.19   0
   9  -6   2   16.79    2.26   0
   9   6  -2   14.73    2.17   0
   9  -6   2   14.61    2.14   0
  -9  -6   2   17.00    2.14   0
  10  -6   2   32.22    2.31   0
 -10  -6  -2   32.74    1.75   0
  10  -6   2   32.06    2.27   0
 -10  -6   2   35.57    2.22   0
  10   6  -2   30.29    2.31   0
  10   6   2   31.00    2.34   0
  11  -6   2  141.18    3.19   0
  11   6  -2  139.19    3.03   0
 -11  -6   2  143.50    3.03   0
 -11  -6  -2  145.17    2.87   0
  11   6   2  143.04    2.92   0
  11  -6   2  137.64    3.03   0
 -12  -6   2   22.24    1.73   0
 -12  -6  -2   22.47    1.70   0
  12  -6   2   21.78    2.28   0
  12   6  -2   22.76    2.31   0
  12   6   2   25.82    2.34   0
  12  -6   2   24.67    2.36   0
  13  -6   2   70.80    2.81   0
  13   6   2   74.18    2.61   0
 -13  -6  -2   79.08    2.67   0
  13   6  -2   75.12    2.80   0
  13  -6   2   73.39    2.92   0
 -13  -6   2   76.86    2.74   0
  14   6   2   42.66    2.55   0
  14   6  -2   44.22    2.82   0
 -14  -6   2   44.14    2.62   0
 -14  -6  -2   39.11    2.55   0
  14  -6   2   37.15    2.57   0
  14  -6   2   42.96    2.61   0
 -15  -6   2    9.18    2.34   0
  15   6   2    8.70    2.39   0
  15  -6   2   10.05    2.33   0
 -15  -6  -2   10.45    2.41   0
  15  -6   2    9.74    2.43   0
  15   6  -2    6.47    2.41   0
  16   6   2    5.46    1.65   0
 -16  -6  -2    3.50    2.37   0
  16  -6   2    3.29    2.64   0
  16  -6   2    4.85    2.42   0
  16   6  -2    4.67    2.39   0
 -16  -6   2    7.19    2.46   0
  17  -6   2    6.74    2.56   0
  17   6  -2    8.29    2.49   0
 -17  -6  -2    8.01    2.50   0
 -17  -6   2    8.65    2.49   0
  17  -6   2    8.70    2.52   0
  17   6   2    5.64    2.55   0
  18  -6   2    9.22    2.72   0
  18   6  -2   10.75    2.70   0
  18   6   2   12.49    2.69   0
  18  -6   2   11.02    3.35   0
 -18  -6   2    9.39    2.64   0
 -18  -6  -2    7.92    1.81   0
  19   6   2    1.96    2.65   0
  19  -6   2    1.44    2.72   0
 -19  -6  -2    2.75    2.57   0
  19  -6   2    1.93    2.68   0
  19   6  -2    0.71    3.37   0
 -19  -6   2    3.71    2.65   0
  20   6   2    0.62    1.98   0
 -20  -6  -2    2.29    2.82   0
  20  -6   2   -1.03    3.06   0
  20   6  -2    1.94    2.84   0
  20  -6   2   -0.82    3.01   0
 -20  -6   2    0.89    2.88   0
  21  -6   2    4.36    3.91   0
  21  -6   2    6.62    3.81   0
  21   6  -2    8.52    3.17   0
 -21  -6   2    7.83    3.00   0
 -21  -6  -2    6.79    2.98   0
  21   6   2    9.49    3.03   0
  22   6  -2    3.26    3.24   0
 -22  -6   2    3.68    3.80   0
  22  -6   2    2.38    3.07   0
  22  -6   2    1.41    3.20   0
  22   6   2    4.95    3.12   0
 -22  -6  -2   -0.75    3.06   0
  23  -6   2    4.00    4.11   0
  23  -6   2    6.89    3.53   0
  23   6  -2    8.11    3.57   0
 -23  -6   2    5.45    3.43   0
 -23  -6  -2    5.91    3.30   0
  23   6   2    6.78    3.37   0
  -1   7   2  397.95    4.55   0
   1   7   2  411.78    4.33   0
   1  -7  -2  403.08    4.59   0
  -1  -7   2  400.48    4.00   0
   1  -7   2  402.96    4.21   0
   1   7  -2  393.37    4.07   0
  -1  -7  -2  417.06    4.35   0
  -1   7  -2  389.34    4.08   0
   2   7   2   48.53    1.96   0
  -2   7   2   48.54    2.52   0
  -2   7  -2   45.76    2.50   0
  -2  -7   2   46.55    2.39   0
   2   7  -2   46.53    2.42   0
   2  -7   2   50.81    2.54   0
   2  -7  -2   50.60    2.50   0
  -2  -7  -2   49.99    2.49   0
   3   7  -2  481.65    4.31   0
  -3  -7   2  492.41    4.35   0
   3  -7   2  484.17    4.28   0
   3   7   2  483.87    4.35   0
   3  -7  -2  474.86    5.16   0
  -3  -7  -2  480.94    4.34   0
  -3   7   2  496.30    5.51   0
  -3   7  -2  477.95    4.47   0
   4   7  -2   84.14    2.68   0
  -4   7  -2   76.46    2.23   0
   4  -7   2   85.87    2.77   0
  -4  -7   2   78.82    2.59   0
  -4   7   2   78.25    2.92   0
   4  -7  -2   83.43    3.26   0
  -4  -7  -2   82.21    2.59   0
   4   7   2   74.68    2.14   0
   5   7  -2  383.24    3.64   0
  -5   7  -2  386.57    4.13   0
   5   7   2  368.65    3.80   0
  -5   7   2  385.47    5.84   0
  -5  -7   2  362.91    3.85   0
  -5  -7  -2  380.27    3.83   0
   5  -7  -2  383.03    5.55   0
   5  -7   2  381.89    4.10   0
   6   7  -2  126.30    2.49   0
   6   7   2  141.14    2.92   0
   6  -7   2  125.16    2.90   0
   6  -7  -2  133.11    4.12   0
  -6   7   2  129.63    4.26   0
  -6   7  -2  118.91    2.89   0
  -6  -7   2  130.41    2.48   0
  -6  -7  -2  126.34    2.82   0
   7  -7   2   20.99    2.25   0
  -7   7   2   22.52    3.42   0
  -7  -7  -2   22.92    2.24   0
   7  -7  -2   22.47    3.39   0
   7   7  -2   22.25    2.30   0
  -7   7  -2   21.86    2.14   0
   7   7   2   20.52    2.21   0
  -7  -7   2   21.97    2.25   0
   8   7   2   97.84    2.69   0
  -8  -7   2  102.04    2.68   0
  -8   7   2   95.80    5.21   0
   8   7  -2   97.63    2.30   0
   8  -7   2   98.45    2.78   0
  -8  -7  -2   99.30    2.17   0
   8  -7  -2  104.86    5.76   0
  -9  -7  -2   29.71    2.30   0
   9   7  -2   29.75    1.88   0
   9   7   2   30.39    1.79   0
   9  -7   2   31.64    2.35   0
  -9  -7   2   33.60    2.36   0
  10   7   2   39.79    2.34   0
  10  -7   2   38.22    2.48   0
  10  -7   2   33.81    2.30   0
  10   7  -2   39.53    1.84   0
 -10  -7  -2   40.07    2.31   0
 -10  -7   2   35.42    2.38   0
 -11  -7  -2   27.96    1.76   0
  11  -7   2   29.89    2.47   0
  11  -7   2   27.72    2.31   0
  11   7  -2   28.56    2.37   0
  11   7   2   25.99    1.78   0
 -11  -7   2   28.50    1.75   0
 -12  -7  -2    0.71    2.13   0
  12   7   2    0.57    1.56   0
 -12  -7   2   -1.50    2.09   0
  12  -7   2    2.11    2.27   0
  12  -7   2    1.63    2.25   0
  12   7  -2    2.26    1.59   0
  13  -7   2  131.95    3.30   0
  13  -7   2  124.45    3.16   0
 -13  -7  -2  136.98    3.02   0
  13   7  -2  135.20    3.23   0
 -13  -7   2  133.93    2.67   0
  13   7   2  133.71    2.99   0
  14   7  -2   32.26    2.47   0
 -14  -7  -2   29.97    2.55   0
  14  -7   2   30.21    2.44   0
  14  -7   2   30.44    2.59   0
  14   7   2   29.84    2.49   0
 -14  -7   2   34.59    2.43   0
  15   7   2   16.67    2.42   0
  15  -7   2   20.14    2.66   0
 -15  -7   2   14.87    2.41   0
 -15  -7  -2   15.53    2.35   0
  15   7  -2   14.57    2.53   0
  15  -7   2   15.97    2.55   0
 -16  -7  -2   16.42    2.44   0
  16   7  -2   18.66    2.71   0
 -16  -7   2   17.43    2.57   0
  16  -7   2   21.31    3.25   0
  16   7   2   22.25    1.84   0
  16  -7   2   15.82    2.56   0
  17  -7   2    9.98    2.70   0
  17  -7   2   11.78    2.73   0
  17   7  -2   11.50    2.67   0
 -17  -7  -2   10.32    1.78   0
 -17  -7   2   10.66    2.60   0
  17   7   2   11.33    2.55   0
  18   7   2    7.82    2.61   0
  18  -7   2    7.93    2.77   0
  18  -7   2    9.58    3.48   0
  18   7  -2    7.83    2.74   0
 -18  -7   2    7.01    2.66   0
 -18  -7  -2    8.95    2.78   0
  19   7   2    9.08    2.78   0
  19   7  -2   10.25    2.83   0
  19  -7   2    9.07    2.82   0
 -19  -7   2    3.81    2.78   0
 -19  -7  -2    6.00    2.72   0
  19  -7   2   11.16    3.64   0
  20  -7   2   11.10    2.97   0
 -20  -7  -2    9.52    2.82   0
  20  -7   2    7.99    3.85   0
 -20  -7   2    6.66    2.89   0
  20   7  -2   10.60    3.03   0
  20   7   2   15.83    2.93   0
  21   7  -2    1.24    3.05   0
 -21  -7   2    4.43    3.02   0
  21  -7   2    2.68    3.79   0
 -21  -7  -2    0.26    3.21   0
  21   7   2    3.81    3.06   0
  21  -7   2    0.19    3.20   0
 -22  -7  -2    5.32    3.17   0
  22   7  -2    3.81    3.44   0
 -22  -7   2    3.79    3.29   0
  22  -7   2    6.51    3.31   0
  22  -7   2    5.42    3.38   0
  22   7   2    1.64    3.28   0
  23  -7   2    1.73    3.52   0
 -23  -7   2    1.34    4.25   0
  23  -7   2    1.73    3.60   0
  23   7  -2    0.60    4.28   0
 -23  -7  -2   -0.50    3.42   0
  23   7   2    3.55    3.42   0
   0   8   2  148.15    3.08   0
   0   8  -2  145.97    2.92   0
   0  -8  -2  143.28    3.02   0
   0  -8   2  142.17    2.54   0
   1   8   2    6.12    2.11   0
  -1   8  -2    8.84    1.46   0
  -1  -8   2    9.53    1.61   0
   1  -8   2    7.83    2.10   0
   1  -8  -2    6.60    2.08   0
  -1  -8  -2    7.46    2.08   0
   1   8  -2    8.33    2.03   0
  -1   8   2    6.35    2.15   0
  -2  -8  -2  111.43    2.73   0
   2   8   2  108.68    2.32   0
   2   8  -2  114.44    2.68   0
   2  -8   2  109.58    2.82   0
  -2  -8   2  110.02    2.28   0
  -2   8  -2  108.23    2.73   0
   2  -8  -2  110.25    2.93   0
  -2   8   2  109.54    2.88   0
  -3   8  -2   86.08    2.66   0
   3  -8   2   87.93    2.23   0
  -3  -8   2   84.12    2.12   0
   3  -8  -2   91.40    2.87   0
  -3  -8  -2   93.12    2.56   0
  -3   8   2   85.62    2.83   0
   3   8   2   89.45    2.64   0
   3   8  -2   89.95    2.69   0
  -4   8  -2   51.74    2.39   0
   4  -8   2   49.08    2.40   0
  -4   8   2   55.09    2.76   0
   4  -8  -2   55.29    2.59   0
   4   8  -2   50.19    1.95   0
  -4  -8   2   56.42    2.49   0
  -4  -8  -2   55.81    2.41   0
   4   8   2   55.31    1.85   0
   5   8   2  171.65    3.06   0
  -5   8  -2  161.53    3.04   0
  -5   8   2  167.88    4.08   0
   5   8  -2  169.08    2.63   0
   5  -8   2  160.70    3.07   0
  -5  -8   2  159.36    3.06   0
  -5  -8  -2  171.02    3.04   0
   5  -8  -2  164.09    3.62   0
   6  -8   2  222.41    3.52   0
   6   8  -2  225.72    2.89   0
  -6   8   2  235.34    4.80   0
   6   8   2  229.14    3.28   0
  -6   8  -2  214.58    2.95   0
  -6  -8   2  232.00    3.35   0
   6  -8  -2  226.33    4.66   0
  -6  -8  -2  234.08    3.26   0
   7   8   2   23.36    2.26   0
  -7  -8   2   21.54    1.81   0
   7  -8   2   22.40    2.29   0
   7   8  -2   22.77    2.39   0
  -7   8  -2   23.25    2.19   0
   7  -8  -2   23.40    2.88   0
  -7  -8  -2   22.01    2.26   0
  -7   8   2   22.29    3.01   0
  -8   8   2   36.51    3.65   0
   8  -8   2   36.13    2.48   0
   8  -8  -2   41.19    3.59   0
  -8  -8   2   34.30    2.43   0
   8   8  -2   34.56    2.52   0
   8   8   2   35.69    2.31   0
  -8   8  -2   34.11    2.28   0
  -8  -8  -2   38.54    1.80   0
   9   8   2    9.82    1.64   0
   9   8  -2   10.77    2.38   0
   9  -8   2    9.71    2.23   0
   9  -8  -2   12.62    4.69   0
  -9  -8  -2   13.26    2.15   0
  -9   8   2   11.08    4.18   0
  -9  -8   2   11.88    2.31   0
  10   8   2  122.98    2.77   0
  10  -8   2  119.73    3.01   0
  10   8  -2  114.50    2.87   0
 -10  -8  -2  122.73    2.79   0
 -10  -8   2  115.31    2.85   0
 -11  -8   2   19.87    1.67   0
 -11  -8  -2   23.58    1.71   0
  11  -8   2   21.36    2.35   0
  11   8  -2   26.20    1.81   0
  11  -8   2   23.40    2.49   0
  11   8   2   22.26    2.30   0
  12   8   2   43.94    2.55   0
  12  -8   2   44.02    2.73   0
  12  -8   2   45.23    2.59   0
  12   8  -2   45.61    2.48   0
 -12  -8  -2   41.14    2.48   0
 -12  -8   2   43.88    2.52   0
  13   8   2    1.37    1.66   0
 -13  -8   2    1.73    2.13   0
  13   8  -2    2.94    2.30   0
  13  -8   2   -1.33    2.28   0
  13  -8   2    3.44    2.24   0
 -13  -8  -2    1.62    2.27   0
  14  -8   2    2.90    2.28   0
  14   8   2    1.60    2.36   0
  14   8  -2    5.01    2.42   0
 -14  -8   2    0.69    2.38   0
  14  -8   2    1.22    2.54   0
 -14  -8  -2    3.07    2.34   0
  15  -8   2   44.04    3.35   0
 -15  -8   2   39.79    1.94   0
  15  -8   2   40.58    2.67   0
  15   8  -2   44.64    2.66   0
 -15  -8  -2   39.16    2.61   0
  15   8   2   45.01    2.61   0
 -16  -8  -2   11.83    2.44   0
  16  -8   2   12.00    2.74   0
  16   8   2   12.44    2.59   0
  16   8  -2   10.49    2.60   0
 -16  -8   2   11.22    2.55   0
  16  -8   2   11.87    2.61   0
  17  -8   2    1.80    2.85   0
  17   8   2    2.61    2.39   0
 -17  -8   2    2.82    2.61   0
  17   8  -2    2.49    2.56   0
 -17  -8  -2    2.43    1.79   0
  17  -8   2    3.45    2.62   0
  18   8   2    2.45    1.87   0
  18   8  -2   -0.38    2.74   0
  18  -8   2    2.43    2.87   0
  18  -8   2    4.87    2.88   0
 -18  -8  -2   -1.86    2.62   0
 -18  -8   2    2.14    2.71   0
  19  -8   2    5.68    3.62   0
  19   8  -2    5.61    2.85   0
  19  -8   2    7.95    3.04   0
 -19  -8  -2    5.09    2.78   0
 -19  -8   2    9.47    2.83   0
  19   8   2    4.17    2.87   0
 -20  -8   2    1.52    2.97   0
  20  -8   2    3.89    3.06   0
  20   8  -2    5.16    2.98   0
  20  -8   2    2.61    3.71   0
 -20  -8  -2   -0.64    2.99   0
  20   8   2   -1.21    2.80   0
  21  -8   2    3.98    4.02   0
  21  -8   2   -1.61    4.13   0
  21   8  -2    1.17    3.22   0
  21   8   2    0.13    2.19   0
 -21  -8  -2    1.53    3.06   0
 -21  -8   2    1.83    3.13   0
 -22  -8   2   -0.73    3.37   0
 -22  -8  -2    2.78    3.28   0
  22   8  -2    0.37    3.36   0
  22  -8   2    5.40    4.16   0
  22  -8   2    2.99    4.24   0
  22   8   2    5.79    3.28   0
  -1   9  -2   46.20    1.92   0
  -1  -9   2   42.93    2.51   0
   1   9  -2   46.01    1.85   0
  -1   9   2   45.73    2.39   0
   1  -9   2   44.17    2.55   0
   1  -9  -2   41.53    2.31   0
  -1  -9  -2   45.04    2.35   0
   1   9   2   42.44    2.31   0
   2   9   2  359.26    3.78   0
   2   9  -2  373.55    3.92   0
  -2   9  -2  373.04    3.97   0
   2  -9   2  384.24    4.02   0
   2  -9  -2  376.44    4.46   0
  -2  -9  -2  373.00    3.88   0
  -2  -9   2  360.57    3.47   0
  -2   9   2  373.26    4.45   0
  -3   9   2   59.55    2.74   0
  -3  -9  -2   63.34    2.42   0
   3  -9   2   56.10    2.48   0
   3  -9  -2   59.12    2.70   0
  -3  -9   2   62.57    2.46   0
   3   9   2   62.71    2.52   0
  -3   9  -2   62.56    2.54   0
   3   9  -2   56.81    1.97   0
   4   9   2  227.17    3.32   0
   4   9  -2  218.30    2.88   0
   4  -9  -2  222.73    3.85   0
   4  -9   2  220.76    3.47   0
  -4   9   2  219.56    3.88   0
  -4  -9  -2  228.98    3.34   0
  -4   9  -2  217.00    3.36   0
  -4  -9   2  229.87    3.36   0
   5  -9  -2   52.28    3.06   0
   5   9  -2   48.70    1.99   0
   5  -9   2   55.06    2.54   0
  -5   9   2   48.86    2.79   0
  -5   9  -2   51.32    2.42   0
   5   9   2   54.93    2.48   0
  -5  -9  -2   51.43    2.42   0
  -5  -9   2   51.70    2.56   0
   6  -9  -2  314.56    4.73   0
   6  -9   2  317.29    3.79   0
  -6  -9  -2  326.12    3.70   0
   6   9  -2  330.11    3.76   0
  -6   9   2  318.00    4.84   0
  -6  -9   2  312.21    3.61   0
   6   9   2  321.08    3.30   0
  -6   9  -2  304.90    3.65   0
  -7   9   2   57.22    3.35   0
   7  -9   2   57.67    2.02   0
   7   9  -2   55.78    1.99   0
   7  -9  -2   57.07    3.26   0
  -7  -9  -2   55.51    1.94   0
   7   9   2   56.47    2.44   0
  -7  -9   2   53.98    2.55   0
  -7   9  -2   55.40    2.02   0
  -8   9   2  137.57    4.72   0
   8  -9   2  140.04    3.00   0
   8   9  -2  132.83    2.52   0
  -8  -9   2  135.48    2.98   0
   8  -9  -2  141.57    4.34   0
  -8  -9  -2  138.82    2.90   0
   8   9   2  141.47    2.90   0
  -8   9  -2  135.31    3.07   0
   9  -9  -2   86.23    4.45   0
  -9   9   2   80.86    4.49   0
  -9  -9  -2   88.51    2.63   0
   9  -9   2   87.06    2.82   0
  -9  -9   2   85.36    2.67   0
   9   9   2   86.26    2.57   0
   9   9  -2   84.17    2.16   0
 -10  -9   2  172.80    3.04   0
 -10  -9  -2  174.99    2.64   0
  10  -9   2  175.56    3.38   0
  10   9  -2  175.73    3.12   0
  10   9   2  164.00    3.00   0
  11  -9   2    8.08    2.32   0
  11   9  -2    6.73    2.35   0
  11   9   2    5.50    1.68   0
 -11  -9   2    8.50    2.25   0
 -11  -9  -2    7.25    2.29   0
  12   9   2   14.12    2.39   0
 -12  -9  -2   10.53    1.65   0
  12  -9   2   10.80    2.23   0
  12  -9   2   10.27    2.35   0
 -12  -9   2   15.34    2.36   0
  12   9  -2    8.90    2.32   0
  13  -9   2   29.40    2.55   0
  13  -9   2   35.55    2.68   0
  13   9   2   30.44    1.97   0
  13   9  -2   35.34    1.94   0
 -13  -9   2   34.04    2.41   0
 -13  -9  -2   35.05    2.52   0
 -14  -9  -2    5.12    2.43   0
  14   9  -2    4.05    1.74   0
  14  -9   2    6.03    2.41   0
  14   9   2    8.25    2.41   0
 -14  -9   2    3.36    2.58   0
  14  -9   2    7.28    2.62   0
  15  -9   2    7.18    2.65   0
 -15  -9  -2    4.46    2.50   0
  15   9  -2    6.07    1.86   0
  15   9   2    3.22    2.56   0
 -15  -9   2    3.82    2.52   0
  15  -9   2    5.11    2.50   0
  16   9   2    6.33    2.38   0
  16  -9   2    8.48    3.18   0
  16  -9   2    8.75    2.80   0
 -16  -9  -2    9.76    2.59   0
 -16  -9   2    6.13    2.67   0
  16   9  -2    4.44    2.68   0
  17  -9   2    8.37    3.41   0
 -17  -9   2    5.58    2.71   0
 -17  -9  -2    7.08    2.63   0
  17   9  -2    7.52    2.80   0
  17  -9   2    6.52    2.67   0
  17   9   2    9.36    2.64   0
  18  -9   2    1.78    2.91   0
  18  -9   2    0.86    2.92   0
  18   9  -2    3.50    2.81   0
 -18  -9  -2    0.51    2.00   0
 -18  -9   2    2.19    2.80   0
  18   9   2   -2.97    2.82   0
  19  -9   2    5.28    3.01   0
 -19  -9  -2    2.59    1.97   0
  19  -9   2    3.53    3.04   0
  19   9  -2    1.94    2.22   0
  19   9   2    2.25    2.96   0
 -19  -9   2    7.03    2.89   0
  20  -9   2    5.14    4.06   0
  20   9  -2    6.19    3.15   0
 -20  -9   2    5.09    3.19   0
 -20  -9  -2    6.87    3.06   0
  20   9   2    7.70    2.27   0
  20  -9   2   10.85    3.22   0
  21  -9   2    8.63    4.24   0
  21   9  -2    9.99    3.30   0
  21  -9   2   10.44    3.55   0
 -21  -9  -2   12.95    3.22   0
  21   9   2    4.31    3.25   0
 -21  -9   2    6.41    3.27   0
  22  -9   2    1.05    4.38   0
 -22  -9   2   -1.07    3.39   0
 -22  -9  -2   -1.73    3.42   0
  22  -9   2    1.75    4.44   0
  22   9   2    2.01    3.38   0
  22   9  -2    0.21    3.48   0
   0  10  -2  246.08    3.42   0
   0 -10  -2  247.90    3.47   0
   0  10   2  242.44    3.45   0
   0 -10   2  254.56    3.05   0
  -1  10  -2  114.33    2.91   0
   1 -10  -2  125.59    2.95   0
  -1 -10  -2  118.06    2.37   0
   1 -10   2  121.04    2.94   0
   1  10  -2  125.71    2.83   0
  -1 -10   2  122.02    2.86   0
  -1  10   2  113.37    2.91   0
   1  10   2  112.19    2.78   0
   2  10  -2   83.92    2.66   0
  -2 -10  -2   76.93    2.54   0
   2 -10  -2   73.26    2.67   0
  -2  10  -2   73.48    2.66   0
   2 -10   2   75.77    2.69   0
  -2  10   2   74.66    2.75   0
  -2 -10   2   80.36    2.72   0
   2  10   2   80.63    2.56   0
  -3  10  -2   17.55    2.29   0
   3 -10   2   18.65    2.40   0
   3  10  -2   23.04    2.42   0
   3 -10  -2   19.85    2.28   0
  -3 -10  -2   20.42    2.27   0
  -3  10   2   18.30    2.35   0
  -3 -10   2   20.35    2.36   0
   3  10   2   22.35    2.35   0
  -4 -10   2   21.64    1.74   0
   4  10  -2   19.07    2.35   0
   4 -10   2   20.51    2.26   0
   4 -10  -2   20.64    2.35   0
  -4  10   2   22.63    2.51   0
  -4 -10  -2   23.22    2.27   0
   4  10   2   23.56    2.36   0
  -4  10  -2   23.53    2.28   0
  -5  10  -2   44.63    2.53   0
   5  10  -2   51.78    2.40   0
   5  10   2   46.33    2.46   0
  -5  10   2   47.86    3.14   0
   5 -10  -2   43.52    2.54   0
  -5 -10  -2   45.12    2.42   0
  -5 -10   2   42.22    2.35   0
   5 -10   2   43.81    1.78   0
  -6  10   2   46.34    2.64   0
  -6 -10  -2   47.96    2.48   0
   6  10   2   45.08    2.51   0
  -6  10  -2   45.85    2.41   0
   6 -10   2   45.73    2.44   0
   6 -10  -2   46.01    2.69   0
  -6 -10   2   50.80    2.43   0
   6  10  -2   44.84    1.91   0
  -7  10  -2  169.83    3.14   0
  -7  10   2  169.52    4.28   0
  -7 -10   2  170.82    2.62   0
   7  10  -2  165.61    3.11   0
   7 -10   2  172.03    3.23   0
  -7 -10  -2  172.63    2.61   0
   7 -10  -2  166.36    3.76   0
   7  10   2  172.61    3.05   0
  -8  10   2   81.06    3.79   0
   8  10  -2   75.20    2.61   0
   8 -10   2   77.31    2.76   0
  -8 -10   2   76.51    2.65   0
   8 -10  -2   77.65    3.62   0
  -8 -10  -2   77.90    2.11   0
   8  10   2   78.58    2.03   0
  -8  10  -2   79.03    2.77   0
   9  10   2  134.92    2.42   0
   9  10  -2  133.15    2.96   0
   9 -10   2  135.88    3.22   0
  -9  10  -2  127.67    3.15   0
  -9  10   2  134.43    4.43   0
  -9 -10  -2  137.04    2.91   0
  -9 -10   2  136.97    2.90   0
   9 -10  -2  137.83    4.76   0
  10 -10   2   26.46    2.29   0
  10  10   2   30.02    1.90   0
  10  10  -2   25.78    1.92   0
  10 -10  -2   27.67    4.15   0
 -10 -10   2   24.91    1.83   0
 -10  10   2   27.42    4.16   0
 -10 -10  -2   26.29    1.85   0
 -11 -10   2    2.70    1.62   0
  11  10   2    6.13    2.36   0
  11  10  -2    2.47    2.43   0
  11 -10   2    3.59    2.29   0
 -11 -10  -2    4.69    2.32   0
 -12 -10   2    5.11    2.20   0
 -12 -10  -2    7.13    2.32   0
  12 -10   2    5.34    2.37   0
  12 -10   2    6.51    2.45   0
  12  10  -2    5.28    1.75   0
  12  10   2    4.02    2.39   0
 -13 -10  -2    4.47    2.39   0
  13 -10   2    8.10    2.40   0
  13  10  -2    5.83    2.49   0
  13 -10   2    3.42    2.42   0
  13  10   2    7.28    1.81   0
 -13 -10   2    6.07    2.32   0
 -14 -10   2    4.99    2.44   0
  14  10  -2    8.01    2.57   0
 -14 -10  -2    3.90    1.88   0
  14 -10   2    3.94    2.53   0
  14 -10   2    4.56    2.50   0
  14  10   2    5.21    2.67   0
  15 -10   2    8.94    3.40   0
 -15 -10  -2    8.72    2.51   0
  15 -10   2    8.23    2.51   0
 -15 -10   2    6.74    2.62   0
  15  10  -2    9.48    2.70   0
  15  10   2    6.76    2.72   0
  16  10  -2   23.55    2.16   0
 -16 -10   2   27.29    2.11   0
  16 -10   2   25.95    2.91   0
 -16 -10  -2   28.38    2.84   0
  16  10   2   22.05    1.93   0
  16 -10   2   26.06    2.86   0
  17 -10   2    6.47    2.84   0
 -17 -10  -2    6.96    1.95   0
 -17 -10   2    7.40    2.80   0
  17  10  -2    4.33    2.92   0
  17 -10   2    6.58    2.91   0
  17  10   2    6.45    1.93   0
  18  10  -2    2.56    2.14   0
  18 -10   2   -0.30    3.07   0
  18 -10   2   -2.32    3.20   0
 -18 -10  -2   -0.05    2.84   0
 -18 -10   2    1.88    2.87   0
  18  10   2    1.48    2.03   0
  19 -10   2   14.88    3.26   0
  19  10  -2   16.14    3.09   0
  19 -10   2   14.15    3.30   0
 -19 -10   2   10.97    3.32   0
  19  10   2   14.87    2.16   0
 -19 -10  -2   23.19    2.94   0
  20 -10   2    4.11    3.94   0
  20  10  -2    6.83    3.22   0
  20 -10   2    0.57    4.19   0
 -20 -10  -2   -0.98    3.13   0
 -20 -10   2    2.83    3.13   0
  20  10   2    1.30    3.14   0
  21  10  -2   -0.15    3.40   0
  21 -10   2   -1.17    4.33   0
 -21 -10  -2    2.82    3.37   0
  21 -10   2    2.31    4.17   0
  21  10   2    0.18    3.34   0
 -21 -10   2    3.18    3.39   0
   1  11   2   71.59    2.52   0
   1  11  -2   73.64    2.60   0
  -1  11  -2   66.77    2.13   0
   1 -11  -2   73.73    2.54   0
   1 -11   2   67.16    2.70   0
  -1  11   2   67.84    2.18   0
  -1 -11  -2   73.90    2.58   0
  -1 -11   2   73.60    2.57   0
   2  11  -2   73.26    2.62   0
   2 -11  -2   77.72    2.71   0
  -2 -11  -2   79.99    2.14   0
   2 -11   2   81.44    2.75   0
  -2  11   2   75.99    2.70   0
  -2 -11   2   81.69    2.59   0
   2  11   2   81.29    2.70   0
  -2  11  -2   79.50    2.73   0
   3  11  -2   16.43    2.30   0
   3 -11  -2   16.90    2.25   0
   3 -11   2   13.91    2.34   0
  -3  11   2   13.83    2.30   0
  -3 -11  -2   17.53    1.73   0
  -3 -11   2   16.46    2.29   0
   3  11   2   15.18    1.70   0
  -3  11  -2   16.82    1.71   0
  -4  11   2   86.50    2.92   0
   4  11  -2   85.34    2.67   0
   4 -11  -2   91.09    2.85   0
  -4 -11  -2   90.84    2.74   0
   4 -11   2   92.98    2.85   0
  -4 -11   2   96.01    2.19   0
   4  11   2   92.73    2.16   0
  -4  11  -2   90.33    2.76   0
  -5  11  -2   10.80    2.17   0
   5  11  -2    9.92    1.58   0
  -5  11   2    8.42    2.22   0
   5 -11   2   10.55    2.23   0
   5 -11  -2    9.13    2.21   0
  -5 -11  -2   10.10    2.21   0
   5  11   2    8.68    1.59   0
  -5 -11   2    7.63    2.17   0
  -6  11  -2    0.51    2.11   0
   6  11  -2    3.71    2.22   0
  -6  11   2    0.32    2.26   0
   6 -11   2    0.79    2.19   0
   6 -11  -2    1.32    2.17   0
  -6 -11  -2    0.17    1.54   0
   6  11   2    5.40    2.24   0
  -6 -11   2    1.16    1.56   0
  -7  11  -2   23.01    2.51   0
  -7 -11  -2   21.48    1.68   0
  -7 -11   2   23.87    2.30   0
  -7  11   2   18.56    3.12   0
   7  11  -2   21.64    2.47   0
   7 -11   2   24.06    2.53   0
   7 -11  -2   21.33    3.04   0
   7  11   2   21.52    2.31   0
  -8  11   2   19.69    3.23   0
   8  11  -2   18.99    2.50   0
  -8  11  -2   22.81    2.49   0
   8 -11   2   21.61    2.59   0
   8 -11  -2   23.74    2.97   0
  -8 -11   2   19.52    1.86   0
   8  11   2   19.44    2.39   0
  -8 -11  -2   22.51    2.45   0
  -9 -11   2  104.89    2.88   0
  -9  11   2  104.06    3.96   0
  -9  11  -2  110.81    3.03   0
   9 -11   2  110.39    3.03   0
   9  11  -2  105.71    2.91   0
  -9 -11  -2  112.51    2.84   0
   9 -11  -2  103.58    3.91   0
   9  11   2  108.18    2.84   0
 -10 -11   2    7.18    1.73   0
 -10 -11  -2    6.36    1.71   0
  10 -11  -2    5.23    2.92   0
  10 -11   2    5.46    2.48   0
  10  11   2    6.03    2.45   0
 -10  11   2    5.40    3.52   0
  10  11  -2    4.56    2.44   0
 -11 -11  -2    1.65    2.33   0
 -11 -11   2    2.15    2.36   0
  11  11  -2    2.77    2.45   0
  11 -11   2    3.90    2.45   0
  11 -11  -2    0.21    4.53   0
  11  11   2   -2.75    2.42   0
 -12 -11  -2    4.38    2.52   0
  12  11  -2   -0.36    1.65   0
  12 -11   2    2.46    2.42   0
 -12 -11   2   -0.94    2.29   0
  12  11   2    2.73    2.50   0
 -13 -11   2    1.97    2.43   0
  13  11  -2    6.53    2.58   0
  13 -11   2    0.74    2.47   0
  13 -11   2   -0.06    2.41   0
 -13 -11  -2    4.64    2.46   0
  13  11   2    3.95    1.80   0
  14 -11   2   10.32    2.68   0
  14  11  -2   12.41    2.67   0
  14 -11   2   10.69    2.90   0
  14  11   2   15.81    2.69   0
 -14 -11  -2    7.70    1.84   0
 -14 -11   2   12.00    2.62   0
 -15 -11   2   18.74    2.75   0
  15 -11   2   15.02    3.37   0
 -15 -11  -2   17.76    2.72   0
  15  11  -2   15.26    2.75   0
  15 -11   2   15.52    2.90   0
  15  11   2   13.06    1.97   0
 -16 -11   2    2.88    2.88   0
  16  11  -2    3.03    2.00   0
  16 -11   2    6.01    2.98   0
  16  11   2    0.87    2.77   0
 -16 -11  -2    5.76    1.89   0
  16 -11   2    5.82    3.47   0
  17  11  -2    6.49    2.98   0
  17 -11   2    4.33    2.98   0
 -17 -11   2    8.41    2.89   0
 -17 -11  -2    4.03    2.89   0
  17 -11   2    4.09    3.65   0
  17  11   2    8.85    2.92   0
  18  11  -2    3.94    3.12   0
 -18 -11  -2    1.19    2.93   0
  18 -11   2    2.27    3.72   0
  18 -11   2    4.79    3.14   0
 -18 -11   2    2.17    2.85   0
  18  11   2    3.14    2.97   0
  19 -11   2    5.07    3.21   0
  19  11  -2   10.29    3.17   0
 -19 -11  -2    6.03    2.94   0
  19 -11   2    6.25    3.30   0
 -19 -11   2    1.45    3.18   0
  19  11   2    3.21    3.13   0
  20  11  -2    0.82    3.30   0
  20 -11   2    3.20    4.17   0
 -20 -11  -2    2.67    3.22   0
  20 -11   2    2.52    4.29   0
 -20 -11   2    0.92    3.26   0
  20  11   2   -0.35    3.17   0
   0  12  -2   78.88    2.66   0
   0 -12  -2   81.22    2.72   0
   0  12   2   78.33    2.24   0
   0 -12   2   79.84    2.13   0
   1 -12  -2   16.74    2.35   0
  -1 -12  -2   17.28    2.25   0
  -1  12   2   17.30    2.36   0
   1  12   2   18.21    2.31   0
   1  12  -2   15.03    1.68   0
  -1 -12   2   13.35    1.81   0
   1 -12   2   14.65    2.34   0
  -1  12  -2   12.02    1.72   0
  -2  12   2  136.27    3.11   0
  -2  12  -2  124.24    2.90   0
   2  12  -2  129.50    2.43   0
   2 -12  -2  135.85    3.13   0
  -2 -12  -2  138.04    2.87   0
   2 -12   2  128.61    2.89   0
   2  12   2  124.75    2.38   0
  -2 -12   2  133.90    2.40   0
   3  12  -2   12.12    1.63   0
  -3  12  -2   14.72    2.25   0
   3 -12  -2   14.77    2.38   0
  -3  12   2   16.85    2.38   0
  -3 -12  -2   13.56    2.26   0
   3 -12   2   11.48    1.67   0
   3  12   2   13.68    2.29   0
  -3 -12   2   10.67    1.63   0
  -4  12   2   38.55    2.64   0
   4 -12  -2   42.83    2.63   0
   4 -12   2   40.03    2.39   0
  -4 -12  -2   36.66    2.39   0
  -4  12  -2   39.65    2.37   0
   4  12  -2   44.13    2.53   0
  -4 -12   2   38.73    2.52   0
   4  12   2   39.68    2.42   0
   5 -12   2   36.39    1.76   0
   5  12  -2   44.86    2.54   0
  -5  12   2   36.11    3.09   0
   5 -12  -2   38.88    2.49   0
   5  12   2   32.56    2.54   0
  -5 -12  -2   40.92    2.55   0
  -5 -12   2   35.65    2.52   0
  -5  12  -2   37.63    1.89   0
  -6  12  -2   66.81    2.79   0
   6 -12  -2   72.98    3.03   0
   6 -12   2   69.01    2.77   0
  -6 -12  -2   69.56    2.69   0
  -6  12   2   73.70    3.02   0
   6  12  -2   74.29    2.75   0
   6  12   2   73.58    2.71   0
  -6 -12   2   71.54    2.72   0
  -7  12   2   32.64    2.88   0
   7 -12   2   35.54    2.54   0
  -7 -12   2   34.60    1.91   0
   7  12  -2   37.78    2.57   0
   7 -12  -2   36.97    3.35   0
  -7 -12  -2   38.70    2.52   0
   7  12   2   33.08    1.88   0
  -7  12  -2   35.42    2.62   0
  -8  12   2    2.48    2.45   0
   8  12  -2    3.12    2.37   0
  -8 -12   2    4.93    2.38   0
   8 -12   2    2.74    2.41   0
   8 -12  -2    3.82    2.90   0
  -8 -12  -2    3.38    2.32   0
   8  12   2    0.06    2.34   0
  -8  12  -2    2.68    1.67   0
  -9  12   2   37.47    3.44   0
   9 -12  -2   34.31    3.45   0
  -9 -12   2   39.35    2.52   0
  -9  12  -2   35.95    2.01   0
   9  12  -2   41.84    2.66   0
   9 -12   2   35.74    2.69   0
  -9 -12  -2   36.05    1.91   0
   9  12   2   38.59    2.59   0
 -10  12   2   15.38    3.30   0
 -10 -12   2   12.68    1.78   0
 -10  12  -2   15.65    2.65   0
  10  12  -2   19.09    2.58   0
  10 -12   2   18.94    2.71   0
  10  12   2   15.16    2.50   0
 -10 -12  -2   17.99    2.47   0
  10 -12  -2   16.05    3.22   0
  11  12  -2   -1.89    2.59   0
  11 -12   2    4.59    2.45   0
  11 -12  -2    1.16    3.88   0
  11  12   2    3.05    2.42   0
 -11 -12  -2    5.81    2.38   0
 -11 -12   2    1.98    2.42   0
 -11  12   2    1.84    3.99   0
 -12 -12   2    1.53    2.55   0
  12  12  -2    0.43    1.88   0
  12 -12   2    1.96    2.52   0
  12  12   2   -0.86    2.49   0
 -12 -12  -2   -0.47    1.75   0
 -13 -12  -2    8.11    2.61   0
 -13 -12   2   11.01    2.64   0
  13  12  -2    3.73    2.73   0
  13 -12   2    7.21    2.81   0
  13 -12   2    5.26    2.59   0
  13  12   2   11.63    2.65   0
 -14 -12  -2    8.71    1.99   0
 -14 -12   2   10.35    2.71   0
  14 -12   2    8.60    2.78   0
  14  12  -2    9.24    2.81   0
  14 -12   2    9.51    2.88   0
  14  12   2   10.85    1.90   0
 -15 -12   2   -0.47    2.64   0
  15  12  -2    3.30    2.73   0
  15 -12   2    1.11    2.84   0
  15 -12   2   -1.20    3.35   0
  15  12   2    0.14    2.71   0
 -15 -12  -2    3.11    2.74   0
  16  12  -2    5.59    2.18   0
 -16 -12  -2    4.95    2.80   0
 -16 -12   2    4.35    2.05   0
  16 -12   2    1.96    3.77   0
  16  12   2    7.78    2.83   0
  16 -12   2    4.64    3.65   0
 -17 -12  -2    4.56    2.04   0
 -17 -12   2    0.51    3.03   0
  17 -12   2    1.18    3.17   0
  17  12  -2   -0.70    2.97   0
  17  12   2    1.05    2.10   0
  17 -12   2    0.82    3.79   0
 -18 -12   2    1.68    3.11   0
  18  12  -2    5.46    3.16   0
  18 -12   2    4.86    4.10   0
  18 -12   2    3.05    3.93   0
  18  12   2    6.85    3.15   0
 -18 -12  -2   -0.95    2.95   0
  19  12  -2    0.98    3.34   0
 -19 -12  -2    3.53    3.21   0
  19 -12   2    2.65    4.31   0
 -19 -12   2    3.81    3.29   0
  19  12   2    2.33    3.17   0
  19 -12   2    0.47    3.36   0
  -1  13  -2   23.87    1.82   0
  -1 -13  -2   27.32    2.38   0
   1 -13  -2   25.81    2.60   0
  -1  13   2   24.92    2.52   0
   1  13   2   28.67    1.84   0
   1 -13   2   29.05    2.51   0
  -1 -13   2   29.02    2.49   0
   1  13  -2   27.95    2.49   0
   2  13  -2    0.31    2.36   0
  -2  13  -2    3.85    2.21   0
   2 -13  -2    6.22    2.39   0
  -2 -13  -2    1.74    2.19   0
   2  13   2    3.14    2.33   0
   2 -13   2    6.22    2.28   0
  -2 -13   2    2.74    2.38   0
  -2  13   2    3.24    2.51   0
  -3  13  -2    3.26    2.25   0
   3  13  -2    1.54    2.28   0
  -3  13   2    1.98    2.30   0
   3 -13  -2    3.66    2.33   0
  -3 -13  -2    2.70    2.31   0
   3  13   2    1.15    2.36   0
   3 -13   2    4.84    2.34   0
  -3 -13   2    4.85    2.30   0
  -4  13  -2   14.50    2.42   0
   4 -13   2    9.54    2.44   0
   4  13  -2   15.43    2.41   0
  -4  13   2   12.34    2.46   0
   4 -13  -2   10.74    2.41   0
  -4 -13  -2   10.19    2.36   0
   4  13   2   12.53    2.45   0
  -4 -13   2    9.45    2.37   0
   5  13  -2   85.92    2.74   0
  -5  13   2   87.82    3.05   0
   5 -13  -2   87.60    2.94   0
  -5 -13   2   86.05    2.76   0
   5 -13   2   85.62    2.82   0
  -5 -13  -2   94.05    2.84   0
   5  13   2   85.31    2.87   0
  -5  13  -2   89.35    2.89   0
  -6  13  -2   50.23    2.60   0
  -6  13   2   49.58    2.85   0
  -6 -13   2   52.65    2.62   0
   6 -13  -2   50.32    2.79   0
   6 -13   2   51.33    2.74   0
  -6 -13  -2   50.87    2.67   0
   6  13  -2   53.91    2.64   0
   6  13   2   50.91    2.62   0
   7  13  -2   16.16    2.47   0
  -7  13   2   17.30    2.62   0
  -7  13  -2   16.65    2.49   0
   7  13   2   17.86    1.82   0
  -7 -13   2   14.73    2.43   0
   7 -13   2   16.93    2.56   0
   7 -13  -2   16.71    3.10   0
  -7 -13  -2   15.51    2.43   0
  -8 -13   2    1.39    2.42   0
   8  13  -2   -2.16    2.47   0
  -8  13   2    0.09    3.16   0
   8 -13  -2    0.85    2.59   0
  -8  13  -2    1.60    1.76   0
  -8 -13  -2    0.42    2.37   0
   8  13   2    6.37    2.42   0
   8 -13   2    5.15    2.41   0
   9  13  -2    7.03    2.51   0
   9 -13   2    1.72    1.90   0
  -9 -13   2    0.89    2.51   0
   9 -13  -2    2.92    3.11   0
   9  13   2    1.81    2.52   0
  -9 -13  -2    3.38    2.50   0
  -9  13   2    0.30    2.57   0
  -9  13  -2    4.67    2.43   0
 -10 -13   2    0.77    1.84   0
  10  13  -2   -0.01    1.82   0
  10 -13   2    0.86    2.60   0
  10  13   2    0.91    1.69   0
 -10 -13  -2    1.04    1.67   0
 -10  13   2   -0.07    3.14   0
  10 -13  -2    0.69    3.13   0
 -10  13  -2    0.97    2.51   0
  11  13  -2    8.63    2.61   0
 -11 -13   2   10.28    2.54   0
  11 -13  -2    6.94    3.76   0
  11 -13   2    8.83    2.72   0
  11  13   2    5.57    1.83   0
 -11 -13  -2    3.45    2.57   0
 -11  13   2    6.83    3.95   0
 -12 -13  -2   -1.66    2.64   0
  12  13  -2    5.61    1.84   0
  12 -13   2    2.12    2.68   0
 -12 -13   2    4.98    2.62   0
  12 -13  -2    3.45    5.45   0
  12  13   2    5.88    2.63   0
  13  13  -2    5.43    1.91   0
  13 -13   2    8.12    2.84   0
  13 -13   2    7.79    2.88   0
 -13 -13   2    6.16    1.96   0
  13  13   2   10.70    2.76   0
 -13 -13  -2    7.73    2.03   0
 -14 -13  -2    1.05    2.77   0
 -14 -13   2    7.06    2.67   0
  14  13  -2    1.47    2.68   0
  14 -13   2    3.95    3.30   0
  14  13   2    9.04    2.84   0
  14 -13   2    3.85    2.82   0
  15 -13   2    1.90    2.95   0
 -15 -13   2    3.50    2.89   0
  15  13  -2    3.34    2.00   0
  15 -13   2    3.47    3.02   0
 -15 -13  -2    0.61    1.98   0
  15  13   2    1.62    2.89   0
 -16 -13  -2    5.13    3.03   0
  16  13  -2    1.01    2.18   0
  16 -13   2    4.59    3.06   0
 -16 -13   2    5.10    2.93   0
  16 -13   2    4.74    3.95   0
  16  13   2    7.78    2.93   0
  17  13  -2    6.28    3.21   0
  17 -13   2    1.01    3.13   0
  17 -13   2    5.79    4.04   0
 -17 -13   2   -0.03    3.12   0
 -17 -13  -2    5.61    3.12   0
  17  13   2    1.23    3.18   0
 -18 -13  -2   -0.42    2.29   0
  18  13  -2    2.66    3.37   0
 -18 -13   2    0.40    3.43   0
  18 -13   2   -2.46    4.29   0
  18 -13   2    3.44    3.34   0
  18  13   2   -0.59    2.20   0
   0 -14  -2   30.84    1.97   0
   0  14  -2   34.29    2.58   0
   0  14   2   30.01    2.60   0
   0 -14   2   33.32    2.58   0
  -1  14  -2    9.60    2.42   0
   1  14  -2    8.81    2.41   0
   1 -14  -2    7.44    2.42   0
  -1  14   2    7.17    2.45   0
  -1 -14  -2    8.69    2.35   0
   1  14   2    9.83    2.39   0
   1 -14   2   10.14    1.72   0
  -1 -14   2    5.98    1.70   0
   2  14  -2    4.92    2.49   0
  -2  14   2    4.89    2.38   0
   2 -14  -2    4.80    2.36   0
  -2 -14  -2    4.51    1.62   0
   2  14   2    7.43    2.34   0
   2 -14   2    5.69    2.30   0
  -2  14  -2    4.75    1.71   0
  -2 -14   2    4.79    2.37   0
  -3  14  -2   14.26    2.53   0
   3 -14  -2   16.92    2.51   0
   3  14  -2   14.36    2.48   0
  -3  14   2   16.98    2.48   0
   3  14   2   15.19    1.80   0
   3 -14   2   14.44    2.48   0
  -3 -14   2   17.03    2.41   0
  -3 -14  -2   15.60    2.43   0
  -4  14  -2   -3.24    2.54   0
   4  14  -2    2.88    1.68   0
   4 -14  -2   -0.82    2.42   0
  -4 -14  -2    2.17    2.34   0
   4  14   2   -0.65    2.37   0
   4 -14   2    0.18    2.51   0
  -4  14   2    1.45    2.55   0
  -4 -14   2    1.13    2.35   0
  -5 -14  -2    5.93    2.41   0
   5  14  -2    9.01    2.43   0
  -5  14  -2    8.02    2.49   0
  -5 -14   2    6.89    1.72   0
  -5  14   2    4.38    2.51   0
   5 -14  -2    6.42    2.36   0
   5  14   2    5.37    2.47   0
   5 -14   2    9.10    1.86   0
  -6 -14  -2    5.83    2.46   0
   6  14  -2    8.48    2.55   0
  -6  14   2    9.20    3.16   0
  -6 -14   2    4.57    1.82   0
   6 -14  -2    7.63    3.11   0
   6 -14   2    5.39    1.91   0
   6  14   2    6.95    2.48   0
  -6  14  -2    9.64    2.47   0
   7  14  -2   21.18    2.56   0
   7 -14  -2   18.56    2.59   0
  -7  14   2   17.96    3.49   0
  -7 -14  -2   13.95    2.64   0
   7 -14   2   19.44    2.52   0
   7  14   2   19.39    1.92   0
  -7  14  -2   18.85    2.59   0
  -7 -14   2   17.33    1.92   0
  -8 -14   2   15.12    1.85   0
  -8  14   2   15.02    3.40   0
   8 -14  -2   19.22    3.29   0
   8  14  -2   20.13    2.61   0
  -8  14  -2   18.65    2.61   0
   8 -14   2   19.87    2.63   0
   8  14   2   16.03    2.63   0
  -8 -14  -2   17.66    2.63   0
  -9 -14   2   18.51    1.87   0
  -9  14   2   16.62    3.46   0
   9  14  -2   16.46    2.71   0
   9 -14   2   16.73    2.69   0
   9  14   2   14.18    2.67   0
   9 -14  -2   15.22    3.38   0
  -9  14  -2   15.27    2.84   0
  -9 -14  -2   17.80    2.69   0
 -10  14   2    9.41    3.48   0
  10 -14  -2    8.58    3.36   0
 -10  14  -2    7.55    2.64   0
  10  14  -2    9.31    2.01   0
  10 -14   2   13.40    2.64   0
  10  14   2   11.66    1.89   0
 -10 -14   2    8.92    2.61   0
 -10 -14  -2    6.31    2.58   0
 -11  14   2    4.41    4.03   0
  11 -14  -2    4.67    3.50   0
 -11 -14   2    5.21    2.70   0
  11  14  -2    1.87    2.79   0
  11 -14   2    1.19    2.71   0
  11  14   2    3.08    1.91   0
 -11 -14  -2    2.79    1.91   0
 -12 -14   2   -2.40    2.81   0
  12 -14  -2    0.52    4.42   0
  12  14  -2    4.39    2.84   0
  12 -14   2    3.84    2.78   0
  12  14   2   -0.38    1.94   0
 -12 -14  -2   -0.99    2.67   0
 -13 -14   2    1.38    2.82   0
  13  14  -2   -2.85    2.04   0
  13 -14   2    0.01    2.89   0
  13  14   2   -2.24    2.04   0
 -13 -14  -2   -0.16    1.94   0
  14  14  -2    1.50    2.12   0
 -14 -14  -2   -2.62    2.98   0
 -14 -14   2    1.73    2.05   0
  14 -14   2    2.20    3.02   0
  14 -14   2    0.77    3.53   0
  14  14   2    5.06    2.99   0
 -15 -14  -2    4.77    3.01   0
  15 -14   2    3.90    3.08   0
  15  14  -2    3.87    2.17   0
 -15 -14   2    6.68    2.97   0
  15 -14   2   -3.44    3.89   0
  15  14   2    2.58    3.09   0
 -16 -14  -2    4.43    3.14   0
  16  14  -2    5.84    3.21   0
 -16 -14   2    3.80    3.17   0
  16 -14   2    3.24    3.32   0
  16 -14   2    3.92    3.39   0
  16  14   2    3.92    3.13   0
 -17 -14  -2   -1.57    2.30   0
  17  14  -2    0.75    3.26   0
 -17 -14   2   -0.31    2.18   0
  17 -14   2    2.39    4.19   0
  17 -14   2   -1.00    3.54   0
  17  14   2    1.96    3.22   0
   1  15  -2   25.43    1.89   0
  -1  15  -2   30.96    2.54   0
   1  15   2   29.60    1.97   0
   1 -15  -2   25.51    2.57   0
  -1 -15  -2   28.36    2.63   0
   1 -15   2   31.07    2.51   0
  -1 -15   2   28.78    2.68   0
  -1  15   2   29.22    2.68   0
   2  15  -2    5.13    2.56   0
  -2 -15  -2    6.08    2.40   0
  -2  15   2    2.72    2.27   0
   2 -15  -2    3.26    2.40   0
   2  15   2    5.66    2.54   0
   2 -15   2    3.04    2.42   0
  -2 -15   2    2.34    1.87   0
  -2  15  -2    2.24    2.44   0
  -3  15  -2   18.96    1.96   0
  -3 -15   2   19.15    2.62   0
   3  15  -2   21.97    2.70   0
  -3 -15  -2   18.76    2.01   0
   3 -15   2   19.95    2.56   0
   3 -15  -2   21.01    2.62   0
   3  15   2   25.38    2.70   0
  -3  15   2   21.39    2.67   0
  -4  15   2   11.55    2.81   0
  -4  15  -2   15.83    2.61   0
  -4 -15   2   13.46    2.59   0
   4  15  -2   16.42    1.88   0
  -4 -15  -2   16.08    2.54   0
   4 -15  -2   13.62    2.71   0
   4  15   2   14.99    2.49   0
   4 -15   2   16.86    2.63   0
  -5  15  -2   17.55    2.69   0
  -5 -15  -2   21.17    2.62   0
  -5  15   2   18.17    2.76   0
  -5 -15   2   18.53    1.91   0
   5 -15  -2   18.51    2.69   0
   5  15   2   19.94    2.82   0
   5  15  -2   22.18    2.65   0
   5 -15   2   20.28    2.76   0
  -6  15  -2   24.49    2.76   0
  -6  15   2   27.93    3.45   0
  -6 -15  -2   21.15    2.66   0
   6  15  -2   23.27    2.68   0
   6 -15  -2   24.69    2.85   0
   6  15   2   24.09    2.64   0
   6 -15   2   26.26    2.67   0
  -6 -15   2   20.39    2.66   0
  -7  15  -2    5.60    2.66   0
  -7 -15   2    5.74    2.60   0
  -7  15   2    6.88    2.79   0
   7  15  -2    1.94    2.64   0
   7 -15  -2    5.42    2.70   0
   7  15   2    5.11    1.82   0
   7 -15   2    7.98    2.74   0
  -7 -15  -2    5.19    2.60   0
  -8  15   2   16.28    3.43   0
  -8 -15   2   19.33    2.73   0
   8  15  -2   17.89    2.75   0
   8  15   2   19.24    2.76   0
   8 -15  -2   17.31    2.81   0
   8 -15   2   20.35    2.76   0
  -8 -15  -2   16.16    2.69   0
  -8  15  -2   17.52    2.04   0
   9  15  -2   12.13    2.05   0
  -9 -15  -2   12.44    2.90   0
   9  15   2    9.68    2.09   0
   9 -15   2   16.49    2.80   0
   9 -15  -2   12.43    3.05   0
  -9  15   2   12.40    3.09   0
  -9 -15   2   14.11    2.74   0
  -9  15  -2   11.74    2.76   0
 -10  15  -2   11.89    2.89   0
  10  15  -2    9.98    2.90   0
 -10 -15   2    7.54    2.81   0
  10  15   2   10.27    2.78   0
  10 -15   2   12.67    2.83   0
 -10 -15  -2    7.15    1.98   0
  10 -15  -2   10.50    3.52   0
 -10  15   2    9.83    3.54   0
  11  15  -2    3.00    1.99   0
 -11 -15   2    3.33    2.82   0
 -11  15   2    0.61    3.59   0
  11 -15  -2    0.46    4.00   0
  11  15   2   -1.93    2.85   0
  11 -15   2    0.22    2.87   0
 -11 -15  -2    1.48    1.99   0
 -12 -15  -2    5.25    2.83   0
  12  15  -2    2.88    2.89   0
  12  15   2   -0.25    2.91   0
  12 -15   2    0.80    2.92   0
  12 -15  -2    2.58    4.67   0
 -12 -15   2    3.99    2.79   0
 -13 -15   2    4.99    2.87   0
  13  15  -2    3.93    2.93   0
 -13 -15  -2   -1.24    3.02   0
  13  15   2    2.68    3.05   0
  13 -15   2    1.72    3.08   0
 -14 -15  -2    4.95    3.06   0
  14  15  -2    4.57    3.14   0
 -14 -15   2    9.79    3.13   0
  14  15   2    2.27    2.17   0
  14 -15   2    1.57    3.17   0
  14 -15   2    3.42    3.85   0
 -15 -15   2    3.15    2.34   0
  15  15  -2    5.18    3.27   0
  15 -15   2    3.30    3.19   0
  15  15   2    4.51    3.25   0
  15 -15   2    2.35    3.47   0
 -15 -15  -2    4.95    3.17   0
  16  15  -2    2.06    3.56   0
 -16 -15   2    3.47    2.25   0
  16 -15   2    3.64    3.39   0
  16  15   2    1.88    3.29   0
  16 -15   2    1.46    3.51   0
 -16 -15  -2   -2.79    2.39   0
   0 -16  -2    5.95    2.75   0
   0  16  -2    8.52    2.62   0
   0  16   2    7.23    2.62   0
   0 -16   2    2.46    2.62   0
  -1 -16   2   -2.11    1.86   0
  -1  16  -2    3.60    1.86   0
  -1  16   2    2.38    1.90   0
   1  16   2    2.86    2.74   0
   1 -16  -2    3.41    2.64   0
  -1 -16  -2    1.68    2.67   0
   1  16  -2    2.09    1.87   0
   1 -16   2    3.58    2.64   0
   2  16  -2   13.43    2.65   0
  -2  16  -2    9.98    1.83   0
  -2  16   2    6.93    2.70   0
   2  16   2    7.68    2.81   0
  -2 -16   2    8.65    2.68   0
   2 -16  -2    8.28    2.78   0
  -2 -16  -2    8.48    1.89   0
   2 -16   2    7.83    2.61   0
   3  16  -2   18.04    2.69   0
  -3  16   2   17.00    2.78   0
  -3  16  -2   11.27    2.83   0
   3 -16  -2   12.43    2.72   0
   3  16   2   20.04    2.77   0
  -3 -16  -2   18.61    2.74   0
  -3 -16   2   17.92    2.71   0
   3 -16   2   16.09    2.72   0
  -4 -16   2    2.56    2.65   0
  -4  16  -2    2.20    1.81   0
   4  16  -2    8.20    2.65   0
  -4  16   2    2.79    2.57   0
   4  16   2    5.42    2.58   0
   4 -16  -2    2.82    2.71   0
  -4 -16  -2    3.84    2.69   0
   4 -16   2    3.26    2.71   0
  -5  16  -2   -2.12    2.72   0
  -5  16   2   -0.45    2.74   0
   5 -16  -2   -0.60    2.71   0
   5  16   2   -0.86    2.66   0
  -5 -16  -2   -0.31    1.83   0
  -5 -16   2    0.31    1.89   0
   5 -16   2    0.35    2.72   0
   5  16  -2    1.62    1.86   0
  -6 -16   2   -0.13    2.64   0
  -6  16   2    1.84    2.86   0
   6  16  -2    4.77    2.79   0
   6  16   2    5.07    2.74   0
   6 -16  -2    0.65    2.77   0
  -6 -16  -2    1.67    1.93   0
  -6  16  -2    1.29    2.69   0
   6 -16   2    4.07    2.76   0
  -7  16  -2    1.83    2.82   0
  -7 -16   2    3.86    2.71   0
  -7  16   2    3.17    2.91   0
   7  16  -2   -1.46    2.78   0
   7 -16  -2    2.75    2.94   0
   7  16   2    3.60    2.82   0
  -7 -16  -2    0.17    2.72   0
   7 -16   2    0.81    1.97   0
  -8  16  -2   13.39    2.14   0
  -8 -16   2   15.38    2.05   0
  -8  16   2   15.42    3.06   0
   8  16  -2   13.52    2.07   0
   8  16   2    9.29    2.08   0
   8 -16  -2   16.19    3.63   0
  -8 -16  -2   14.71    2.82   0
   8 -16   2   16.77    2.91   0
  -9  16   2   10.93    3.15   0
  -9 -16   2   10.46    2.09   0
  -9  16  -2    9.56    2.91   0
   9  16   2    7.39    2.90   0
   9 -16   2   10.68    2.99   0
   9 -16  -2    7.10    3.64   0
  -9 -16  -2    6.69    2.16   0
   9  16  -2   13.30    2.91   0
 -10 -16   2    0.87    2.91   0
  10  16  -2    2.74    2.90   0
  10  16   2   -0.61    2.89   0
 -10  16  -2    1.62    2.03   0
  10 -16   2    3.98    2.97   0
 -10 -16  -2    4.85    1.99   0
 -10  16   2    2.46    3.75   0
  10 -16  -2    2.23    3.72   0
  11  16  -2    8.21    3.10   0
 -11  16  -2    8.63    3.07   0
 -11 -16   2    5.38    3.03   0
  11  16   2    7.89    3.08   0
  11 -16  -2   10.52    4.43   0
  11 -16   2   10.48    3.07   0
 -11 -16  -2    8.61    3.03   0
 -11  16   2    8.03    3.92   0
  12 -16  -2    4.29    4.52   0
  12  16   2    3.55    2.15   0
  12 -16   2    2.05    3.83   0
 -12 -16   2    4.58    3.04   0
  12  16  -2    3.83    2.26   0
 -12 -16  -2    5.84    2.99   0
  13  16  -2    3.65    3.17   0
 -13 -16   2    6.52    3.15   0
  13  16   2    0.41    3.23   0
  13 -16   2   -0.91    3.12   0
 -13 -16  -2    1.99    2.27   0
  14  16  -2    3.64    3.20   0
 -14 -16   2    1.78    3.32   0
  14  16   2    1.81    3.30   0
  14 -16   2    2.00    3.31   0
  14 -16   2    3.08    3.22   0
 -14 -16  -2    0.39    3.20   0
  15  16  -2    0.62    3.43   0
  15 -16   2    1.99    4.24   0
  15  16   2    2.29    3.42   0
   1 -17  -2    1.95    2.73   0
  -1  17  -2    1.88    2.71   0
  -1  17   2    3.13    2.70   0
   1  17   2   -0.04    2.79   0
  -1 -17  -2    0.65    2.71   0
  -1 -17   2    4.33    2.70   0
   1 -17   2   -0.47    1.89   0
   1  17  -2    0.26    2.02   0
  -2  17  -2    2.57    2.75   0
   2  17  -2   -0.45    2.86   0
  -2  17   2    2.41    2.05   0
   2  17   2    7.31    2.83   0
   2 -17  -2    1.88    2.75   0
  -2 -17  -2    5.02    2.75   0
  -2 -17   2    3.22    2.75   0
   2 -17   2    2.77    1.88   0
  -3  17  -2    6.87    2.86   0
   3  17  -2    5.53    2.84   0
  -3  17   2    2.43    2.91   0
   3  17   2    1.85    2.75   0
   3 -17  -2    5.80    2.89   0
  -3 -17  -2    6.55    2.78   0
   3 -17   2    3.47    2.03   0
  -3 -17   2    5.83    1.99   0
  -4  17  -2    4.00    2.74   0
  -4  17   2    6.85    2.68   0
   4  17   2    4.42    2.86   0
   4 -17  -2    4.18    2.68   0
  -4 -17   2    7.08    2.86   0
  -4 -17  -2    9.39    1.95   0
   4 -17   2    5.93    1.98   0
   4  17  -2    1.84    2.86   0
  -5 -17   2    1.92    2.80   0
  -5  17  -2    0.38    2.85   0
  -5  17   2    1.03    2.96   0
   5  17   2    3.47    2.00   0
   5 -17  -2    5.76    2.83   0
  -5 -17  -2    5.00    2.80   0
   5 -17   2    2.00    2.89   0
   5  17  -2   -1.27    2.84   0
  -6  17  -2    8.20    2.09   0
   6 -17  -2   10.50    2.99   0
  -6  17   2    8.83    2.96   0
   6  17  -2    9.11    2.13   0
   6  17   2   14.70    3.04   0
  -6 -17  -2   12.35    2.92   0
   6 -17   2    8.59    3.03   0
  -6 -17   2    9.20    2.93   0
  -7  17  -2    1.84    2.12   0
  -7 -17   2    2.39    2.09   0
   7  17  -2    0.08    2.10   0
   7  17   2    2.68    2.92   0
   7 -17  -2    1.64    2.95   0
  -7 -17  -2    4.24    2.96   0
   7 -17   2    6.10    3.07   0
  -7  17   2    2.47    3.06   0
  -8  17  -2    7.49    3.12   0
   8  17  -2    8.24    3.09   0
   8  17   2   10.87    2.93   0
   8 -17  -2    6.24    3.78   0
  -8 -17  -2    8.53    2.91   0
   8 -17   2    8.46    2.98   0
  -8  17   2    8.77    3.78   0
  -8 -17   2    8.70    3.04   0
  -9 -17   2    7.68    3.08   0
   9  17   2    4.66    3.11   0
  -9  17   2    5.98    3.17   0
   9 -17  -2    7.75    3.88   0
  -9 -17  -2    6.00    3.13   0
   9 -17   2    6.53    2.99   0
   9  17  -2    7.08    3.11   0
  -9  17  -2    7.17    3.16   0
 -10  17   2   12.20    4.14   0
 -10 -17   2   14.52    2.26   0
  10  17  -2   10.13    2.21   0
  10  17   2   10.22    2.28   0
  10 -17   2   16.09    3.18   0
 -10 -17  -2   17.55    3.10   0
  10 -17  -2   14.01    4.10   0
 -10  17  -2   11.73    3.18   0
 -11  17   2    0.07    4.04   0
 -11 -17   2    2.50    2.29   0
  11  17  -2    0.95    3.27   0
  11  17   2    0.95    3.26   0
  11 -17  -2    1.37    4.05   0
  11 -17   2    3.51    3.35   0
 -11 -17  -2    1.67    3.24   0
 -11  17  -2    1.39    3.32   0
  12 -17  -2    3.75    4.76   0
  12  17  -2    5.52    3.31   0
  12  17   2    5.58    3.26   0
  12 -17   2    2.32    3.35   0
 -12 -17   2    4.11    3.34   0
 -12 -17  -2    1.88    3.30   0
 -13 -17   2    5.70    3.45   0
 -13 -17  -2   -1.03    2.46   0
  13  17   2    1.79    3.36   0
  13  17  -2    1.78    2.50   0
  13 -17   2    0.24    3.50   0
   0  18  -2   12.42    2.94   0
   0 -18   2   21.25    2.99   0
   0  18   2   18.79    2.14   0
   0 -18  -2   16.94    2.35   0
  -1  18  -2    1.72    2.92   0
   1  18  -2    4.12    2.02   0
  -1  18   2    1.16    2.85   0
  -1 -18   2    3.23    2.93   0
   1 -18  -2    1.50    3.08   0
  -1 -18  -2    0.19    2.97   0
   1 -18   2    5.70    2.87   0
   1  18   2    4.64    2.91   0
  -2  18   2   13.82    3.04   0
  -2  18  -2   13.54    2.88   0
   2  18  -2   16.05    3.00   0
   2  18   2   12.70    2.98   0
   2 -18   2   14.65    3.03   0
  -2 -18   2   13.42    2.97   0
   2 -18  -2   11.13    2.98   0
  -2 -18  -2   11.22    3.12   0
  -3  18  -2    0.22    2.29   0
   3  18  -2   -1.04    2.07   0
  -3  18   2    1.36    2.89   0
   3  18   2    1.59    2.12   0
   3 -18  -2    0.50    2.00   0
  -3 -18  -2    2.34    2.97   0
   3 -18   2   -0.77    3.00   0
  -3 -18   2    0.89    1.94   0
  -4  18  -2    5.79    2.93   0
   4  18  -2    1.04    2.99   0
  -4  18   2    2.78    3.00   0
   4 -18   2   -1.88    2.11   0
   4 -18  -2    4.70    3.01   0
   4  18   2    0.75    2.87   0
  -4 -18  -2    3.02    2.94   0
  -4 -18   2    1.50    2.94   0
  -5  18   2    0.69    3.06   0
  -5  18  -2    0.49    3.21   0
   5  18  -2    2.17    3.02   0
   5 -18   2    0.47    3.05   0
  -5 -18   2   -0.78    3.02   0
   5  18   2    1.60    2.91   0
   5 -18  -2    1.34    2.98   0
  -5 -18  -2    0.69    2.98   0
  -6  18   2   -0.54    3.88   0
  -6  18  -2    4.78    3.09   0
  -6 -18   2    3.34    2.27   0
   6  18  -2    3.82    3.04   0
   6 -18  -2    4.18    3.08   0
   6  18   2    5.68    3.09   0
  -6 -18  -2    7.15    3.11   0
   6 -18   2    4.02    3.16   0
  -7  18  -2    2.25    3.19   0
   7  18  -2    5.53    3.11   0
  -7  18   2    4.99    3.97   0
   7  18   2    4.63    2.21   0
  -7 -18   2   -1.39    2.98   0
   7 -18  -2    1.97    3.15   0
  -7 -18  -2    0.35    2.14   0
   7 -18   2   -2.22    3.21   0
  -8  18  -2    8.52    3.30   0
  -8  18   2    7.98    3.25   0
   8  18  -2    7.44    3.28   0
   8  18   2    3.78    3.23   0
  -8 -18   2    6.59    3.22   0
   8 -18  -2    9.83    3.29   0
  -8 -18  -2    2.86    2.32   0
   8 -18   2    4.20    2.39   0
  -9  18  -2   -1.31    3.19   0
   9  18  -2    1.31    2.25   0
  -9 -18   2    0.92    3.20   0
   9  18   2   -0.88    2.36   0
  -9 -18  -2    2.19    2.20   0
   9 -18  -2   -0.17    4.05   0
   9 -18   2    0.81    3.26   0
  -9  18   2    5.25    4.07   0
 -10 -18   2    6.10    3.23   0
  10 -18  -2    6.19    4.17   0
  10  18   2    4.42    3.37   0
 -10 -18  -2    5.24    2.38   0
  10 -18   2    4.82    3.44   0
  10  18  -2   -1.38    3.37   0
 -10  18  -2    1.60    3.50   0
 -10  18   2    8.90    4.22   0
 -11  18   2    2.81    4.31   0
  11 -18  -2    1.55    4.29   0
  11  18  -2   -1.79    2.38   0
  11  18   2    1.51    3.48   0
  11 -18   2    2.20    3.38   0
 -11 -18  -2    1.85    2.34   0
 -11  18  -2    3.91    3.34   0
  -1  19  -2    0.60    3.13   0
   1  19  -2    3.32    3.14   0
  -1 -19   2    3.01    3.10   0
  -1  19   2    4.05    3.11   0
   1  19   2    2.29    3.13   0
   1 -19   2    4.72    2.23   0
   1 -19  -2    3.48    2.18   0
  -1 -19  -2    3.16    3.14   0
  -2 -19   2    5.05    2.28   0
  -2  19  -2   -0.59    3.12   0
   2  19  -2    1.63    3.11   0
   2 -19   2    6.08    2.31   0
   2  19   2    7.03    3.14   0
   2 -19  -2    5.58    2.37   0
  -2 -19  -2    4.62    3.10   0
  -2  19   2    3.12    2.37   0
  -3  19  -2   -0.77    2.21   0
   3 -19   2   -0.13    3.14   0
  -3 -19   2    1.61    2.25   0
  -3  19   2    0.56    3.14   0
   3  19   2    3.58    3.16   0
   3 -19  -2    1.97    3.09   0
  -3 -19  -2   -1.08    2.29   0
   3  19  -2    0.50    3.17   0
  -4  19  -2    1.29    3.22   0
  -4 -19   2    2.00    3.12   0
   4  19  -2    2.89    2.33   0
   4  19   2   -0.38    3.10   0
   4 -19   2    3.04    3.22   0
   4 -19  -2    0.45    3.33   0
  -4 -19  -2    2.90    3.14   0
  -4  19   2    0.42    3.28   0
  -5  19  -2    5.30    3.25   0
  -5 -19   2    2.47    3.18   0
   5  19  -2    4.67    2.35   0
  -5  19   2    5.43    3.35   0
   5  19   2    4.64    3.20   0
   5 -19   2    3.71    3.29   0
   5 -19  -2    1.38    3.35   0
  -5 -19  -2    1.40    3.21   0
  -6  19   2    4.54    4.05   0
   6  19  -2    2.25    2.40   0
  -6  19  -2    4.32    3.32   0
   6  19   2    4.07    3.36   0
  -6 -19   2   -0.30    2.38   0
   6 -19  -2    3.72    4.09   0
  -6 -19  -2    1.45    2.20   0
   6 -19   2   -0.19    3.34   0
  -7  19  -2    0.64    2.28   0
  -7  19   2   -2.22    4.24   0
   7  19  -2   -1.88    2.40   0
   7  19   2    0.39    3.28   0
  -7 -19   2    4.43    3.29   0
   7 -19  -2    1.13    3.43   0
  -7 -19  -2    2.91    3.28   0
   7 -19   2    3.21    3.44   0
  -8  19   2    1.52    3.61   0
  -8  19  -2    1.59    2.47   0
   8 -19   2    1.42    3.45   0
   8  19   2    3.79    2.31   0
  -8 -19   2    0.78    3.35   0
   8 -19  -2    5.52    3.44   0
  -8 -19  -2    4.62    3.45   0
   8  19  -2    3.78    3.39   0
   0  20   2    7.23    3.52   0
   0 -20   2    6.01    3.41   0
   0 -20  -2    3.62    3.48   0
   0  20  -2    3.38    3.43   0
  -1  20   2    0.00    3.44   0
   1 -20   2   -0.00    3.41   0
   1  20   2   -2.25    3.52   0
   1 -20  -2    1.92    3.40   0
  -1 -20  -2   -0.88    3.61   0
  -1 -20   2    3.14    2.41   0
   1  20  -2    2.77    3.53   0
  -1  20  -2    2.73    2.27   0
  -2  20  -2   -0.56    2.43   0
  -2 -20   2   -2.18    2.36   0
  -2  20   2    0.47    3.42   0
   2  20  -2   -0.64    2.35   0
   2  20   2    4.16    3.43   0
   2 -20   2   -3.20    3.45   0
   2 -20  -2   -3.07    3.48   0
  -2 -20  -2    2.12    3.37   0
  -3  20  -2   -0.02    2.42   0
  -3  20   2    2.28    3.32   0
   3  20  -2   -1.17    3.25   0
   3 -20  -2    0.63    3.39   0
   3  20   2    2.38    3.49   0
   3 -20   2    1.55    2.31   0
   2   0   3  160.82    3.16   0
  -2   0   3  161.21    3.12   0
  -4   0   3  927.46    7.31   0
   4   0   3  970.46    6.03   0
  -6   0   3 1391.52    9.20   0
   6   0  -3 1436.26    9.72   0
   6   0   3 1406.26    6.97   0
  -8   0   3  215.75    4.76   0
  -8   0  -3  205.25    2.83   0
   8   0   3  213.74    3.22   0
   8   0  -3  216.37    4.37   0
  10   0   3  145.20    2.98   0
 -10   0   3  140.92    4.20   0
  10   0  -3  149.34    4.24   0
 -10   0  -3  148.69    2.90   0
  12   0  -3  168.63    4.65   0
 -12   0   3  161.07    4.58   0
  12   0   3  160.37    3.14   0
 -12   0  -3  162.00    3.15   0
 -14   0  -3   36.09    2.48   0
 -14   0   3   37.92    3.30   0
  14   0   3   37.63    2.33   0
  14   0  -3   37.95    3.42   0
 -16   0   3   57.37    4.30   0
  16   0   3   56.76    2.64   0
  16   0  -3   57.55    4.49   0
 -18   0   3   16.45    4.34   0
  18   0   3   18.15    2.60   0
  18   0  -3   19.47    4.95   0
  20   0   3    9.50    2.71   0
  22   0   3   12.52    3.13   0
   0  -1   3  381.71    4.21   0
   0   1   3  371.08    4.32   0
  -1  -1   3   18.51    2.29   0
   1   1   3   20.30    2.15   0
   1  -1   3   22.14    1.72   0
  -1   1   3   21.05    2.23   0
  -1   1   3   20.42    2.18   0
   1  -1   3   20.70    1.76   0
   2   1   3  160.73    3.16   0
  -2   1   3  172.42    3.48   0
   2  -1   3  169.86    3.18   0
   2  -1   3  170.95    3.25   0
  -2   1   3  166.04    3.52   0
  -2  -1   3  174.80    3.09   0
  -3   1   3 1374.71    8.89   0
   3  -1   3 1433.96    7.22   0
  -3  -1   3 1407.07    8.08   0
  -3   1   3 1442.65    8.82   0
  -3  -1  -3 1420.46    7.44   0
   3   1   3 1400.41    7.34   0
   3  -1   3 1363.52    7.30   0
   3   1  -3 1440.58    8.25   0
  -4   1   3   20.68    2.38   0
  -4  -1   3   19.09    2.40   0
   4   1  -3   21.02    2.30   0
  -4   1   3   20.60    2.34   0
  -4  -1  -3   22.26    2.27   0
   4   1   3   17.13    2.27   0
   4  -1   3   19.72    1.75   0
   4  -1   3   21.10    2.30   0
   5   1  -3  292.61    4.37   0
  -5   1   3  292.60    4.71   0
  -5  -1   3  284.26    4.37   0
  -5  -1  -3  291.94    3.39   0
  -5   1   3  294.81    4.67   0
   5   1   3  286.52    3.67   0
   5  -1   3  292.07    3.72   0
   6  -1   3  667.16    4.79   0
  -6   1   3  638.32    6.90   0
  -6  -1   3  634.88    5.99   0
   6   1   3  627.13    4.84   0
  -6  -1  -3  661.81    4.80   0
   6   1  -3  649.90    6.34   0
   7   1  -3  218.89    3.90   0
  -7  -1   3  215.20    3.87   0
   7   1   3  222.81    2.95   0
  -7  -1  -3  215.95    3.23   0
   7  -1   3  217.82    3.34   0
  -7   1   3  217.29    4.84   0
   8   1  -3   77.66    2.92   0
   8   1   3   87.12    2.55   0
  -8  -1  -3   82.32    2.13   0
  -8   1   3   78.88    3.81   0
  -8  -1   3   77.98    2.91   0
   8  -1   3   81.88    2.51   0
   9   1  -3   45.10    2.65   0
  -9  -1  -3   45.85    1.85   0
   9   1   3   48.00    2.38   0
   9  -1   3   43.11    2.30   0
  -9  -1   3   43.37    2.60   0
  -9   1   3   45.17    3.79   0
 -10   1   3  242.22    5.69   0
  10  -1   3  246.22    3.48   0
 -10  -1  -3  246.79    3.04   0
 -10  -1   3  239.11    4.28   0
  10   1   3  241.40    2.99   0
  10   1  -3  240.32    4.28   0
  11   1  -3  196.23    4.46   0
  11  -1   3  201.82    3.33   0
 -11   1   3  194.94    5.47   0
  11   1   3  204.15    3.31   0
 -11  -1   3  190.80    3.99   0
 -11  -1  -3  199.49    3.25   0
  12   1  -3  178.28    4.09   0
 -12   1   3  175.92    5.92   0
 -12  -1  -3  170.76    3.21   0
 -12  -1   3  182.05    4.42   0
  12   1   3  174.28    3.15   0
  12  -1   3  180.74    2.69   0
  13   1  -3  175.68    4.48   0
  13  -1   3  166.99    3.11   0
 -13  -1   3  172.84    4.36   0
 -13   1   3  168.11    6.21   0
 -13  -1  -3  169.72    3.17   0
  13   1   3  167.46    2.67   0
  14   1  -3   84.73    3.31   0
  14  -1   3   89.25    2.80   0
 -14  -1   3   90.45    3.77   0
 -14   1   3   87.48    5.65   0
 -14  -1  -3   94.98    2.21   0
  14   1   3   89.88    2.77   0
  15   1  -3   23.06    2.81   0
 -15   1   3   19.26    5.39   0
 -15  -1  -3   21.58    2.38   0
  15   1   3   21.02    2.45   0
 -15  -1   3   21.67    3.12   0
  15  -1   3   21.32    2.28   0
 -16  -1  -3   43.17    2.60   0
  16   1  -3   43.15    3.52   0
  16  -1   3   41.82    2.63   0
 -16  -1   3   43.86    3.41   0
  16   1   3   41.89    2.04   0
  17   1  -3    7.31    3.26   0
 -17  -1  -3    2.45    2.48   0
  17   1   3    8.09    2.56   0
 -17  -1   3    4.05    3.10   0
  17  -1   3    3.16    1.73   0
  18  -1   3    2.82    2.45   0
  18   1   3    0.86    2.56   0
 -18  -1   3    2.75    3.14   0
 -18  -1  -3   -0.56    2.48   0
  18   1  -3    3.89    3.19   0
  19   1   3    9.29    2.71   0
  19  -1   3   11.25    2.70   0
 -19  -1   3    9.28    3.84   0
  19   1  -3   12.22    4.18   0
 -20  -1   3   11.57    4.16   0
  20   1   3   15.30    2.91   0
  20   1  -3   12.18    4.30   0
  20  -1   3   12.72    2.90   0
 -21  -1   3    1.70    4.16   0
  21   1  -3    3.19    5.39   0
  21  -1   3    0.39    2.97   0
  21  -1   3    2.53    2.96   0
  21   1   3    2.31    2.12   0
  22   1   3    7.94    3.04   0
  22  -1   3    7.78    3.19   0
  22  -1   3   10.38    3.11   0
  23  -1   3    0.75    3.21   0
  23   1   3    1.92    2.24   0
  23  -1   3    0.23    3.28   0
  -1  -2  -3  130.98    2.95   0
   1  -2   3  124.58    3.05   0
  -1  -2   3  134.30    2.67   0
   1   2  -3  137.64    3.09   0
   1   2   3  126.64    2.99   0
  -1   2   3  128.05    3.05   0
   2  -2   3   37.06    1.99   0
  -2   2   3   38.85    2.53   0
  -2  -2   3   40.06    2.50   0
   2   2   3   38.49    2.34   0
  -2  -2  -3   41.21    2.33   0
   2   2  -3   40.13    2.48   0
   3  -2   3   21.75    1.79   0
  -3  -2   3   17.27    2.34   0
  -3  -2  -3   21.77    2.25   0
   3   2   3   23.03    1.74   0
   3  -2   3   21.68    2.34   0
  -3   2   3   21.83    2.30   0
   3   2  -3   23.04    2.35   0
  -3   2   3   20.71    2.81   0
  -4   2   3  140.76    3.67   0
   4   2   3  145.22    2.65   0
   4   2  -3  142.96    3.22   0
   4  -2   3  142.05    2.63   0
  -4  -2   3  139.64    3.23   0
  -4  -2  -3  138.70    2.56   0
  -4   2   3  140.98    3.51   0
   4  -2   3  143.24    3.04   0
  -5   2   3  151.57    4.12   0
  -5   2   3  156.33    3.82   0
  -5  -2   3  156.29    3.41   0
   5  -2   3  145.62    3.00   0
   5  -2   3  160.24    3.12   0
   5   2  -3  159.43    3.39   0
   5   2   3  150.98    2.58   0
  -5  -2  -3  152.80    2.64   0
   6   2  -3  119.56    3.07   0
  -6   2   3  112.29    4.08   0
  -6  -2   3  117.63    3.09   0
  -6   2   3  121.91    3.92   0
   6  -2   3  115.67    2.87   0
   6  -2   3  118.87    2.41   0
  -6  -2  -3  119.46    2.74   0
   6   2   3  116.02    2.30   0
   7   2  -3    6.31    2.14   0
   7   2   3    5.36    1.41   0
  -7   2   3    6.35    3.22   0
   7  -2   3    3.76    2.08   0
  -7  -2   3    4.80    2.18   0
  -7   2   3    5.37    3.08   0
  -7  -2  -3    6.52    1.93   0
   7  -2   3    5.19    1.53   0
   8   2  -3   85.57    2.85   0
   8  -2   3   84.79    2.13   0
   8   2   3   88.16    2.12   0
  -8   2   3   83.12    4.15   0
  -8   2   3   88.29    4.39   0
  -8  -2   3   85.68    2.93   0
   8  -2   3   85.77    2.65   0
  -8  -2  -3   90.67    2.59   0
   9  -2   3  192.14    2.82   0
  -9   2   3  201.16    5.95   0
   9   2  -3  194.30    3.73   0
  -9  -2  -3  188.34    3.16   0
  -9  -2   3  192.24    3.73   0
  -9   2   3  186.70    6.15   0
   9  -2   3  191.38    3.17   0
   9   2   3  186.00    2.70   0
 -10   2   3   34.47    4.71   0
 -10  -2   3   34.17    2.54   0
  10  -2   3   32.86    2.34   0
 -10   2   3   38.61    4.78   0
 -10  -2  -3   33.84    1.85   0
  10   2   3   37.66    1.82   0
  10   2  -3   34.75    3.08   0
  11   2  -3   58.43    2.85   0
  11  -2   3   55.99    2.59   0
  11   2   3   60.56    2.07   0
 -11  -2  -3   50.82    2.54   0
 -11  -2   3   62.45    2.92   0
  12   2  -3  195.69    3.81   0
  12  -2   3  181.51    3.09   0
 -12  -2   3  194.71    3.80   0
  12   2   3  190.59    2.82   0
 -12  -2  -3  200.10    2.80   0
  13  -2   3   38.45    2.53   0
 -13  -2   3   38.32    3.29   0
  13   2   3   39.08    1.88   0
 -13  -2  -3   40.49    2.43   0
  13   2  -3   39.86    3.41   0
 -14  -2  -3    8.86    2.15   0
  14   2  -3   11.09    2.48   0
  14   2   3   11.78    2.26   0
 -14  -2   3   11.17    3.01   0
  14  -2   3   11.73    2.43   0
 -15  -2  -3   85.33    2.75   0
 -15  -2   3   89.98    3.68   0
  15   2   3   82.09    2.72   0
  15  -2   3   82.75    2.72   0
  15  -2   3   89.75    2.32   0
  15   2  -3   86.46    3.26   0
  16   2  -3   20.47    3.24   0
  16   2   3   19.47    2.46   0
 -16  -2  -3   24.30    2.47   0
 -16  -2   3   22.25    2.69   0
  16  -2   3   23.99    2.49   0
  16  -2   3   25.24    2.62   0
  17   2  -3    4.09    2.63   0
  17   2   3    2.90    2.51   0
  17  -2   3    6.20    2.34   0
 -17  -2  -3    5.49    2.45   0
  17  -2   3    4.08    2.27   0
 -17  -2   3    5.06    3.24   0
 -18  -2   3    5.15    3.16   0
 -18  -2  -3    7.11    2.53   0
  18   2  -3    3.90    2.60   0
  18   2   3    3.75    2.58   0
  18  -2   3    3.76    2.53   0
  18  -2   3    5.29    2.60   0
  19   2  -3    9.47    3.66   0
  19  -2   3   11.87    2.72   0
  19   2   3    8.95    2.77   0
 -19  -2   3    9.51    3.41   0
  19  -2   3   10.81    2.61   0
 -19  -2  -3   12.06    2.55   0
 -20  -2  -3    2.93    2.00   0
  20   2  -3    3.42    3.51   0
  20  -2   3    3.09    2.76   0
 -20  -2   3    4.61    3.45   0
  20   2   3    3.14    2.81   0
  20  -2   3    3.27    2.87   0
  21   2  -3    0.74    3.77   0
 -21  -2   3    0.16    3.73   0
  21   2   3   -1.50    2.79   0
  21  -2   3    2.99    2.96   0
  21  -2   3    2.14    2.84   0
 -21  -2  -3    2.31    2.89   0
  22   2  -3    2.84    4.74   0
  22   2   3    5.42    3.08   0
  22  -2   3    3.54    3.04   0
  22  -2   3    2.75    3.16   0
 -22  -2   3    2.36    3.97   0
  23   2  -3    4.63    5.44   0
 -23  -2   3    4.79    4.84   0
  23   2   3    4.83    3.22   0
  23  -2   3    3.77    3.36   0
  23  -2   3    6.96    3.33   0
   0  -3  -3  534.82    4.91   0
   0  -3   3  520.90    4.74   0
   0   3  -3  520.92    4.71   0
   0   3   3  529.88    5.09   0
   1   3   3   48.10    2.44   0
  -1  -3   3   54.35    2.53   0
  -1   3   3   49.60    2.59   0
   1  -3   3   48.15    2.61   0
  -1  -3  -3   48.69    2.43   0
   1  -3  -3   52.29    2.51   0
  -1   3  -3   50.23    2.55   0
   1   3  -3   53.54    2.01   0
   2   3   3  924.44    6.12   0
  -2  -3   3  919.42    6.14   0
  -2   3   3  882.78    6.95   0
  -2  -3  -3  896.59    6.02   0
   2   3  -3  897.64    6.08   0
   2  -3  -3  927.05    7.17   0
   2  -3   3  929.04    5.83   0
  -3  -3   3  996.11    6.41   0
  -3   3   3 1025.35    7.83   0
  -3  -3  -3  994.52    5.96   0
   3   3   3  925.70    5.93   0
   3   3  -3 1038.48    6.64   0
   3  -3   3  995.03    5.95   0
   4   3   3    1.82    2.09   0
  -4   3   3    0.94    1.95   0
  -4  -3  -3   -1.00    1.44   0
  -4   3   3    0.48    2.04   0
  -4  -3   3    0.99    2.11   0
   4  -3   3   -0.41    2.18   0
   4   3  -3    0.43    2.09   0
  -5   3   3   37.00    2.53   0
   5   3  -3   40.94    2.54   0
  -5  -3   3   37.85    2.47   0
   5   3   3   40.11    2.30   0
  -5   3   3   41.33    3.13   0
   5  -3   3   38.09    1.84   0
  -5  -3  -3   40.76    2.27   0
   5  -3   3   40.03    2.33   0
  -6   3   3  235.42    5.33   0
  -6  -3  -3  233.24    3.00   0
  -6   3   3  242.76    5.29   0
   6   3  -3  233.42    3.73   0
  -6  -3   3  233.74    3.42   0
   6  -3   3  244.60    3.51   0
   6  -3   3  219.80    3.31   0
   6   3   3  235.79    3.00   0
  -7   3   3    8.72    2.81   0
   7  -3   3    9.94    2.01   0
   7   3  -3   10.69    2.17   0
  -7   3   3    9.71    2.88   0
  -7  -3  -3    7.88    1.96   0
  -7  -3   3   11.42    2.21   0
   7   3   3   11.01    2.01   0
   7  -3   3    9.16    2.17   0
   8   3  -3   21.67    2.27   0
   8  -3   3   18.71    2.18   0
  -8  -3  -3   18.76    2.18   0
  -8   3   3   20.28    4.01   0
   8  -3   3   19.69    2.00   0
  -8  -3   3   20.75    2.32   0
   8   3   3   22.92    2.17   0
  -8   3   3   20.74    3.76   0
  -9  -3  -3   85.44    2.14   0
   9  -3   3   80.33    2.46   0
   9   3   3   83.07    2.13   0
   9   3  -3   88.85    2.94   0
  -9  -3   3   80.62    2.86   0
   9  -3   3   84.55    2.66   0
  10   3  -3  314.96    4.29   0
 -10  -3   3  324.11    4.25   0
  10   3   3  312.95    3.63   0
  10  -3   3  309.42    3.69   0
  10  -3   3  321.88    3.93   0
 -10  -3  -3  327.92    3.65   0
  11   3  -3   20.42    2.48   0
  11  -3   3   22.60    2.27   0
 -11  -3  -3   22.28    2.33   0
  11   3   3   26.01    2.38   0
  11  -3   3   21.04    2.24   0
 -11  -3   3   25.39    2.99   0
 -12  -3   3  135.25    3.35   0
  12  -3   3  142.26    3.07   0
  12   3  -3  137.76    3.33   0
 -12  -3  -3  131.94    2.44   0
  12  -3   3  130.60    2.93   0
  12   3   3  131.88    2.93   0
 -13  -3   3   82.90    3.07   0
  13   3  -3   82.82    3.49   0
  13  -3   3   78.67    2.68   0
  13  -3   3   81.23    2.81   0
 -13  -3  -3   84.85    2.64   0
  13   3   3   79.66    2.13   0
  14   3  -3   15.51    2.51   0
 -14  -3   3   18.90    2.55   0
  14   3   3   13.39    1.66   0
  14  -3   3   17.96    1.80   0
 -14  -3  -3   19.49    2.39   0
  14  -3   3   16.11    1.91   0
  15  -3   3   41.67    2.64   0
  15   3   3   39.97    2.58   0
  15   3  -3   44.53    2.90   0
 -15  -3  -3   49.76    2.51   0
  15  -3   3   42.38    2.60   0
 -15  -3   3   45.82    2.78   0
  16  -3   3   12.64    2.39   0
  16   3  -3   16.42    3.14   0
 -16  -3   3   12.44    3.07   0
  16  -3   3   12.27    2.54   0
 -16  -3  -3   14.02    1.75   0
  16   3   3   16.47    2.39   0
 -17  -3  -3    3.62    2.47   0
  17   3  -3    1.95    2.52   0
  17   3   3    0.28    2.41   0
  17  -3   3    0.70    2.46   0
 -17  -3   3    2.43    3.21   0
  17  -3   3    3.44    2.49   0
  18  -3   3    3.90    2.59   0
  18   3  -3   -0.61    2.70   0
  18   3   3    2.42    2.57   0
 -18  -3  -3    3.43    2.57   0
  18  -3   3   -0.78    2.61   0
 -18  -3   3    0.95    3.26   0
 -19  -3   3    4.89    3.41   0
  19   3  -3    4.87    2.92   0
  19   3   3    3.87    2.66   0
 -19  -3  -3    5.40    1.89   0
  19  -3   3    5.34    2.71   0
  19  -3   3    2.49    2.79   0
 -20  -3  -3    0.43    2.82   0
  20   3   3    4.46    2.80   0
 -20  -3   3   -0.80    3.56   0
  20  -3   3    3.37    2.86   0
  20  -3   3    1.53    2.78   0
  20   3  -3    0.17    3.66   0
  21   3   3   -0.64    2.90   0
  21   3  -3    0.01    3.76   0
 -21  -3   3    0.95    3.62   0
  21  -3   3   -0.81    2.87   0
 -21  -3  -3    0.95    2.89   0
  21  -3   3   -0.94    2.96   0
  22  -3   3   -2.51    3.76   0
  22   3  -3    0.63    3.96   0
  22   3   3    1.72    2.15   0
  22  -3   3    0.96    3.11   0
 -22  -3   3    1.38    3.18   0
 -22  -3  -3    2.03    3.18   0
 -23  -3   3    1.13    4.20   0
  23   3  -3    2.22    4.20   0
  23  -3   3    5.66    3.36   0
 -23  -3  -3    1.54    3.19   0
  23  -3   3   -1.45    3.30   0
  23   3   3    1.90    3.39   0
  -1  -4   3  466.11    4.51   0
   1  -4   3  462.68    4.18   0
   1  -4  -3  468.77    4.94   0
  -1  -4  -3  469.33    4.67   0
  -1   4  -3  465.13    4.17   0
   1   4   3  458.03    4.57   0
  -1   4   3  483.58    5.03   0
   1   4  -3  459.24    4.25   0
   2  -4  -3  113.07    3.05   0
   2   4  -3  105.14    2.84   0
  -2   4  -3  103.87    2.84   0
  -2  -4   3   94.70    2.41   0
  -2  -4  -3  103.62    2.77   0
   2   4   3  104.56    2.74   0
  -2   4   3  107.00    2.99   0
   2  -4   3  101.90    2.84   0
  -3  -4  -3  347.76    3.94   0
  -3   4  -3  351.90    3.95   0
   3  -4   3  351.57    4.02   0
   3  -4  -3  356.76    5.04   0
  -3  -4   3  349.28    4.04   0
   3   4  -3  339.82    3.97   0
   3   4   3  337.02    3.62   0
  -3   4   3  348.04    4.82   0
   4   4  -3   36.73    2.39   0
  -4  -4   3   32.25    2.40   0
  -4  -4  -3   37.17    2.27   0
   4   4   3   32.43    1.78   0
  -4   4   3   33.27    2.49   0
   4  -4   3   34.31    1.76   0
  -5  -4  -3   24.40    2.25   0
   5   4  -3   23.05    1.76   0
   5  -4   3   26.14    2.26   0
  -5  -4   3   21.17    1.75   0
  -5   4   3   24.79    2.84   0
   5   4   3   23.47    1.70   0
   6   4  -3  368.45    4.23   0
  -6  -4   3  371.38    3.95   0
  -6   4   3  379.05    6.46   0
   6   4   3  378.42    3.57   0
   6  -4   3  348.05    3.77   0
  -6  -4  -3  377.80    3.53   0
   6  -4   3  379.79    4.09   0
  -6   4   3  371.79    6.56   0
   7  -4   3   29.57    1.69   0
  -7   4   3   29.58    3.74   0
  -7   4   3   28.86    3.67   0
   7   4  -3   27.56    2.31   0
  -7  -4   3   28.42    2.36   0
   7   4   3   27.07    2.25   0
  -7  -4  -3   30.89    2.29   0
   7  -4   3   30.22    2.13   0
   8  -4   3   73.09    2.46   0
   8  -4   3   69.77    2.03   0
  -8  -4  -3   71.43    2.33   0
   8   4   3   67.43    2.50   0
  -8  -4   3   69.32    2.62   0
   8   4  -3   61.48    2.47   0
   9  -4   3   90.78    2.76   0
  -9  -4  -3   95.59    2.22   0
   9   4   3   98.05    2.24   0
  -9  -4   3   94.89    2.87   0
   9  -4   3   85.24    2.54   0
   9   4  -3   99.92    2.88   0
 -10  -4  -3   26.19    2.28   0
  10   4  -3   29.69    2.41   0
 -10  -4   3   29.72    2.44   0
  10  -4   3   32.98    2.23   0
  10   4   3   30.51    2.27   0
  10  -4   3   33.08    2.28   0
  11  -4   3   42.03    2.50   0
  11   4  -3   40.61    2.50   0
 -11  -4  -3   40.59    2.34   0
 -11  -4   3   39.01    2.47   0
  11   4   3   42.35    2.38   0
  11  -4   3   35.73    1.74   0
  12  -4   3   70.64    2.68   0
 -12  -4  -3   65.16    2.55   0
  12   4  -3   61.97    2.74   0
  12   4   3   61.89    2.54   0
  12  -4   3   62.31    2.49   0
 -12  -4   3   62.44    2.69   0
 -13  -4  -3   23.31    2.30   0
  13   4  -3   25.24    2.45   0
  13   4   3   25.90    1.74   0
  13  -4   3   24.93    2.54   0
  13  -4   3   19.60    1.77   0
 -13  -4   3   21.27    2.43   0
  14   4  -3   92.22    2.89   0
  14  -4   3   89.88    2.92   0
 -14  -4  -3   85.27    2.77   0
  14   4   3   88.11    2.82   0
  14  -4   3   88.18    2.88   0
 -14  -4   3   93.11    3.02   0
  15  -4   3   37.97    2.53   0
  15   4  -3   41.68    2.73   0
 -15  -4   3   41.33    2.63   0
  15   4   3   38.22    2.60   0
  15  -4   3   39.72    2.62   0
 -15  -4  -3   39.46    2.57   0
  16  -4   3   11.91    2.61   0
  16   4  -3   13.18    2.63   0
  16   4   3   13.82    1.75   0
 -16  -4   3   14.91    2.67   0
 -16  -4  -3   15.59    2.48   0
  16  -4   3   12.72    2.59   0
  17  -4   3    4.05    2.46   0
  17  -4   3    5.44    2.50   0
  17   4   3    0.56    2.39   0
 -17  -4   3    2.54    2.58   0
 -17  -4  -3    2.28    1.73   0
  17   4  -3    6.02    2.68   0
  18  -4   3    2.89    2.64   0
  18   4  -3    2.08    2.73   0
  18   4   3   -0.97    2.65   0
 -18  -4   3    0.64    3.26   0
  18  -4   3   -0.04    2.57   0
 -18  -4  -3   -4.79    2.70   0
 -19  -4  -3    5.26    2.59   0
  19   4  -3    0.40    2.91   0
  19   4   3    2.25    2.67   0
  19  -4   3    0.48    2.61   0
 -19  -4   3    2.23    2.81   0
  19  -4   3    1.21    2.64   0
  20   4   3    3.72    2.86   0
  20  -4   3    3.63    2.88   0
  20   4  -3    0.93    3.06   0
 -20  -4   3    2.04    2.92   0
 -20  -4  -3   -0.15    2.84   0
  20  -4   3    1.71    2.77   0
  21   4  -3    1.93    3.09   0
  21   4   3    2.98    2.96   0
  21  -4   3    1.85    3.13   0
  21  -4   3   -1.32    2.84   0
 -21  -4   3    1.68    3.77   0
 -21  -4  -3    1.55    2.28   0
 -22  -4  -3    1.10    3.03   0
  22   4  -3    0.60    4.04   0
  22  -4   3   -2.93    3.86   0
 -22  -4   3   -0.04    3.21   0
  22  -4   3   -2.07    3.05   0
  22   4   3   -0.25    3.17   0
  23  -4   3    2.33    3.56   0
  23   4  -3   -0.06    4.45   0
  23   4   3    3.29    3.38   0
  23  -4   3    2.55    3.32   0
 -23  -4   3    2.14    3.47   0
 -23  -4  -3    3.58    3.41   0
   0  -5   3    9.90    2.12   0
   0   5   3   10.58    1.56   0
   0  -5  -3   10.93    2.06   0
   0   5  -3    7.86    2.18   0
  -1  -5   3    0.04    1.51   0
   1  -5  -3    1.64    2.00   0
   1   5  -3    3.47    2.03   0
   1  -5   3    2.23    1.51   0
  -1   5  -3    0.81    1.49   0
  -1   5   3    2.52    2.06   0
   1   5   3    2.20    1.96   0
  -1  -5  -3    1.99    1.52   0
   2  -5   3  164.45    3.06   0
   2   5  -3  164.14    2.71   0
  -2   5   3  168.02    3.74   0
   2   5   3  168.20    3.13   0
  -2  -5  -3  170.54    2.76   0
   2  -5  -3  167.12    3.27   0
  -2  -5   3  165.40    3.20   0
  -2   5  -3  170.73    3.07   0
   3   5  -3   62.23    2.50   0
  -3   5  -3   51.67    1.82   0
   3  -5   3   55.52    1.96   0
  -3  -5   3   52.15    2.44   0
  -3   5   3   56.25    2.60   0
   3  -5  -3   56.78    2.53   0
   3   5   3   54.90    1.92   0
  -3  -5  -3   53.56    2.38   0
  -4   5  -3  256.46    3.57   0
   4   5  -3  254.01    3.54   0
   4  -5  -3  257.78    4.34   0
  -4   5   3  250.17    4.27   0
  -4  -5   3  260.12    3.24   0
   4  -5   3  254.05    3.48   0
   4   5   3  254.94    3.51   0
  -4  -5  -3  254.86    3.11   0
   5   5  -3   92.41    2.24   0
  -5   5   3   90.25    3.53   0
   5  -5   3   91.46    2.23   0
  -5  -5   3   91.14    2.68   0
   5   5   3   92.16    2.19   0
   5  -5  -3   96.67    3.38   0
  -5  -5  -3   92.74    2.19   0
   6   5  -3   87.54    2.24   0
   6  -5   3   79.62    2.18   0
  -6   5   3   90.27    3.91   0
   6   5   3   84.04    2.56   0
  -6  -5   3   91.03    2.68   0
  -6  -5  -3   86.33    2.16   0
  -7   5   3  265.36    6.51   0
  -7   5   3  270.32    6.61   0
   7   5  -3  255.61    3.20   0
   7   5   3  271.54    3.40   0
  -7  -5   3  266.78    3.58   0
  -7  -5  -3  258.16    3.38   0
   7  -5   3  260.93    3.53   0
   8  -5   3    7.36    2.05   0
   8   5  -3    8.08    2.25   0
   8  -5   3    4.19    1.49   0
   8   5   3    7.51    2.16   0
  -8  -5  -3    5.49    1.45   0
  -8  -5   3    6.09    2.14   0
   9  -5   3    5.81    2.01   0
   9   5   3    8.07    2.10   0
   9  -5   3    3.47    2.14   0
   9   5  -3    4.50    2.08   0
  -9  -5  -3    1.73    2.12   0
  -9  -5   3    5.27    2.11   0
  10   5   3   50.27    2.39   0
  10   5  -3   44.35    2.47   0
  10  -5   3   50.19    2.48   0
 -10  -5  -3   43.34    2.36   0
  10  -5   3   48.35    2.34   0
 -10  -5   3   44.93    1.94   0
 -11  -5   3   46.51    2.54   0
  11  -5   3   49.34    2.48   0
  11   5   3   46.38    1.84   0
  11   5  -3   50.53    2.59   0
  11  -5   3   49.30    2.39   0
 -11  -5  -3   52.08    1.93   0
 -12  -5   3    6.52    1.67   0
  12  -5   3    6.72    2.30   0
  12   5   3    9.36    2.21   0
  12  -5   3    7.81    2.28   0
  12   5  -3    8.49    2.29   0
 -12  -5  -3    7.91    1.63   0
 -13  -5   3    7.73    2.19   0
  13  -5   3    8.58    2.35   0
  13   5  -3    8.91    2.56   0
 -13  -5  -3   10.07    1.55   0
  13   5   3   10.44    2.28   0
  13  -5   3   11.46    2.35   0
 -14  -5   3    9.77    2.20   0
  14   5  -3   10.30    2.39   0
  14   5   3   13.33    1.74   0
  14  -5   3   12.66    2.42   0
  14  -5   3   15.08    2.36   0
 -14  -5  -3   11.34    2.43   0
  15  -5   3   -0.18    2.37   0
 -15  -5  -3   -1.53    2.29   0
  15   5   3    1.70    2.30   0
  15  -5   3   -0.39    2.34   0
 -15  -5   3    2.62    2.33   0
  15   5  -3   -0.00    2.47   0
 -16  -5  -3    4.85    2.35   0
  16  -5   3    4.28    1.68   0
  16   5   3    5.53    2.43   0
  16   5  -3    6.52    2.54   0
 -16  -5   3    5.35    2.34   0
  16  -5   3    5.10    2.61   0
  17  -5   3   17.86    2.63   0
  17   5  -3   18.72    3.35   0
 -17  -5  -3   23.48    1.85   0
 -17  -5   3   19.69    2.73   0
  17  -5   3   19.29    2.76   0
  17   5   3   23.00    2.70   0
  18  -5   3    8.24    2.70   0
  18   5   3   13.36    2.52   0
  18   5  -3   11.52    2.66   0
 -18  -5  -3   13.17    2.76   0
 -18  -5   3    8.96    3.29   0
  18  -5   3   10.89    2.64   0
  19   5   3    5.08    2.74   0
  19   5  -3   10.94    3.09   0
  19  -5   3    7.04    2.80   0
 -19  -5  -3    8.73    1.94   0
 -19  -5   3    8.23    2.84   0
  19  -5   3    6.94    2.81   0
  20   5   3    0.36    2.72   0
  20   5  -3    2.17    3.05   0
  20  -5   3    3.79    2.99   0
  20  -5   3   -1.39    2.94   0
 -20  -5   3   -0.85    3.06   0
 -20  -5  -3    3.23    2.87   0
  21  -5   3    3.15    3.12   0
 -21  -5   3    0.82    3.75   0
 -21  -5  -3    1.20    3.03   0
  21   5  -3    2.12    3.90   0
  21  -5   3    2.35    3.10   0
  21   5   3    5.16    3.24   0
  22   5   3    3.38    3.28   0
  22   5  -3    5.13    3.36   0
 -22  -5   3    2.47    3.37   0
 -22  -5  -3    6.13    3.18   0
  22  -5   3    2.03    3.37   0
  22  -5   3    1.32    3.22   0
  23  -5   3    2.74    3.55   0
  23   5   3    3.05    3.34   0
  23   5  -3    2.69    3.76   0
 -23  -5   3    1.45    4.29   0
 -23  -5  -3    2.39    3.36   0
  23  -5   3    0.68    4.19   0
   1   6  -3   65.50    2.48   0
  -1  -6  -3   62.28    2.46   0
   1  -6   3   62.42    2.42   0
  -1  -6   3   60.83    2.46   0
  -1   6   3   64.82    2.55   0
   1   6   3   63.19    2.49   0
   1  -6  -3   61.12    2.11   0
  -1   6  -3   70.16    2.39   0
   2   6  -3   94.41    2.70   0
  -2   6  -3   90.39    2.13   0
   2  -6   3   91.54    2.62   0
  -2   6   3   86.34    2.75   0
  -2  -6   3   84.82    2.17   0
   2   6   3   88.13    2.69   0
  -2  -6  -3   87.66    2.64   0
   2  -6  -3   92.16    2.76   0
   3  -6   3   28.77    2.29   0
  -3   6   3   29.07    2.33   0
   3   6   3   30.18    2.23   0
  -3  -6   3   28.23    2.28   0
  -3  -6  -3   29.45    2.18   0
   3  -6  -3   30.44    2.19   0
  -3   6  -3   32.83    2.21   0
   3   6  -3   31.71    2.24   0
  -4   6   3   20.57    2.60   0
   4  -6  -3   19.77    2.55   0
   4  -6   3   20.51    2.29   0
  -4   6  -3   21.49    1.69   0
   4   6   3   17.67    2.14   0
  -4  -6  -3   22.04    2.13   0
  -4  -6   3   16.76    2.21   0
   4   6  -3   18.90    2.25   0
  -5   6   3  163.24    4.15   0
   5  -6   3  166.00    2.74   0
   5   6   3  171.06    3.00   0
  -5  -6  -3  163.50    3.00   0
   5   6  -3  164.73    2.66   0
  -5  -6   3  160.67    3.04   0
   5  -6  -3  172.49    4.09   0
  -5   6  -3  158.46    3.12   0
  -6   6   3   27.62    3.08   0
   6  -6   3   29.19    1.77   0
   6   6  -3   28.83    1.66   0
   6   6   3   30.21    1.74   0
  -6  -6  -3   30.60    2.27   0
  -6  -6   3   47.50    2.33   0
   6  -6  -3   30.61    3.09   0
  -7  -6  -3    7.63    1.58   0
   7  -6   3    7.09    2.22   0
   7   6  -3    6.52    2.22   0
   7   6   3    4.70    2.17   0
  -7  -6   3    8.18    2.07   0
  -7   6   3    8.03    3.15   0
   8   6  -3  129.48    2.94   0
   8   6   3  131.66    2.80   0
   8  -6   3  130.66    2.57   0
  -8   6   3  129.21    8.32   0
  -8  -6  -3  145.63    2.82   0
  -8  -6   3  129.12    2.87   0
  -8   6   3  134.79    8.30   0
   9   6  -3    3.96    2.14   0
   9   6   3    2.82    1.58   0
   9  -6   3    1.87    2.02   0
   9  -6   3    4.06    2.13   0
  -9  -6  -3    4.37    2.05   0
  -9  -6   3    5.34    2.06   0
  10  -6   3   19.58    2.28   0
  10   6  -3   17.82    2.23   0
  10   6   3   18.40    1.64   0
  10  -6   3   19.32    2.12   0
 -10  -6  -3   16.09    2.19   0
 -10  -6   3   14.38    2.24   0
  11   6   3   82.08    2.04   0
  11  -6   3   83.21    2.19   0
 -11  -6   3   78.21    2.70   0
  11   6  -3   75.23    2.86   0
 -11  -6  -3   80.32    2.05   0
  11  -6   3   79.08    2.67   0
 -12  -6   3   32.50    2.50   0
  12  -6   3   29.25    2.33   0
  12   6   3   25.25    1.79   0
  12   6  -3   29.96    2.53   0
  12  -6   3   27.81    1.82   0
 -12  -6  -3   28.60    2.39   0
 -13  -6   3   22.18    2.33   0
  13   6   3   22.20    2.48   0
  13  -6   3   21.12    2.41   0
  13   6  -3   23.76    2.39   0
 -13  -6  -3   23.34    2.39   0
  13  -6   3   20.37    2.39   0
 -14  -6   3    5.74    2.38   0
  14   6   3    7.95    2.39   0
  14  -6   3    9.82    2.48   0
  14  -6   3    8.03    2.23   0
 -14  -6  -3    4.68    2.34   0
  14   6  -3    6.31    2.44   0
 -15  -6   3    0.99    2.37   0
  15   6  -3    1.73    2.61   0
  15   6   3    1.64    1.73   0
 -15  -6  -3    0.95    2.35   0
  15  -6   3    0.97    2.28   0
  15  -6   3    1.72    2.49   0
  16   6   3    4.92    2.45   0
 -16  -6  -3    4.61    1.63   0
  16   6  -3    8.60    2.57   0
  16  -6   3    3.16    2.54   0
  16  -6   3    3.08    2.47   0
 -16  -6   3    7.90    2.41   0
 -17  -6  -3    3.56    2.44   0
  17   6   3   -0.82    2.46   0
  17  -6   3    2.06    2.59   0
  17  -6   3    0.30    2.58   0
  17   6  -3    0.05    2.68   0
 -17  -6   3    1.97    2.55   0
  18  -6   3    2.76    2.82   0
  18   6   3    4.65    2.75   0
 -18  -6  -3    4.61    1.86   0
  18  -6   3    2.65    2.69   0
  18   6  -3    4.70    2.78   0
 -18  -6   3    3.35    2.73   0
  19  -6   3    6.45    3.54   0
  19   6  -3   10.80    2.96   0
 -19  -6  -3    7.43    2.76   0
 -19  -6   3    7.01    3.12   0
  19   6   3    9.17    2.81   0
  19  -6   3    8.58    3.42   0
  20   6  -3    3.17    3.10   0
  20   6   3    5.58    2.93   0
 -20  -6  -3   -0.44    1.99   0
  20  -6   3    0.98    2.98   0
 -20  -6   3    3.30    2.94   0
  20  -6   3    2.64    2.92   0
  21  -6   3    4.66    3.84   0
  21   6  -3    3.08    3.18   0
  21  -6   3    4.78    3.05   0
 -21  -6  -3    7.47    3.03   0
 -21  -6   3    4.51    3.10   0
  21   6   3    0.66    3.11   0
  22   6   3    5.75    2.33   0
 -22  -6  -3    8.72    3.32   0
 -22  -6   3    4.32    4.19   0
  22   6  -3    4.74    3.49   0
  22  -6   3    4.07    3.38   0
  22  -6   3    5.20    3.40   0
   0   7  -3   96.52    2.69   0
   0   7   3   96.07    2.70   0
   0  -7  -3   92.90    2.64   0
   0  -7   3   92.32    2.25   0
  -1  -7  -3   17.86    2.04   0
  -1   7  -3   17.90    2.27   0
   1   7  -3   16.26    1.60   0
  -1   7   3   18.06    2.11   0
   1   7   3   17.83    2.17   0
   1  -7   3   15.37    1.71   0
   1  -7  -3   18.33    2.12   0
  -1  -7   3   21.33    1.72   0
  -2   7   3    4.56    2.05   0
  -2  -7  -3    4.19    1.46   0
   2  -7   3    8.91    2.23   0
  -2  -7   3    2.53    1.62   0
   2   7   3    2.84    2.03   0
   2  -7  -3    4.21    2.45   0
   2   7  -3    6.25    2.16   0
  -2   7  -3    3.70    1.59   0
  -3   7  -3   47.88    2.46   0
   3   7  -3   52.69    2.43   0
  -3  -7  -3   47.75    1.86   0
  -3  -7   3   50.23    2.48   0
   3  -7   3   51.28    1.93   0
   3  -7  -3   47.99    2.46   0
  -3   7   3   48.39    2.57   0
   3   7   3   48.09    1.88   0
  -4   7   3  320.21    4.60   0
   4   7  -3  325.84    3.79   0
  -4  -7  -3  314.26    3.35   0
   4  -7   3  318.01    3.73   0
   4   7   3  309.36    3.64   0
  -4  -7   3  316.05    3.74   0
   4  -7  -3  323.98    4.52   0
  -4   7  -3  329.53    3.76   0
   5  -7  -3   87.10    3.35   0
   5   7   3   79.75    2.66   0
   5   7  -3   91.94    2.68   0
   5  -7   3   86.79    2.78   0
  -5  -7  -3   87.36    2.62   0
  -5   7  -3   84.44    2.69   0
  -5   7   3   86.35    3.06   0
  -5  -7   3   93.50    2.74   0
   6  -7   3  126.69    2.96   0
   6   7  -3  130.64    2.98   0
   6   7   3  126.79    2.34   0
  -6  -7  -3  139.26    2.84   0
  -6   7  -3  124.54    2.38   0
  -6  -7   3  128.67    2.95   0
   6  -7  -3  133.09    4.01   0
  -6   7   3  125.41    3.67   0
  -7  -7  -3   29.40    2.31   0
  -7   7   3   34.03    3.11   0
   7   7  -3   35.72    1.87   0
  -7  -7   3   31.30    2.39   0
   7  -7  -3   35.67    3.35   0
   7   7   3   35.87    2.32   0
   7  -7   3   33.50    1.90   0
  -8   7   3   14.52    3.92   0
   8   7   3   14.98    2.25   0
  -8  -7  -3   14.17    1.54   0
   8   7  -3   13.82    2.26   0
   8  -7   3   17.53    2.33   0
  -8  -7   3   13.68    2.36   0
   9  -7   3  159.66    3.16   0
   9   7   3  162.82    2.93   0
  -9  -7  -3  163.80    2.94   0
  -9  -7   3  159.34    3.12   0
   9   7  -3  163.75    3.04   0
  10   7   3   23.67    1.65   0
  10   7  -3   24.78    2.45   0
  10  -7   3   23.49    2.36   0
 -10  -7  -3   26.50    2.32   0
 -10  -7   3   23.90    2.36   0
  10  -7   3   26.66    2.50   0
  11   7   3    2.41    1.62   0
  11  -7   3    4.13    2.15   0
  11  -7   3    2.42    2.07   0
 -11  -7  -3    1.86    2.21   0
  11   7  -3    2.96    2.33   0
 -11  -7   3    0.50    2.25   0
 -12  -7   3    3.71    1.75   0
  12  -7   3    3.09    2.43   0
  12   7   3    2.43    2.28   0
 -12  -7  -3    2.90    2.32   0
  12   7  -3    5.92    1.70   0
  12  -7   3    4.04    2.31   0
  13  -7   3   58.31    2.75   0
 -13  -7  -3   65.78    2.05   0
  13  -7   3   57.54    2.67   0
  13   7  -3   58.65    2.76   0
 -13  -7   3   56.77    2.71   0
  13   7   3   59.89    2.67   0
  14   7   3   11.23    1.79   0
  14  -7   3   13.22    2.54   0
 -14  -7   3   11.97    2.39   0
  14   7  -3   13.15    2.50   0
 -14  -7  -3   12.64    1.79   0
  14  -7   3   13.21    2.42   0
  15   7   3   16.98    1.76   0
  15  -7   3   15.04    2.62   0
  15   7  -3   19.25    2.80   0
  15  -7   3   16.80    2.55   0
 -15  -7  -3   15.78    2.45   0
 -15  -7   3   16.58    2.46   0
  16   7   3    1.74    2.62   0
  16   7  -3    2.58    2.60   0
 -16  -7   3    0.22    2.52   0
  16  -7   3   -1.68    2.73   0
  16  -7   3    1.53    2.53   0
 -16  -7  -3   -0.75    2.56   0
  17  -7   3    4.54    2.67   0
  17   7   3    9.67    2.67   0
  17  -7   3    5.70    2.74   0
 -17  -7   3    5.32    2.70   0
 -17  -7  -3    5.18    2.61   0
  17   7  -3    6.18    2.75   0
  18  -7   3   13.11    2.89   0
  18   7  -3   11.16    2.82   0
  18  -7   3   10.83    2.84   0
  18   7   3    9.73    2.04   0
 -18  -7   3   12.30    2.74   0
 -18  -7  -3    7.88    2.79   0
  19   7  -3    5.38    2.94   0
  19  -7   3    3.62    3.02   0
 -19  -7  -3    2.88    2.80   0
  19   7   3    7.47    2.77   0
 -19  -7   3    2.58    3.54   0
  19  -7   3    2.21    2.87   0
  20  -7   3    4.26    3.13   0
  20   7  -3    5.54    3.13   0
 -20  -7  -3    1.91    3.07   0
 -20  -7   3    3.83    3.08   0
  20  -7   3    4.72    2.92   0
  20   7   3    2.87    2.27   0
  21   7   3    4.87    3.22   0
  21   7  -3    3.97    3.33   0
 -21  -7  -3    3.76    3.15   0
  21  -7   3    3.90    3.29   0
  21  -7   3    4.24    3.23   0
 -21  -7   3    6.15    3.30   0
  22   7   3    2.19    3.29   0
 -22  -7   3    5.51    3.52   0
  22  -7   3    3.28    3.44   0
  22   7  -3    1.16    3.53   0
  22  -7   3    3.01    3.44   0
 -22  -7  -3   -2.10    3.46   0
  -1  -8  -3   19.14    2.17   0
   1   8   3   20.62    2.03   0
   1  -8  -3   21.05    2.18   0
   1  -8   3   21.70    2.32   0
  -1  -8   3   20.98    2.30   0
   1   8  -3   19.74    2.26   0
  -1   8  -3   21.83    2.26   0
  -1   8   3   22.13    2.24   0
  -2   8   3   48.73    2.54   0
  -2   8  -3   49.55    2.48   0
  -2  -8  -3   47.91    2.29   0
   2   8   3   49.58    1.87   0
   2  -8  -3   49.39    2.42   0
   2  -8   3   47.97    1.96   0
  -2  -8   3   51.07    2.42   0
   2   8  -3   51.02    2.49   0
  -3   8   3    4.65    2.74   0
  -3   8  -3    6.68    1.60   0
   3   8  -3    2.73    2.25   0
   3   8   3    5.45    2.09   0
   3  -8  -3    3.89    2.14   0
   3  -8   3    6.53    2.23   0
  -3  -8  -3    4.07    2.05   0
  -3  -8   3    5.98    2.27   0
   4   8   3   13.39    2.24   0
  -4   8  -3   12.84    2.25   0
   4  -8   3   10.09    2.27   0
   4  -8  -3   11.25    2.23   0
  -4  -8   3   15.71    2.34   0
  -4   8   3   12.56    2.80   0
   4   8  -3   12.89    2.35   0
  -4  -8  -3   10.76    2.25   0
  -5  -8   3  116.02    2.38   0
   5   8   3  121.71    2.85   0
  -5  -8  -3  123.99    2.92   0
   5   8  -3  125.68    2.92   0
   5  -8   3  125.58    2.95   0
   5  -8  -3  122.08    3.32   0
  -5   8  -3  125.57    2.88   0
  -5   8   3  121.49    3.79   0
  -6   8  -3   56.99    2.54   0
  -6  -8  -3   58.29    2.43   0
   6   8  -3   56.30    2.58   0
   6  -8   3   57.03    2.01   0
  -6  -8   3   60.04    2.55   0
   6   8   3   60.79    2.46   0
  -6   8   3   58.46    3.26   0
   6  -8  -3   59.12    3.17   0
  -7  -8  -3   23.62    1.62   0
   7   8  -3   21.25    2.44   0
   7   8   3   21.20    2.27   0
   7  -8   3   21.03    2.32   0
  -7   8   3   24.32    3.05   0
   7  -8  -3   24.49    3.36   0
  -7  -8   3   23.42    2.41   0
  -7   8  -3   19.15    1.78   0
   8   8  -3   31.87    2.42   0
  -8  -8  -3   33.45    2.30   0
  -8   8   3   28.70    3.78   0
   8  -8  -3   31.16    3.70   0
  -8  -8   3   30.41    2.37   0
   8  -8   3   30.29    1.90   0
   8   8   3   30.83    1.77   0
   9  -8   3   12.19    2.24   0
   9   8  -3   15.82    2.39   0
  -9  -8  -3   11.41    2.18   0
   9   8   3   14.52    2.22   0
  -9  -8   3   12.27    2.24   0
  10   8   3    7.27    1.61   0
 -10  -8  -3    7.54    2.22   0
  10  -8   3    7.14    2.30   0
  10  -8   3    8.63    2.18   0
  10   8  -3   10.23    1.75   0
 -10  -8   3    6.04    2.28   0
  11   8  -3   44.84    2.60   0
  11  -8   3   44.30    2.55   0
 -11  -8  -3   43.60    2.47   0
  11   8   3   46.79    2.57   0
  11  -8   3   38.67    2.53   0
 -11  -8   3   43.59    1.79   0
 -12  -8   3   26.36    2.39   0
  12   8   3   25.64    2.47   0
  12  -8   3   25.80    2.50   0
  12  -8   3   27.94    2.51   0
  12   8  -3   28.08    2.45   0
 -12  -8  -3   26.64    2.42   0
  13   8   3    4.05    1.67   0
  13  -8   3    4.32    2.45   0
  13   8  -3    3.32    2.47   0
 -13  -8  -3    3.12    1.72   0
  13  -8   3    3.80    2.33   0
 -13  -8   3    5.83    2.31   0
 -14  -8   3    7.15    2.56   0
 -14  -8  -3    7.39    1.77   0
  14   8   3    8.59    1.73   0
  14  -8   3    6.99    2.49   0
  14   8  -3    6.41    2.45   0
  14  -8   3    7.55    2.58   0
  15   8   3   12.51    1.85   0
  15  -8   3   13.38    2.63   0
 -15  -8   3    9.95    2.61   0
  15   8  -3   10.16    2.58   0
 -15  -8  -3   11.92    2.66   0
  15  -8   3   10.13    2.59   0
  16   8   3    2.00    2.53   0
 -16  -8   3    3.76    2.64   0
  16   8  -3    5.00    2.53   0
  16  -8   3    5.10    2.63   0
  16  -8   3    4.38    2.69   0
 -16  -8  -3    2.40    2.62   0
  17  -8   3    9.40    2.81   0
  17   8   3    5.10    2.69   0
 -17  -8   3    9.97    2.74   0
  17  -8   3    6.53    2.75   0
  17   8  -3    6.26    2.80   0
 -17  -8  -3    9.04    2.68   0
  18  -8   3    6.40    3.53   0
  18  -8   3    3.59    2.87   0
  18   8  -3    5.61    2.91   0
 -18  -8  -3    4.02    2.63   0
 -18  -8   3    2.48    2.93   0
  18   8   3    4.72    2.69   0
 -19  -8  -3    3.66    2.92   0
  19  -8   3    3.44    3.02   0
  19   8   3    0.84    2.08   0
  19  -8   3    1.53    3.21   0
  19   8  -3   -0.65    2.90   0
 -19  -8   3    0.12    2.88   0
  20  -8   3    3.49    3.14   0
 -20  -8  -3    4.69    2.14   0
  20  -8   3   -0.10    3.17   0
  20   8  -3    2.85    3.15   0
 -20  -8   3    1.45    3.13   0
  20   8   3    3.84    3.09   0
  21   8   3    7.35    2.49   0
  21  -8   3    5.12    3.58   0
  21   8  -3    9.43    3.40   0
 -21  -8  -3   11.30    3.38   0
 -21  -8   3    6.96    3.37   0
  21  -8   3    7.50    3.36   0
   0  -9  -3   40.75    2.36   0
   0   9  -3   41.98    2.45   0
   0  -9   3   39.52    1.89   0
   0   9   3   37.82    1.76   0
  -1   9   3   12.17    1.66   0
   1   9  -3   11.56    1.69   0
   1  -9  -3   12.28    2.23   0
  -1   9  -3    9.63    2.24   0
   1  -9   3   10.93    2.29   0
   1   9   3   10.94    2.07   0
  -1  -9   3   12.78    2.34   0
  -1  -9  -3   13.33    1.50   0
  -2  -9  -3    7.98    2.16   0
   2  -9  -3    7.49    2.22   0
  -2   9   3    7.23    2.25   0
   2  -9   3    9.64    2.27   0
   2   9  -3    7.53    2.29   0
   2   9   3    6.46    2.12   0
  -2  -9   3    8.40    1.70   0
  -2   9  -3    7.31    1.61   0
  -3   9  -3    1.57    1.58   0
   3  -9  -3    1.62    2.19   0
   3   9   3    0.57    2.14   0
   3  -9   3    1.00    2.26   0
  -3  -9   3    2.87    2.18   0
  -3  -9  -3    1.34    1.55   0
  -3   9   3   -0.06    2.23   0
   3   9  -3   -1.13    2.21   0
  -4  -9  -3  245.48    3.39   0
   4   9  -3  250.01    3.42   0
   4  -9   3  254.14    3.52   0
  -4  -9   3  234.09    3.34   0
  -4   9   3  234.50    3.95   0
  -4   9  -3  244.40    3.45   0
   4   9   3  244.25    3.37   0
   4  -9  -3  247.33    4.00   0
  -5  -9  -3   27.99    2.37   0
   5  -9   3   26.59    2.54   0
   5  -9  -3   28.59    2.87   0
  -5  -9   3   26.95    2.42   0
   5   9   3   24.93    1.84   0
  -5   9   3   25.03    2.53   0
   5   9  -3   25.34    2.42   0
  -5   9  -3   25.37    2.42   0
  -6  -9  -3   67.36    2.49   0
  -6   9  -3   65.20    2.04   0
   6  -9   3   65.81    2.68   0
   6   9   3   66.43    1.99   0
   6  -9  -3   68.03    2.98   0
   6   9  -3   64.00    2.12   0
  -6   9   3   63.20    3.38   0
  -6  -9   3   61.24    2.58   0
   7   9   3   77.55    2.62   0
  -7  -9  -3   86.88    2.15   0
   7  -9   3   88.09    2.70   0
  -7   9   3   80.44    3.73   0
  -7  -9   3   75.40    2.64   0
   7   9  -3   81.56    2.64   0
  -7   9  -3   75.97    2.68   0
   7  -9  -3   80.91    3.64   0
   8   9   3   13.31    1.70   0
  -8  -9  -3   15.40    2.22   0
   8   9  -3   15.57    2.29   0
  -8   9   3   15.44    3.45   0
   8  -9   3   16.14    1.74   0
   8  -9  -3   16.72    3.37   0
  -8  -9   3   12.68    2.26   0
   9   9   3    2.25    2.30   0
  -9   9   3    0.87    4.05   0
  -9  -9  -3    1.23    2.28   0
   9  -9   3    2.21    1.65   0
   9   9  -3    2.04    2.30   0
  -9  -9   3   -0.56    2.24   0
  10   9   3   19.23    2.38   0
 -10  -9  -3   15.08    2.34   0
  10  -9   3   17.87    1.81   0
  10   9  -3   16.56    2.30   0
 -10  -9   3   17.27    2.39   0
  11   9   3   11.42    1.71   0
  11  -9   3   10.14    2.39   0
  11   9  -3   12.36    1.70   0
 -11  -9  -3   12.63    2.35   0
  11  -9   3   11.09    2.37   0
 -11  -9   3    8.03    2.30   0
  12   9   3   11.36    2.41   0
  12  -9   3   16.31    2.43   0
 -12  -9  -3   11.62    1.74   0
  12  -9   3   12.98    2.35   0
  12   9  -3   13.67    2.42   0
 -12  -9   3    9.75    1.76   0
  13   9   3    5.24    2.47   0
  13  -9   3    2.05    2.49   0
  13   9  -3    0.13    2.57   0
 -13  -9  -3    2.49    1.76   0
  13  -9   3    3.47    1.82   0
 -13  -9   3    6.99    2.48   0
  14   9   3    1.11    2.53   0
  14  -9   3    2.10    2.56   0
 -14  -9   3    2.86    2.50   0
  14   9  -3    2.26    2.50   0
 -14  -9  -3    2.67    2.54   0
  14  -9   3    0.42    2.46   0
  15  -9   3    4.34    2.53   0
 -15  -9   3    7.08    2.69   0
  15  -9   3    4.96    2.62   0
  15   9   3    2.66    1.82   0
  15   9  -3    3.56    2.77   0
 -15  -9  -3    2.28    2.57   0
  16  -9   3    6.38    2.68   0
 -16  -9   3    7.94    2.76   0
  16   9  -3    7.73    2.76   0
 -16  -9  -3    3.62    1.99   0
  16   9   3    4.05    1.91   0
  16  -9   3    4.24    2.68   0
  17  -9   3    3.49    2.95   0
  17   9  -3   -0.01    2.79   0
 -17  -9   3    3.54    2.73   0
  17  -9   3    1.83    2.86   0
 -17  -9  -3    7.62    2.69   0
  17   9   3    2.12    2.85   0
  18  -9   3    0.77    2.90   0
  18  -9   3    5.76    3.59   0
 -18  -9   3    4.63    2.89   0
  18   9  -3   -0.34    3.00   0
 -18  -9  -3    3.32    2.06   0
  18   9   3    4.32    2.89   0
 -19  -9  -3    3.50    2.88   0
  19  -9   3    1.14    3.10   0
  19   9  -3    6.59    3.04   0
 -19  -9   3    6.78    3.01   0
  19  -9   3    4.20    3.84   0
  19   9   3    3.27    3.06   0
  20  -9   3    3.09    3.27   0
 -20  -9  -3   -1.58    3.22   0
  20   9  -3    3.92    3.24   0
  20  -9   3    6.77    4.08   0
 -20  -9   3    3.76    3.20   0
  20   9   3   -0.85    3.24   0
 -21  -9  -3    4.04    2.38   0
  21   9  -3    4.86    3.43   0
  21  -9   3   -1.15    3.54   0
 -21  -9   3    2.61    3.41   0
  21  -9   3    3.73    3.49   0
  21   9   3    3.01    3.31   0
  -1  10  -3  172.40    2.71   0
   1  10  -3  175.41    2.61   0
  -1 -10  -3  178.84    3.11   0
   1 -10  -3  175.25    3.27   0
   1  10   3  177.58    3.11   0
   1 -10   3  181.52    3.09   0
  -1 -10   3  167.74    3.08   0
  -1  10   3  168.49    2.78   0
   2 -10  -3   36.66    2.44   0
  -2  10  -3   38.10    2.55   0
   2  10  -3   41.19    1.88   0
   2 -10   3   43.45    2.50   0
  -2 -10   3   41.29    1.84   0
  -2  10   3   36.70    2.50   0
  -2 -10  -3   41.84    2.53   0
   2  10   3   40.99    2.45   0
   3 -10  -3  118.30    3.03   0
   3  10  -3  112.51    2.31   0
  -3  10  -3  114.39    2.82   0
   3 -10   3  119.44    2.79   0
   3  10   3  111.47    2.86   0
  -3 -10   3  114.70    2.77   0
  -3  10   3  110.05    3.08   0
  -3 -10  -3  119.91    2.89   0
   4 -10  -3   27.97    2.43   0
   4  10  -3   28.39    1.79   0
   4 -10   3   29.39    2.41   0
   4  10   3   26.71    1.80   0
  -4  10  -3   27.94    2.43   0
  -4 -10   3   27.39    2.33   0
  -4  10   3   27.33    2.43   0
  -4 -10  -3   33.65    2.40   0
  -5 -10  -3   73.78    2.58   0
   5  10   3   72.99    2.63   0
   5  10  -3   67.74    2.60   0
   5 -10  -3   74.61    2.94   0
   5 -10   3   74.55    2.12   0
  -5  10   3   70.24    3.01   0
  -5 -10   3   78.96    2.66   0
  -5  10  -3   72.83    2.65   0
  -6 -10  -3    4.10    2.15   0
   6  10  -3    1.89    1.57   0
   6  10   3    2.32    1.53   0
   6 -10  -3    1.72    2.27   0
   6 -10   3    4.82    2.20   0
  -6  10  -3    2.55    2.21   0
  -6  10   3    3.13    2.32   0
  -6 -10   3    1.77    2.21   0
   7  10   3  124.39    2.83   0
  -7 -10  -3  123.47    2.81   0
  -7  10  -3  118.48    2.92   0
   7 -10   3  129.37    2.45   0
  -7  10   3  123.50    4.13   0
   7 -10  -3  122.11    3.95   0
   7  10  -3  122.97    2.89   0
  -7 -10   3  121.33    2.91   0
   8 -10  -3    3.16    2.78   0
   8  10   3    0.21    2.36   0
  -8 -10  -3   -0.12    2.31   0
   8  10  -3    5.01    2.35   0
   8 -10   3    3.25    2.23   0
  -8  10   3    1.91    3.26   0
  -8  10  -3    1.26    1.52   0
  -8 -10   3    5.24    1.73   0
   9  10   3   15.43    2.36   0
  -9 -10  -3    9.99    2.33   0
   9 -10  -3   11.48    3.78   0
  -9  10   3   10.84    3.57   0
   9  10  -3    9.08    2.36   0
   9 -10   3   10.01    2.37   0
  -9 -10   3    8.90    1.71   0
  10  10   3    5.04    1.63   0
  10  10  -3    6.90    2.40   0
  10 -10   3    6.27    1.70   0
 -10 -10  -3    7.35    2.28   0
 -10 -10   3   10.08    2.37   0
  11 -10   3    2.29    2.45   0
 -11 -10  -3   -0.36    2.33   0
 -11 -10   3    2.43    2.36   0
  11  10   3    1.87    2.33   0
  11  10  -3    1.79    2.38   0
  12  10   3   11.80    1.81   0
 -12 -10   3   11.79    2.45   0
  12  10  -3   15.46    2.54   0
 -12 -10  -3    8.62    2.47   0
  12 -10   3   14.06    2.60   0
  12 -10   3    9.23    2.48   0
  13  10   3    5.50    2.48   0
  13  10  -3    3.02    2.55   0
  13 -10   3    6.13    2.62   0
 -13 -10  -3    5.77    2.59   0
  13 -10   3    5.09    2.53   0
 -13 -10   3    6.95    2.53   0
  14  10   3   18.91    2.65   0
 -14 -10   3   15.80    2.76   0
  14  10  -3   11.77    2.79   0
  14 -10   3   14.77    2.78   0
 -14 -10  -3    9.96    1.93   0
  14 -10   3   15.63    2.61   0
 -15 -10   3    9.44    2.70   0
  15 -10   3    8.84    2.78   0
  15 -10   3    6.07    2.63   0
 -15 -10  -3    5.55    2.71   0
  15  10   3    8.14    1.90   0
  15  10  -3    6.29    2.73   0
  16 -10   3   -0.86    2.85   0
 -16 -10   3    1.00    2.70   0
  16 -10   3    0.74    2.91   0
  16  10   3    1.51    1.96   0
 -16 -10  -3    4.57    2.72   0
  16  10  -3    1.82    2.72   0
  17  10   3    1.66    1.90   0
  17  10  -3    0.60    2.88   0
  17 -10   3    3.30    2.98   0
 -17 -10   3    2.74    2.86   0
 -17 -10  -3    0.64    1.97   0
  17 -10   3    1.33    2.86   0
  18  10  -3    7.74    3.20   0
  18 -10   3    6.77    3.26   0
  18 -10   3    7.22    3.73   0
 -18 -10   3    2.64    3.10   0
 -18 -10  -3    2.09    3.00   0
  18  10   3    4.80    2.19   0
  19 -10   3    5.78    3.24   0
  19  10  -3    3.44    3.25   0
  19 -10   3    5.60    3.30   0
 -19 -10   3    4.93    2.32   0
 -19 -10  -3    7.66    3.11   0
  19  10   3    4.27    2.23   0
  20 -10   3    1.35    3.25   0
  20 -10   3    2.56    3.42   0
 -20 -10  -3    7.40    3.18   0
 -20 -10   3   -0.30    3.34   0
  20  10  -3    4.87    3.35   0
  20  10   3    1.94    3.29   0
   0  11  -3  118.93    2.31   0
   0 -11  -3  123.44    2.90   0
   0 -11   3  120.20    2.89   0
   0  11   3  115.80    3.00   0
   1 -11  -3   12.96    2.37   0
  -1  11  -3   13.91    2.29   0
   1  11  -3   11.99    2.28   0
  -1 -11  -3   13.21    2.31   0
   1 -11   3    9.12    2.27   0
  -1 -11   3   12.84    1.76   0
  -1  11   3   14.03    2.34   0
   1  11   3   12.04    2.36   0
   2 -11  -3  177.47    3.36   0
  -2  11  -3  167.89    2.56   0
   2  11   3  168.97    2.67   0
   2  11  -3  166.42    3.12   0
   2 -11   3  169.52    2.64   0
  -2 -11   3  171.12    2.62   0
  -2  11   3  165.88    3.32   0
  -2 -11  -3  169.33    3.15   0
   3  11  -3   14.75    2.38   0
   3  11   3   15.74    2.28   0
   3 -11   3   13.40    2.35   0
  -3 -11  -3   14.78    1.61   0
  -3 -11   3   15.45    2.33   0
  -3  11   3   13.86    2.41   0
   3 -11  -3   12.93    2.29   0
  -3  11  -3   16.57    2.35   0
  -4 -11  -3    2.89    2.19   0
   4 -11  -3    7.13    2.65   0
   4  11  -3    4.71    1.72   0
  -4  11  -3    4.27    2.25   0
   4 -11   3    9.67    2.27   0
  -4  11   3    9.87    2.83   0
  -4 -11   3    2.68    2.25   0
   4  11   3    6.16    1.63   0
  -5 -11  -3   17.56    1.75   0
  -5  11  -3   19.05    2.39   0
   5 -11  -3   17.61    3.02   0
   5  11  -3   20.47    2.48   0
   5 -11   3   19.18    1.71   0
  -5  11   3   18.00    2.51   0
  -5 -11   3   15.95    1.78   0
   5  11   3   17.08    2.37   0
  -6  11  -3   21.41    2.43   0
   6 -11  -3   20.27    2.58   0
   6  11  -3   24.18    1.84   0
  -6 -11  -3   20.41    2.50   0
   6  11   3   22.17    2.45   0
   6 -11   3   19.42    2.39   0
  -6  11   3   18.65    3.17   0
  -6 -11   3   25.76    2.48   0
  -7  11  -3    6.32    1.58   0
  -7 -11  -3    5.13    2.37   0
   7  11  -3    7.60    2.43   0
   7 -11   3    5.44    2.29   0
   7 -11  -3    7.47    3.04   0
  -7  11   3    5.61    3.02   0
  -7 -11   3    3.68    2.42   0
   7  11   3    7.31    2.47   0
  -8 -11  -3    7.88    2.33   0
   8  11  -3    8.71    2.44   0
  -8  11   3    5.79    2.99   0
   8 -11   3    6.87    2.38   0
   8 -11  -3    7.23    2.96   0
  -8 -11   3    5.12    2.39   0
  -8  11  -3    7.56    2.36   0
   8  11   3    5.64    2.34   0
  -9 -11  -3   46.27    1.97   0
   9 -11  -3   48.47    4.10   0
   9  11  -3   45.12    2.65   0
   9 -11   3   45.12    2.64   0
  -9  11   3   44.76    4.12   0
  -9 -11   3   46.22    2.60   0
   9  11   3   51.38    2.59   0
 -10 -11  -3    2.80    1.75   0
  10  11  -3    2.72    1.77   0
  10 -11   3    3.51    2.54   0
  10 -11  -3    2.39    4.29   0
 -10  11   3    3.53    4.75   0
 -10 -11   3    2.62    1.68   0
  10  11   3    2.85    2.43   0
 -11 -11   3    2.09    2.38   0
 -11 -11  -3    2.78    2.49   0
  11  11  -3    6.24    2.50   0
  11 -11   3    5.52    1.79   0
  11  11   3    2.48    2.53   0
 -12 -11  -3    1.15    2.49   0
  12  11  -3    3.47    1.80   0
  12 -11   3    2.12    2.56   0
  12 -11   3    0.66    2.65   0
 -12 -11   3    1.67    2.53   0
  12  11   3    3.02    1.71   0
 -13 -11  -3    9.90    2.64   0
 -13 -11   3    3.64    2.60   0
  13  11   3    6.35    2.61   0
  13 -11   3    8.17    2.70   0
  13  11  -3   10.90    2.72   0
  13 -11   3    6.55    2.58   0
  14 -11   3   30.24    2.91   0
  14 -11   3   38.39    2.99   0
  14  11  -3   38.97    2.84   0
 -14 -11  -3   29.53    2.88   0
 -14 -11   3   31.57    2.84   0
  14  11   3   34.83    2.88   0
 -15 -11   3    1.20    2.04   0
  15  11  -3    4.04    2.86   0
  15 -11   3    5.20    2.69   0
 -15 -11  -3   -0.21    2.78   0
  15 -11   3    3.99    2.87   0
  15  11   3    3.61    2.02   0
  16 -11   3    4.97    2.84   0
 -16 -11   3    4.66    2.92   0
  16  11  -3    4.57    3.05   0
  16 -11   3   -0.78    3.02   0
  16  11   3    3.72    2.85   0
 -16 -11  -3    0.01    2.87   0
  17  11  -3   21.50    2.30   0
 -17 -11   3   13.97    3.20   0
  17 -11   3   20.85    3.91   0
 -17 -11  -3   18.68    2.26   0
  17 -11   3   17.33    3.08   0
  17  11   3   25.28    3.03   0
  18  11  -3   -0.98    3.21   0
  18 -11   3    2.06    3.26   0
 -18 -11   3    1.69    3.09   0
  18 -11   3    3.72    3.14   0
 -18 -11  -3    3.22    3.19   0
  18  11   3    5.99    3.19   0
  19  11  -3    1.99    2.35   0
  19 -11   3    1.53    3.33   0
  19 -11   3    0.74    3.36   0
 -19 -11   3   -1.35    3.18   0
 -19 -11  -3   -1.44    2.22   0
  19  11   3    1.36    3.27   0
  -1  12  -3    5.61    2.40   0
   1  12  -3    4.00    2.44   0
   1 -12  -3    3.29    2.50   0
   1 -12   3    3.30    2.35   0
  -1 -12   3    6.18    1.73   0
  -1  12   3    4.12    2.41   0
   1  12   3    3.99    2.30   0
  -1 -12  -3    7.31    2.28   0
  -2 -12  -3   73.77    2.21   0
   2  12  -3   63.67    2.63   0
   2 -12   3   74.49    2.68   0
  -2 -12   3   77.13    2.16   0
  -2  12   3   75.32    2.81   0
   2  12   3   75.94    2.22   0
   2 -12  -3   76.99    2.85   0
  -2  12  -3   74.52    2.85   0
   3  12  -3   23.10    2.57   0
  -3 -12  -3   25.32    2.38   0
   3 -12   3   24.82    2.51   0
   3 -12  -3   24.17    2.53   0
  -3  12   3   25.95    2.39   0
  -3 -12   3   25.49    1.84   0
  -3  12  -3   24.82    1.87   0
   3  12   3   21.71    2.43   0
   4 -12  -3   31.72    2.55   0
   4  12  -3   34.95    1.89   0
  -4  12  -3   32.34    2.57   0
  -4 -12  -3   32.71    2.54   0
   4 -12   3   31.71    2.53   0
  -4  12   3   33.56    2.64   0
  -4 -12   3   31.57    1.91   0
   4  12   3   35.29    2.45   0
   5 -12  -3   10.15    2.41   0
   5  12  -3   10.86    2.44   0
  -5  12  -3    9.57    2.47   0
   5 -12   3    8.49    1.82   0
  -5  12   3    8.36    2.48   0
  -5 -12   3   10.74    2.42   0
   5  12   3    9.31    1.84   0
  -5 -12  -3   10.85    1.79   0
  -6 -12  -3   19.70    2.48   0
   6  12   3   14.62    2.49   0
   6 -12  -3   17.33    2.50   0
   6  12  -3   14.17    2.43   0
  -6  12   3   17.99    2.67   0
   6 -12   3   19.96    2.45   0
  -6  12  -3   17.52    2.41   0
  -6 -12   3   15.97    2.47   0
  -7 -12  -3   46.87    2.70   0
   7 -12  -3   44.21    3.38   0
  -7  12   3   41.06    2.97   0
   7 -12   3   45.24    2.59   0
  -7  12  -3   46.39    2.62   0
   7  12   3   48.81    2.03   0
   7  12  -3   45.71    2.05   0
  -7 -12   3   45.44    2.01   0
  -8 -12  -3   72.62    2.76   0
  -8  12  -3   71.02    2.32   0
   8  12  -3   68.17    2.22   0
  -8  12   3   69.97    3.80   0
   8 -12   3   68.96    2.89   0
   8 -12  -3   74.21    3.78   0
  -8 -12   3   66.65    2.75   0
   8  12   3   71.55    2.77   0
  -9 -12   3    3.07    1.73   0
  -9 -12  -3    4.30    2.55   0
  -9  12   3    6.15    3.12   0
   9  12  -3    6.71    2.53   0
  -9  12  -3    4.69    2.45   0
   9  12   3    4.21    2.50   0
   9 -12   3    8.95    2.60   0
   9 -12  -3    5.13    3.54   0
 -10  12   3   21.84    4.05   0
 -10 -12  -3   28.92    2.66   0
  10  12  -3   27.83    2.65   0
  10 -12  -3   27.01    4.41   0
  10  12   3   32.96    2.67   0
  10 -12   3   21.90    2.64   0
 -10 -12   3   24.83    2.63   0
 -11 -12   3   15.61    1.81   0
 -11 -12  -3   18.71    2.72   0
  11 -12   3   19.87    2.79   0
  11  12  -3   16.29    2.07   0
  11  12   3   13.21    2.00   0
 -12 -12   3   28.88    2.80   0
 -12 -12  -3   30.35    2.68   0
  12  12  -3   26.51    2.87   0
  12 -12   3   30.67    2.93   0
  12  12   3   23.83    2.78   0
 -13 -12  -3   12.20    2.78   0
  13  12  -3   12.68    2.78   0
  13 -12   3    8.05    2.78   0
  13 -12   3    9.94    2.85   0
 -13 -12   3    9.38    2.80   0
  13  12   3   11.10    2.83   0
  14  12  -3    7.13    2.76   0
  14 -12   3    3.59    2.81   0
 -14 -12  -3    3.19    1.90   0
  14 -12   3    6.20    2.92   0
 -14 -12   3    6.60    2.71   0
  14  12   3    5.01    2.01   0
 -15 -12   3   19.99    3.11   0
  15  12  -3   15.79    3.02   0
 -15 -12  -3   13.56    3.01   0
  15 -12   3   14.04    3.09   0
  15 -12   3   18.41    2.90   0
  15  12   3   21.30    2.95   0
  16 -12   3    4.19    3.06   0
  16  12  -3    3.69    3.05   0
 -16 -12   3    7.61    2.94   0
  16 -12   3    5.23    3.17   0
 -16 -12  -3    0.74    3.04   0
  16  12   3    5.41    3.02   0
  17 -12   3   13.44    3.30   0
 -17 -12   3   11.24    2.33   0
  17 -12   3   10.12    3.50   0
 -17 -12  -3    9.27    2.20   0
  17  12  -3   20.63    3.24   0
  17  12   3   14.19    3.18   0
  18  12  -3   -0.46    2.44   0
 -18 -12   3    2.83    3.19   0
  18 -12   3   -0.04    3.37   0
 -18 -12  -3    4.84    3.24   0
  18 -12   3    1.52    3.18   0
  18  12   3    1.82    2.31   0
   0  13  -3   43.96    2.60   0
   0 -13   3   40.74    2.01   0
   0  13   3   43.06    2.62   0
   0 -13  -3   42.98    2.56   0
  -1 -13  -3    2.50    2.48   0
   1  13  -3   -1.17    2.35   0
   1 -13  -3    3.82    2.33   0
   1 -13   3    2.34    2.44   0
  -1  13   3    6.36    2.27   0
  -1 -13   3    9.03    2.35   0
  -1  13  -3    6.35    2.39   0
   1  13   3    5.24    2.32   0
   2 -13  -3   15.33    2.49   0
  -2  13  -3   16.31    1.76   0
   2  13  -3   24.74    2.48   0
  -2 -13  -3   17.13    2.42   0
   2 -13   3   16.32    2.45   0
  -2  13   3   12.51    2.52   0
  -2 -13   3   14.11    2.46   0
   2  13   3   18.59    2.43   0
  -3  13  -3    7.06    2.43   0
   3  13  -3    6.02    1.67   0
   3 -13  -3    5.40    2.42   0
   3 -13   3    9.58    2.38   0
  -3  13   3    6.86    2.54   0
  -3 -13  -3    8.48    2.37   0
  -3 -13   3    7.81    2.32   0
   3  13   3    4.36    2.41   0
  -4 -13  -3   32.96    1.92   0
   4 -13  -3   38.29    2.73   0
   4  13  -3   30.63    2.55   0
  -4  13   3   39.81    2.77   0
   4 -13   3   36.88    1.96   0
  -4  13  -3   38.11    1.91   0
  -4 -13   3   40.79    2.56   0
   4  13   3   37.32    2.64   0
   5 -13  -3    7.44    3.01   0
  -5 -13  -3    8.13    2.34   0
   5  13  -3    7.62    1.75   0
  -5  13   3    8.45    2.51   0
   5 -13   3   10.40    2.44   0
  -5  13  -3    8.68    2.45   0
  -5 -13   3   12.90    2.44   0
   5  13   3    9.76    2.43   0
  -6 -13  -3    2.75    2.38   0
  -6  13  -3    2.40    2.49   0
   6 -13  -3    3.47    3.04   0
   6  13  -3    5.51    2.50   0
  -6  13   3    3.19    2.64   0
   6 -13   3    2.12    2.47   0
   6  13   3    2.24    1.81   0
  -6 -13   3    3.68    2.44   0
  -7 -13  -3   28.56    1.97   0
   7 -13  -3   32.39    2.97   0
  -7  13   3   26.72    3.59   0
   7 -13   3   28.79    2.61   0
  -7  13  -3   27.36    2.74   0
   7  13  -3   32.10    2.62   0
   7  13   3   31.53    2.63   0
  -7 -13   3   26.15    1.94   0
  -8 -13  -3   32.18    2.74   0
   8  13  -3   32.04    2.74   0
   8 -13  -3   26.77    3.61   0
  -8  13   3   30.81    3.58   0
   8 -13   3   29.99    2.72   0
   8  13   3   32.88    2.08   0
  -8 -13   3   28.99    2.00   0
  -8  13  -3   28.27    2.03   0
  -9 -13  -3   17.05    2.70   0
  -9  13   3   12.91    3.85   0
   9  13  -3   16.28    2.67   0
   9 -13   3   15.57    2.77   0
   9 -13  -3   14.70    3.35   0
   9  13   3   13.31    1.91   0
  -9  13  -3   14.81    2.70   0
  -9 -13   3   13.24    2.74   0
 -10  13   3    3.48    3.87   0
 -10 -13  -3    6.98    2.58   0
  10 -13  -3    4.17    4.24   0
  10  13  -3    5.99    1.84   0
  10 -13   3    2.04    2.64   0
  10  13   3    4.46    1.85   0
 -10 -13   3    3.24    2.60   0
 -11 -13   3   32.77    2.03   0
  11  13  -3   33.67    2.81   0
  11 -13   3   39.85    3.01   0
  11  13   3   39.60    2.25   0
 -11 -13  -3   36.87    2.98   0
 -12 -13   3    6.69    2.73   0
 -12 -13  -3    5.44    2.73   0
  12  13  -3    8.83    2.82   0
  12 -13   3    6.96    2.81   0
  12  13   3    3.30    2.75   0
 -13 -13   3    1.00    1.98   0
  13 -13   3    1.09    2.88   0
 -13 -13  -3    0.59    1.90   0
  13 -13   3   -1.28    2.88   0
  13  13   3   -1.01    2.82   0
  13  13  -3    1.85    2.10   0
 -14 -13   3   14.00    3.00   0
  14  13  -3   11.97    2.97   0
 -14 -13  -3   13.39    2.89   0
  14 -13   3   13.01    3.09   0
  14 -13   3   12.84    2.91   0
  14  13   3   10.60    2.19   0
 -15 -13   3    8.22    2.19   0
  15  13  -3    9.01    3.08   0
 -15 -13  -3    9.77    3.09   0
  15 -13   3   11.47    3.06   0
  15 -13   3   11.93    3.18   0
  15  13   3    9.13    3.23   0
  16  13  -3    3.47    2.28   0
 -16 -13   3    0.48    3.16   0
 -16 -13  -3    2.37    2.27   0
  16 -13   3    1.13    3.27   0
  16 -13   3   -0.74    3.94   0
  16  13   3    2.94    2.25   0
  17  13  -3   -2.33    3.29   0
 -17 -13   3   -0.38    3.36   0
  17 -13   3    3.35    3.28   0
 -17 -13  -3   -6.79    3.30   0
  17 -13   3   -0.68    3.29   0
  17  13   3    3.97    3.25   0
   1 -14  -3   -0.31    2.20   0
  -1  14  -3   -0.70    2.47   0
   1  14  -3    1.94    2.46   0
  -1  14   3    1.09    2.45   0
   1 -14   3    4.86    2.48   0
   1  14   3    0.55    2.42   0
  -1 -14   3    2.48    2.54   0
  -1 -14  -3    2.00    2.42   0
   2  14  -3    4.90    1.80   0
  -2  14  -3    5.85    1.82   0
  -2  14   3    5.90    2.55   0
   2 -14   3    5.18    1.72   0
   2  14   3    6.21    2.44   0
   2 -14  -3    7.63    2.36   0
  -2 -14   3    5.33    2.56   0
  -2 -14  -3    5.32    1.88   0
  -3  14  -3   -0.47    2.49   0
   3  14  -3    3.10    2.54   0
  -3  14   3    2.82    2.40   0
   3 -14   3    0.12    2.41   0
   3  14   3    3.11    1.84   0
  -3 -14   3   -0.40    1.75   0
  -3 -14  -3    2.61    2.45   0
   3 -14  -3    1.41    2.50   0
   4 -14  -3    5.39    2.31   0
   4  14  -3    0.96    2.50   0
  -4  14  -3    5.08    2.57   0
  -4  14   3    3.94    2.48   0
   4 -14   3    7.54    2.45   0
   4  14   3    5.54    2.52   0
  -4 -14   3    3.63    2.50   0
  -4 -14  -3    3.76    2.29   0
  -5  14  -3    6.49    2.51   0
   5  14  -3    8.69    2.66   0
  -5  14   3   12.31    2.65   0
   5 -14   3   10.88    2.60   0
   5  14   3    8.41    1.89   0
  -5 -14   3   10.44    2.59   0
  -5 -14  -3    8.84    2.53   0
   5 -14  -3   12.08    2.58   0
  -6  14  -3   23.26    2.72   0
   6  14  -3   25.30    2.71   0
  -6  14   3   24.97    3.46   0
   6 -14   3   24.89    2.72   0
   6  14   3   24.56    2.69   0
  -6 -14   3   25.94    2.66   0
   6 -14  -3   26.08    3.33   0
  -6 -14  -3   22.65    1.83   0
   7 -14  -3    5.66    2.71   0
   7  14  -3    5.81    2.60   0
  -7  14   3    5.92    2.77   0
  -7 -14  -3    7.19    2.59   0
  -7  14  -3    2.83    2.64   0
   7 -14   3    5.06    2.73   0
   7  14   3    7.67    2.50   0
  -7 -14   3    5.84    2.58   0
  -8 -14  -3    7.39    2.63   0
   8  14  -3    9.94    2.69   0
   8 -14  -3   11.04    2.91   0
  -8 -14   3   11.28    2.70   0
   8 -14   3   11.76    2.75   0
  -8  14   3   15.27    3.41   0
   8  14   3   10.06    2.70   0
  -8  14  -3    7.03    2.63   0
  -9 -14   3    9.62    1.97   0
  -9 -14  -3   11.21    2.74   0
  -9  14  -3   12.66    2.74   0
  -9  14   3   12.12    3.44   0
   9  14  -3   14.66    2.75   0
   9 -14  -3   12.65    3.30   0
   9 -14   3   10.66    2.85   0
   9  14   3   12.19    1.95   0
 -10 -14   3    3.40    2.82   0
 -10  14   3    2.97    3.97   0
 -10 -14  -3    4.58    2.65   0
  10  14  -3    3.05    2.75   0
  10 -14   3    0.60    2.78   0
  10  14   3    6.09    2.01   0
  10 -14  -3    2.71    3.88   0
  11 -14  -3   13.83    6.05   0
  11  14  -3   11.69    2.78   0
 -11 -14   3   11.64    2.86   0
 -11 -14  -3    9.62    2.91   0
  11 -14   3    9.54    2.91   0
  11  14   3   13.50    2.10   0
 -11  14   3   13.23    5.73   0
 -12 -14  -3   11.37    2.88   0
 -12 -14   3   12.62    2.91   0
  12 -14   3   10.26    3.03   0
  12  14   3    9.12    2.11   0
  12  14  -3   10.21    2.16   0
 -13 -14   3    0.89    2.08   0
 -13 -14  -3    3.12    2.92   0
  13  14  -3   -0.78    2.91   0
  13 -14   3    2.61    2.91   0
  13 -14   3    2.44    3.01   0
  13  14   3    4.55    2.98   0
 -14 -14   3    8.94    3.02   0
 -14 -14  -3    9.42    3.08   0
  14 -14   3    9.90    3.21   0
  14 -14   3    9.20    3.10   0
  14  14   3    5.98    3.06   0
  14  14  -3    7.42    3.11   0
 -15 -14   3    2.87    3.18   0
  15  14  -3   -2.31    3.21   0
 -15 -14  -3    2.02    2.26   0
  15 -14   3    2.64    3.34   0
  15  14   3    0.13    3.18   0
  15 -14   3   -2.14    3.16   0
  16  14  -3    5.64    3.25   0
 -16 -14   3    5.02    3.30   0
 -16 -14  -3    2.77    3.27   0
  16 -14   3    3.09    3.31   0
  16 -14   3    2.84    3.29   0
  16  14   3    3.00    3.22   0
   0  15  -3   13.75    1.95   0
   0  15   3   12.69    2.00   0
   0 -15   3   11.36    2.71   0
   0 -15  -3   12.19    2.61   0
  -1  15  -3    4.30    1.81   0
   1  15  -3    5.51    1.92   0
  -1  15   3    6.33    2.61   0
   1  15   3    0.84    2.57   0
   1 -15   3    4.74    2.64   0
  -1 -15   3    2.19    1.90   0
   1 -15  -3    3.85    1.76   0
  -1 -15  -3    4.40    2.64   0
  -2  15  -3    0.60    1.91   0
   2  15  -3    2.69    2.56   0
  -2  15   3    2.62    2.56   0
   2 -15  -3    3.21    2.49   0
   2  15   3    4.53    2.66   0
   2 -15   3    0.10    1.88   0
  -2 -15   3   -0.76    2.59   0
  -2 -15  -3   -0.45    1.84   0
  -3  15  -3   10.14    2.64   0
  -3  15   3   14.27    2.73   0
   3  15  -3   16.69    2.66   0
   3  15   3   13.56    2.53   0
   3 -15   3   12.10    2.66   0
  -3 -15   3    6.99    2.64   0
   3 -15  -3   13.50    2.75   0
  -3 -15  -3   12.60    2.59   0
  -4  15  -3   15.49    2.68   0
   4  15  -3   13.55    2.70   0
  -4  15   3   10.88    2.72   0
   4 -15   3    8.10    2.68   0
   4  15   3   13.11    2.01   0
  -4 -15   3   10.38    1.95   0
  -4 -15  -3   13.05    2.67   0
   4 -15  -3   11.53    2.70   0
   5 -15  -3    5.90    2.63   0
   5  15  -3    7.27    1.90   0
  -5  15   3    4.82    2.72   0
  -5 -15  -3    5.36    2.48   0
   5 -15   3    8.62    2.69   0
   5  15   3    6.15    2.47   0
  -5  15  -3    3.53    2.78   0
  -5 -15   3    7.83    2.61   0
   6 -15  -3    1.95    2.71   0
   6  15  -3    0.76    1.94   0
  -6 -15   3    2.92    2.68   0
  -6  15  -3    2.35    1.80   0
  -6  15   3    4.22    2.73   0
   6 -15   3    7.49    2.80   0
   6  15   3    4.76    2.67   0
  -6 -15  -3    6.17    2.59   0
  -7 -15  -3   36.33    2.71   0
   7 -15  -3   30.40    3.66   0
   7  15  -3   30.88    2.21   0
  -7  15   3   33.09    3.70   0
   7 -15   3   30.59    2.98   0
  -7 -15   3   34.35    2.96   0
   7  15   3   38.73    2.82   0
  -7  15  -3   28.56    2.96   0
   8 -15  -3   11.25    2.98   0
   8  15  -3    9.26    2.05   0
  -8 -15   3    7.95    2.78   0
   8 -15   3    7.50    2.84   0
   8  15   3    8.98    2.85   0
  -8  15   3    8.17    3.48   0
  -8 -15  -3    9.94    2.77   0
  -8  15  -3    9.93    2.85   0
  -9 -15   3    0.92    2.81   0
  -9  15   3   -0.58    3.63   0
   9  15  -3    2.20    2.80   0
   9 -15  -3   -0.07    3.55   0
   9 -15   3    5.78    2.78   0
   9  15   3    4.54    1.98   0
  -9  15  -3    1.52    1.98   0
  -9 -15  -3    1.18    1.98   0
 -10 -15   3    0.03    2.89   0
 -10  15   3    1.88    3.62   0
  10  15  -3   -1.71    2.89   0
 -10 -15  -3    2.89    1.98   0
  10 -15   3    5.52    3.03   0
  10  15   3   -1.40    2.07   0
  10 -15  -3    1.35    3.59   0
 -11  15   3    4.59    4.91   0
 -11 -15   3    1.69    3.00   0
  11  15  -3    4.50    2.99   0
  11 -15   3    8.51    2.96   0
 -11 -15  -3    5.53    2.08   0
  11  15   3    1.49    2.16   0
  11 -15  -3    4.18    5.31   0
 -12 -15  -3    0.52    2.15   0
  12  15  -3    1.61    3.03   0
  12 -15   3   -0.44    3.08   0
  12  15   3    2.80    2.11   0
 -12 -15   3    2.64    2.16   0
  13  15  -3    5.92    3.11   0
 -13 -15   3    1.33    2.21   0
 -13 -15  -3    1.38    3.07   0
  13 -15   3    1.90    3.09   0
  13 -15   3   -1.83    3.15   0
  13  15   3    1.61    2.24   0
  14 -15   3    4.92    3.28   0
 -14 -15   3    4.62    3.31   0
  14  15  -3    7.21    3.12   0
 -14 -15  -3    2.27    3.14   0
  14 -15   3    5.00    3.32   0
  14  15   3    8.00    3.20   0
  15 -15   3    2.56    3.40   0
  15  15  -3    2.23    3.40   0
 -15 -15   3    1.02    3.42   0
 -15 -15  -3   -0.08    3.36   0
  15 -15   3    1.21    3.39   0
  15  15   3    3.97    3.42   0
   1  16  -3    7.74    2.71   0
   1 -16  -3    5.32    2.70   0
  -1  16  -3    3.69    2.57   0
  -1  16   3    3.61    2.75   0
   1  16   3    3.60    2.72   0
   1 -16   3    3.00    1.99   0
  -1 -16   3    5.83    2.70   0
  -1 -16  -3    3.60    1.90   0
  -2  16  -3    9.41    2.63   0
  -2 -16  -3    7.52    2.70   0
   2  16  -3    6.94    2.01   0
  -2  16   3    5.05    2.80   0
   2  16   3    9.12    2.74   0
   2 -16   3    4.49    2.71   0
   2 -16  -3    5.20    2.79   0
  -2 -16   3    3.82    1.96   0
  -3  16  -3    0.40    2.62   0
   3  16  -3    2.47    2.80   0
  -3 -16  -3    2.01    2.77   0
  -3  16   3    3.06    2.67   0
   3  16   3   -1.86    2.79   0
   3 -16   3   -0.32    2.75   0
  -3 -16   3   -1.44    2.76   0
   3 -16  -3    0.98    2.73   0
   4 -16  -3    5.89    3.38   0
  -4  16   3    4.19    2.70   0
   4  16  -3    2.81    1.99   0
   4  16   3    5.34    2.69   0
   4 -16   3    6.85    2.72   0
  -4 -16   3    2.54    2.80   0
  -4 -16  -3    5.69    2.78   0
  -4  16  -3    5.53    2.73   0
   5 -16  -3   18.59    3.07   0
  -5  16  -3   17.46    2.86   0
   5  16  -3   14.17    2.06   0
  -5 -16   3   13.63    2.05   0
  -5 -16  -3   18.23    2.81   0
  -5  16   3   12.65    2.99   0
   5  16   3   21.68    2.88   0
   5 -16   3   17.02    2.92   0
  -6  16  -3    0.39    2.06   0
   6 -16  -3    0.97    3.05   0
   6  16  -3    4.06    2.73   0
  -6  16   3    1.27    3.05   0
  -6 -16  -3    6.11    2.71   0
   6  16   3    6.26    2.80   0
   6 -16   3    5.25    2.08   0
  -6 -16   3    1.77    2.79   0
  -7  16  -3   11.56    3.02   0
   7  16  -3   20.97    2.89   0
  -7  16   3   13.12    3.00   0
  -7 -16  -3   13.84    2.92   0
   7 -16  -3   15.17    2.98   0
   7 -16   3   10.66    3.04   0
   7  16   3   14.83    2.95   0
  -7 -16   3   17.96    2.93   0
  -8 -16  -3    8.60    2.96   0
   8  16  -3   11.16    2.19   0
  -8  16   3    8.71    3.81   0
   8 -16  -3    9.99    3.75   0
   8 -16   3   14.05    3.26   0
   8  16   3   10.40    2.95   0
  -8 -16   3    8.96    3.02   0
  -8  16  -3   13.00    3.08   0
  -9 -16   3    4.59    3.00   0
  -9  16   3    3.39    3.14   0
   9  16  -3    0.96    3.02   0
   9 -16  -3    5.25    3.77   0
   9 -16   3    0.71    3.02   0
   9  16   3    3.75    2.07   0
  -9 -16  -3    2.02    2.15   0
  -9  16  -3    4.36    3.01   0
 -10  16   3    3.12    3.93   0
 -10 -16   3    5.04    2.17   0
  10  16  -3    4.94    3.06   0
 -10 -16  -3    5.45    2.25   0
  10 -16   3    4.89    3.19   0
  10 -16  -3    4.83    3.74   0
  10  16   3    7.93    3.05   0
 -10  16  -3    5.18    3.12   0
 -11  16   3    1.28    5.17   0
 -11 -16  -3    2.57    2.20   0
 -11 -16   3    1.93    2.10   0
  11  16  -3   -3.61    3.15   0
  11 -16  -3    0.37    5.06   0
  11 -16   3    0.57    3.20   0
  11  16   3    1.63    3.05   0
 -12 -16  -3    1.41    2.26   0
 -12 -16   3   -3.82    3.30   0
  12  16  -3    5.10    3.24   0
  12 -16   3   -0.53    3.25   0
  12  16   3    0.06    3.20   0
  13  16  -3    7.59    3.38   0
 -13 -16  -3    8.86    3.31   0
 -13 -16   3    5.60    3.23   0
  13 -16   3    5.49    3.42   0
  13  16   3    4.98    2.32   0
   0  17   3    0.37    2.94   0
   0 -17   3    4.68    2.08   0
   0  17  -3    1.59    2.02   0
   0 -17  -3    0.94    2.86   0
  -1  17  -3    6.13    2.86   0
   1  17  -3   10.25    2.87   0
  -1 -17  -3    8.18    2.80   0
  -1  17   3   10.00    3.01   0
   1  17   3    8.11    2.84   0
   1 -17   3    8.75    2.89   0
  -1 -17   3    7.19    2.84   0
   1 -17  -3    3.66    2.87   0
  -2  17  -3    1.40    2.81   0
   2  17  -3   -0.24    2.92   0
  -2  17   3    1.25    2.86   0
   2  17   3    0.94    2.96   0
   2 -17   3   -0.06    2.79   0
  -2 -17   3    4.32    2.85   0
  -2 -17  -3   -2.03    3.01   0
   2 -17  -3    1.84    2.87   0
   3  17  -3    0.42    2.86   0
  -3 -17   3    2.56    1.95   0
  -3  17   3   -0.41    2.86   0
   3  17   3    5.40    2.96   0
  -3  17  -3    2.57    2.01   0
   3 -17   3    2.05    2.95   0
  -3 -17  -3    1.68    2.96   0
   3 -17  -3    0.53    2.84   0
   4 -17  -3    4.42    2.89   0
   4  17  -3    3.26    2.11   0
  -4  17   3    5.37    2.98   0
  -4  17  -3    5.34    2.89   0
   4  17   3    7.82    3.08   0
   4 -17   3    8.11    2.82   0
  -4 -17   3    4.18    2.93   0
  -4 -17  -3    5.57    2.92   0
   5  17  -3    0.56    2.89   0
  -5  17  -3   -3.19    2.96   0
   5 -17  -3    0.92    2.87   0
  -5  17   3    0.91    3.84   0
   5  17   3    2.63    2.91   0
   5 -17   3    1.43    3.13   0
  -5 -17  -3    4.69    2.77   0
  -5 -17   3    2.09    2.02   0
  -6 -17   3    2.47    3.04   0
   6 -17  -3   -1.81    3.63   0
   6  17  -3    3.56    3.00   0
  -6  17   3    2.47    3.73   0
  -6  17  -3   -0.41    3.00   0
   6  17   3    1.44    3.02   0
   6 -17   3    0.59    3.04   0
  -6 -17  -3    1.75    2.89   0
  -7 -17   3    0.38    2.96   0
  -7 -17  -3    3.35    3.00   0
   7 -17  -3   -1.28    3.83   0
  -7  17  -3    2.22    3.28   0
  -7  17   3    1.59    3.17   0
   7  17  -3    0.18    2.97   0
   7  17   3   -1.11    2.89   0
   7 -17   3    0.49    3.10   0
  -8 -17  -3    1.42    3.03   0
  -8 -17   3   -1.52    2.13   0
  -8  17   3    1.87    3.88   0
   8  17  -3    0.61    2.13   0
   8 -17  -3    1.08    3.18   0
   8  17   3   -0.47    2.98   0
   8 -17   3    3.79    2.18   0
  -8  17  -3    0.53    3.17   0
  -9 -17  -3    5.33    3.14   0
  -9 -17   3    3.93    3.20   0
  -9  17   3    2.60    4.03   0
   9 -17  -3    2.83    3.99   0
   9  17  -3    1.23    3.24   0
   9  17   3    2.62    2.26   0
  -9  17  -3    3.75    3.17   0
   9 -17   3    1.88    3.24   0
 -10 -17  -3    2.64    2.98   0
 -10  17   3    5.93    4.19   0
  10  17  -3    6.59    3.32   0
 -10 -17   3    9.27    3.29   0
 -10  17  -3    2.99    3.33   0
  10  17   3    6.84    3.13   0
  10 -17  -3    7.20    4.67   0
  10 -17   3    8.06    3.36   0
 -11  17   3    4.43    5.07   0
 -11 -17  -3    1.96    3.31   0
  11  17  -3    4.49    3.29   0
  11 -17  -3    6.67    5.52   0
 -11 -17   3    7.25    3.24   0
  11  17   3    5.08    3.35   0
  11 -17   3    5.90    3.41   0
  -1  18  -3    2.22    3.16   0
   1  18  -3    3.44    2.25   0
  -1 -18  -3    3.68    2.26   0
  -1 -18   3    2.01    3.08   0
   1 -18  -3    5.27    3.17   0
  -1  18   3    7.05    3.12   0
   1  18   3    5.87    3.16   0
   1 -18   3    4.40    3.12   0
  -2  18  -3    4.17    3.13   0
   2  18  -3    5.04    3.19   0
  -2 -18   3    4.60    2.23   0
  -2 -18  -3    2.29    2.35   0
  -2  18   3    3.13    3.08   0
   2  18   3    6.69    3.14   0
   2 -18   3    7.29    2.94   0
   2 -18  -3    1.44    3.04   0
  -3 -18   3    4.49    2.98   0
  -3  18  -3    0.94    3.13   0
   3  18  -3   -1.46    3.09   0
  -3  18   3    1.54    3.21   0
   3  18   3    4.60    3.11   0
  -3 -18  -3    6.20    3.09   0
   3 -18   3    3.47    3.05   0
   3 -18  -3    3.16    3.17   0
  -4  18  -3    2.37    3.00   0
   4  18  -3    2.67    2.18   0
  -4  18   3    3.99    3.26   0
   4  18   3    3.09    3.22   0
  -4 -18   3    3.98    3.04   0
   4 -18   3    0.37    3.10   0
   4 -18  -3    2.89    3.07   0
  -4 -18  -3    3.26    3.17   0
  -5 -18   3    2.03    2.29   0
  -5  18  -3    2.98    2.36   0
   5 -18  -3    4.23    3.24   0
   5  18  -3    1.94    3.13   0
  -5  18   3    3.42    3.30   0
   5  18   3    1.44    3.11   0
   5 -18   3    4.28    2.24   0
  -5 -18  -3    1.59    2.27   0
  -6  18  -3    3.44    3.31   0
  -6 -18   3    5.65    3.16   0
   6 -18  -3    4.35    3.34   0
   6  18  -3    5.93    3.21   0
  -6  18   3    0.35    3.24   0
   6  18   3    3.02    3.21   0
   6 -18   3    0.35    3.31   0
  -6 -18  -3   -0.38    3.24   0
  -7 -18  -3    1.62    3.24   0
  -7 -18   3    3.38    3.19   0
   7 -18  -3   -1.14    3.41   0
   7  18  -3    2.68    3.20   0
  -7  18   3    0.69    4.14   0
   7  18   3   -1.83    3.32   0
   7 -18   3    1.57    3.28   0
  -7  18  -3   -2.47    2.23   0
  -8 -18  -3    1.93    2.28   0
  -8 -18   3    0.96    3.19   0
  -8  18   3   -0.95    4.30   0
   8  18  -3    2.02    2.31   0
   8 -18  -3    3.33    4.21   0
   8  18   3    4.50    2.31   0
   8 -18   3    3.11    3.31   0
  -8  18  -3    1.93    3.43   0
  -9 -18   3   -1.58    3.35   0
  -9  18   3    0.52    4.31   0
   9  18  -3    1.05    3.40   0
   9 -18  -3    3.33    4.18   0
   9  18   3    3.26    3.24   0
  -9 -18  -3    3.43    3.18   0
   9 -18   3    2.76    3.57   0
  -9  18  -3    1.16    3.42   0
   0 -19  -3    2.06    3.27   0
   0  19  -3   10.07    3.33   0
   0 -19   3    4.80    2.38   0
   0  19   3    5.74    3.21   0
   1 -19  -3   -0.32    3.28   0
  -1  19  -3    2.87    3.27   0
  -1 -19  -3   -0.36    3.27   0
  -1  19   3    2.78    3.22   0
   1 -19   3    2.68    2.22   0
   1  19   3    2.02    3.29   0
   1  19  -3   -0.53    2.21   0
  -1 -19   3    2.33    2.35   0
   2 -19  -3    3.50    3.29   0
   2  19  -3    0.65    3.33   0
  -2 -19  -3    2.42    3.19   0
  -2  19  -3    1.95    3.32   0
  -2  19   3    5.66    3.27   0
   2  19   3    3.94    3.34   0
  -2 -19   3    5.03    3.27   0
   2 -19   3    2.34    2.36   0
  -3 -19   3    1.26    3.28   0
   3 -19  -3   -1.46    3.31   0
   3  19  -3    1.87    3.30   0
  -3 -19  -3    0.72    2.29   0
  -3  19   3    1.75    3.36   0
   3  19   3    5.78    3.34   0
  -3  19  -3    1.34    3.19   0
   3 -19   3    2.40    3.21   0
  -4 -19   3    5.12    3.29   0
  -4  19  -3   -1.17    3.51   0
  -4 -19  -3   -0.33    3.31   0
   4  19  -3    3.04    2.36   0
   4 -19  -3    0.33    3.43   0
  -4  19   3   -1.56    3.39   0
   4  19   3   -0.12    3.35   0
   4 -19   3    4.71    3.43   0
  -5 -19  -3    0.90    3.40   0
   5 -19  -3    5.35    4.28   0
   5  19  -3    1.05    3.39   0
  -5  19   3    2.31    3.52   0
  -5 -19   3    0.01    3.40   0
   5  19   3    2.32    2.51   0
  -5  19  -3   -1.52    3.51   0
   5 -19   3    6.45    3.48   0
   6  19  -3    6.18    3.42   0
  -6  19   3   -0.36    4.39   0
  -6  19  -3    1.38    2.45   0
   0   0   4  151.75    3.01   0
   0   0   4  170.61    3.21   0
  -2   0   4  225.01    3.25   0
   2   0   4  224.76    3.35   0
  -2   0   4  229.24    3.55   0
   2   0   4  229.52    3.35   0
   4   0   4   57.46    1.90   0
  -4   0   4   56.90    2.57   0
  -4   0   4   56.97    2.01   0
  -6   0   4  213.72    3.82   0
   6   0   4  212.39    3.14   0
  -8   0   4  339.30    4.72   0
   8   0   4  345.37    3.72   0
  10   0   4  302.89    3.20   0
 -10   0   4  302.07    5.17   0
 -12   0   4    8.95    2.94   0
  12   0   4    6.56    2.23   0
  14   0   4    8.01    2.29   0
 -14   0   4    7.49    3.42   0
 -16   0   4  109.63    5.16   0
  16   0   4  103.48    2.53   0
  18   0   4   14.70    2.69   0
  20   0   4    8.51    2.85   0
  22   0   4    5.32    3.26   0
  22   0   4    3.00    3.30   0
   1  -1   4   69.91    2.55   0
  -1   1   4   63.91    2.58   0
  -1  -1   4   62.63    2.05   0
   1   1   4   64.23    2.44   0
  -1   1   4   60.55    2.48   0
   1  -1   4   60.23    2.51   0
   2   1   4  173.51    3.03   0
   2  -1   4  178.10    2.73   0
  -2  -1   4  182.23    3.28   0
  -2   1   4  180.90    2.93   0
  -2   1   4  188.79    3.40   0
   2  -1   4  175.31    3.05   0
  -3   1   4   51.81    2.51   0
   3  -1   4   51.05    2.45   0
  -3  -1   4   52.97    2.54   0
   3  -1   4   50.39    1.94   0
   3   1   4   51.07    2.27   0
  -3   1   4   54.16    2.49   0
  -4   1   4    1.31    2.54   0
  -4  -1   4    2.49    2.10   0
  -4   1   4    3.05    1.96   0
   4  -1   4    0.67    1.44   0
   4  -1   4    2.90    1.91   0
   4   1   4   -0.14    1.95   0
  -5   1   4   69.39    2.71   0
   5  -1   4   73.46    2.56   0
  -5  -1   4   67.22    2.68   0
   5  -1   4   68.91    2.00   0
  -5   1   4   68.72    2.69   0
   5   1   4   69.04    2.49   0
  -6   1   4    6.53    2.19   0
  -6  -1   4    6.72    2.13   0
   6   1   4    7.67    1.50   0
   6   1  -4    5.17    2.14   0
   6  -1   4    5.00    1.46   0
  -6   1   4    7.09    1.98   0
   6  -1   4    7.72    2.12   0
  -7   1   4  135.05    3.42   0
   7   1  -4  132.34    3.24   0
  -7   1   4  137.34    3.89   0
   7  -1   4  131.18    2.39   0
   7   1   4  131.39    2.37   0
  -7  -1   4  133.56    3.32   0
   7  -1   4  134.31    2.44   0
  -8  -1  -4   43.40    2.41   0
   8   1   4   47.04    1.90   0
   8   1  -4   45.14    3.10   0
  -8   1   4   45.50    3.25   0
  -8  -1   4   46.34    2.67   0
  -8   1   4   47.53    2.71   0
   8  -1   4   45.18    2.39   0
  -9  -1  -4   18.49    2.28   0
   9   1   4   19.80    2.26   0
   9   1  -4   19.85    2.42   0
  -9   1   4   19.90    2.39   0
  -9  -1   4   18.07    2.54   0
   9  -1   4   20.19    2.27   0
  -9   1   4   18.67    2.81   0
  10   1   4  238.59    3.33   0
 -10  -1  -4  256.03    3.43   0
  10  -1   4  234.59    3.35   0
 -10   1   4  254.14    5.06   0
 -10   1   4  238.07    5.04   0
  10   1  -4  235.16    4.13   0
 -10  -1   4  238.42    4.19   0
 -11   1   4  134.36    4.38   0
 -11  -1  -4  133.03    2.87   0
  11  -1   4  127.81    2.92   0
 -11  -1   4  126.54    3.96   0
  11   1  -4  127.34    3.47   0
 -11   1   4  124.27    4.37   0
  11   1   4  128.49    2.89   0
 -12   1   4   46.16    3.80   0
  12   1  -4   48.34    3.35   0
 -12  -1   4   47.58    2.91   0
  12  -1   4   44.13    2.44   0
 -12  -1  -4   48.30    2.45   0
 -12   1   4   48.32    3.48   0
  12   1   4   45.63    2.46   0
 -13  -1   4   23.39    3.00   0
  13  -1   4   19.62    2.27   0
 -13   1   4   23.36    3.55   0
 -13   1   4   20.86    3.61   0
 -13  -1  -4   21.01    2.43   0
  13   1   4   22.40    2.44   0
  13   1  -4   22.98    3.15   0
  14  -1   4    3.78    1.59   0
 -14  -1   4    4.00    2.32   0
 -14   1   4    2.70    4.25   0
 -14   1   4    1.86    4.30   0
  14   1   4    0.52    1.60   0
  14   1  -4    4.26    2.93   0
  15   1  -4    5.90    3.19   0
 -15  -1   4    9.00    3.15   0
  15   1   4    9.86    1.71   0
  15  -1   4    7.97    2.38   0
  16   1  -4    5.02    3.27   0
 -16  -1   4    2.57    3.06   0
  16   1   4    4.74    2.45   0
  16  -1   4    3.53    1.76   0
  17   1   4   10.26    2.65   0
  17  -1   4   12.62    2.48   0
 -17  -1   4    9.90    3.45   0
  17   1  -4    9.65    3.82   0
 -18  -1   4   16.28    4.16   0
  18  -1   4   20.20    2.78   0
  18   1   4   16.61    2.75   0
  18  -1   4   18.75    2.02   0
  18   1  -4   15.91    4.31   0
  19   1   4    3.93    1.98   0
 -19  -1   4    3.86    4.63   0
  19  -1   4    6.33    2.80   0
  19  -1   4    2.08    2.90   0
  20   1   4   13.05    3.05   0
  20  -1   4   17.40    3.11   0
 -20  -1   4   13.78    6.14   0
  20  -1   4   16.22    3.24   0
  21   1   4    6.80    3.04   0
  21  -1   4    3.13    2.98   0
  21  -1   4    0.15    3.09   0
  22   1   4    2.97    2.23   0
  22  -1   4    0.86    3.19   0
  22  -1   4    0.30    2.31   0
   0  -2   4  237.80    3.44   0
   0   2   4  233.19    3.50   0
  -1  -2   4   37.98    2.36   0
  -1   2   4   39.57    2.39   0
   1  -2   4   37.59    1.84   0
   1   2   4   35.57    2.27   0
   2  -2   4   15.25    2.19   0
  -2  -2   4   11.28    2.14   0
  -2   2   4   14.14    2.06   0
  -2   2   4   11.46    2.16   0
   2   2   4   10.37    2.01   0
   2  -2   4   10.63    2.11   0
   3  -2   4   24.21    2.15   0
   3  -2   4   21.36    2.02   0
   3   2  -4   19.88    2.28   0
  -3  -2  -4   21.84    2.10   0
  -3  -2   4   19.40    1.67   0
   3   2   4   20.23    1.63   0
  -3   2   4   22.61    2.23   0
  -3   2   4   20.93    2.23   0
   4  -2   4   86.83    2.63   0
  -4   2   4   79.48    2.81   0
  -4   2   4   78.98    2.74   0
  -4  -2   4   79.42    2.73   0
   4   2  -4   76.76    2.67   0
   4  -2   4   82.90    2.07   0
   4   2   4   75.10    2.45   0
  -4  -2  -4   83.64    2.60   0
  -5  -2  -4   86.41    2.54   0
  -5   2   4   90.81    2.94   0
   5   2   4   89.52    2.62   0
  -5   2   4   92.46    2.90   0
  -5  -2   4   88.68    2.74   0
   5  -2   4   92.27    2.09   0
   5   2  -4   90.92    2.66   0
   5  -2   4   86.52    2.08   0
  -6   2   4   85.47    3.04   0
   6   2   4   79.29    2.53   0
  -6   2   4   83.88    3.28   0
  -6  -2   4   83.17    2.80   0
  -6  -2  -4   83.02    2.54   0
   6  -2   4   72.49    2.53   0
   6  -2   4   81.50    2.60   0
   6   2  -4   81.37    2.79   0
   7   2   4  105.97    2.21   0
  -7  -2  -4  100.46    2.61   0
   7  -2   4  103.68    2.75   0
  -7   2   4  103.24    3.72   0
  -7   2   4  105.77    3.28   0
   7  -2   4  111.48    2.70   0
  -7  -2   4  104.99    2.95   0
   7   2  -4  102.97    2.99   0
   8   2  -4  118.26    3.09   0
   8   2   4  116.42    2.23   0
   8  -2   4  124.04    2.81   0
  -8  -2  -4  119.30    2.91   0
  -8   2   4  117.15    3.82   0
  -8   2   4  118.01    3.94   0
  -8  -2   4  119.79    3.15   0
   8  -2   4  121.17    2.86   0
   9   2  -4   57.07    3.21   0
  -9   2   4   61.54    3.71   0
  -9   2   4   57.60    3.75   0
  -9  -2   4   57.27    3.24   0
  -9  -2  -4   59.40    2.03   0
   9   2   4   60.59    2.55   0
   9  -2   4   60.52    1.92   0
   9  -2   4   58.80    2.54   0
  10   2  -4   57.18    2.83   0
 -10   2   4   56.42    3.60   0
 -10  -2  -4   58.95    1.95   0
 -10   2   4   57.18    4.05   0
 -10  -2   4   57.41    2.85   0
  10  -2   4   61.09    2.46   0
  10   2   4   55.89    2.54   0
  10  -2   4   59.39    2.07   0
 -11  -2  -4   50.49    2.43   0
 -11   2   4   47.62    4.49   0
  11  -2   4   45.90    2.46   0
  11   2  -4   49.24    2.77   0
 -11  -2   4   43.17    2.66   0
  11   2   4   52.09    2.51   0
  11  -2   4   46.13    2.52   0
 -11   2   4   46.89    4.47   0
 -12  -2  -4    6.32    2.25   0
 -12   2   4    5.26    4.71   0
  12  -2   4    2.96    1.56   0
 -12   2   4    6.03    4.62   0
 -12  -2   4    7.83    2.87   0
  12   2   4    7.59    2.24   0
  12   2  -4    5.68    2.94   0
  12  -2   4    8.64    2.32   0
 -13  -2   4   41.29    2.84   0
  13   2  -4   45.07    2.88   0
 -13  -2  -4   38.87    1.99   0
  13  -2   4   39.86    2.36   0
  13   2   4   41.30    2.54   0
  13  -2   4   41.82    2.46   0
  14   2  -4   17.55    2.66   0
 -14  -2   4   20.14    3.15   0
  14  -2   4   18.60    2.48   0
 -14  -2  -4   18.36    2.51   0
  14   2   4   20.53    2.53   0
  14  -2   4   20.10    2.32   0
  15  -2   4    2.20    2.32   0
  15   2  -4    4.52    3.17   0
 -15  -2  -4    3.80    2.33   0
 -15  -2   4    4.15    2.56   0
  15  -2   4    1.75    2.60   0
  15   2   4    4.22    2.31   0
  16  -2   4    3.41    2.45   0
 -16  -2  -4    3.95    1.74   0
 -16  -2   4    4.58    3.34   0
  16   2   4    5.38    2.46   0
  16  -2   4    2.79    2.56   0
  16   2  -4    2.28    2.85   0
 -17  -2  -4   11.01    1.89   0
  17   2   4   17.30    2.71   0
  17   2  -4   15.17    3.43   0
 -17  -2   4   14.83    2.84   0
  17  -2   4   14.79    1.97   0
  17  -2   4   16.60    2.63   0
  18   2  -4   19.24    3.63   0
  18   2   4   17.37    2.65   0
  18  -2   4   14.00    2.70   0
 -18  -2   4   17.87    3.57   0
  18  -2   4   20.28    2.71   0
 -19  -2   4    4.24    3.42   0
  19   2  -4    2.65    3.52   0
  19   2   4    4.02    2.76   0
  19  -2   4    5.04    1.99   0
  19  -2   4    5.54    2.83   0
  20   2  -4    0.20    4.41   0
  20   2   4    1.40    2.00   0
 -20  -2   4    1.42    4.39   0
  20  -2   4   -1.17    2.76   0
  20  -2   4    0.04    3.02   0
  21   2   4    0.89    3.22   0
  21  -2   4    2.49    3.08   0
 -21  -2   4    4.02    4.44   0
  21   2  -4    1.79    5.25   0
  21  -2   4    3.03    3.13   0
  22   2   4    1.59    3.33   0
  22  -2   4    3.21    3.26   0
 -22  -2   4    0.06    5.90   0
  22  -2   4    1.83    3.28   0
   1  -3   4  207.38    3.30   0
  -1  -3   4  206.47    3.26   0
   1   3  -4  201.18    2.86   0
   1   3   4  203.68    2.90   0
  -1   3   4  202.95    3.03   0
  -1  -3  -4  206.03    3.32   0
   2  -3   4   67.80    2.04   0
   2   3  -4   72.85    2.56   0
  -2  -3   4   68.04    2.06   0
   2   3   4   75.65    2.03   0
  -2   3   4   71.87    2.60   0
  -2  -3  -4   68.62    2.43   0
  -3  -3   4   77.39    2.13   0
  -3   3   4   84.70    2.77   0
   3  -3   4   73.97    2.57   0
   3   3  -4   77.05    2.11   0
   3   3   4   79.52    2.54   0
  -3   3   4   78.13    2.67   0
  -3  -3  -4   74.11    2.47   0
   4  -3   4   26.53    2.32   0
   4   3  -4   22.96    2.19   0
   4   3   4   23.73    2.15   0
  -4  -3   4   26.90    2.28   0
  -4   3   4   23.52    2.30   0
  -4   3   4   24.12    2.31   0
  -4  -3  -4   24.33    2.25   0
   4  -3   4   23.76    2.06   0
   5   3  -4   30.29    2.28   0
  -5   3   4   27.72    2.83   0
   5  -3   4   30.84    2.25   0
   5   3   4   27.86    1.72   0
  -5  -3   4   25.26    1.72   0
  -5  -3  -4   27.61    2.22   0
  -5   3   4   30.11    2.36   0
   5  -3   4   28.14    1.78   0
   6   3   4   50.47    2.34   0
  -6   3   4   49.31    3.04   0
   6  -3   4   50.02    1.85   0
  -6  -3  -4   53.24    2.25   0
   6  -3   4   50.98    2.54   0
  -6  -3   4   51.24    2.50   0
  -6   3   4   52.75    3.02   0
   6   3  -4   49.82    2.44   0
   7  -3   4   27.92    2.43   0
  -7   3   4   32.35    3.03   0
  -7  -3  -4   32.84    2.27   0
   7   3  -4   30.51    2.35   0
  -7   3   4   33.14    2.99   0
  -7  -3   4   33.14    2.50   0
   7  -3   4   34.25    1.73   0
   7   3   4   34.22    1.76   0
   8   3  -4   82.81    2.82   0
  -8  -3  -4   83.35    2.15   0
   8  -3   4   83.33    2.70   0
   8   3   4   77.82    2.53   0
  -8   3   4   81.96    3.54   0
  -8   3   4   82.88    4.03   0
   8  -3   4   81.31    2.12   0
  -8  -3   4   83.14    2.79   0
  -9  -3  -4    3.41    1.53   0
  -9   3   4    2.36    3.18   0
   9  -3   4    3.16    2.14   0
  -9   3   4    2.63    3.41   0
  -9  -3   4    1.88    2.33   0
   9  -3   4    1.13    2.30   0
   9   3  -4    3.68    2.26   0
   9   3   4    5.42    2.14   0
 -10   3   4  137.44    5.81   0
  10   3  -4  134.09    3.22   0
 -10  -3  -4  143.02    2.41   0
  10  -3   4  137.26    2.87   0
 -10  -3   4  140.55    3.29   0
 -10   3   4  138.65    5.90   0
  10   3   4  133.37    2.38   0
  10  -3   4  139.33    2.51   0
 -11  -3  -4   42.79    2.46   0
  11   3   4   43.94    2.44   0
 -11  -3   4   42.85    2.61   0
  11  -3   4   44.79    2.46   0
  11   3  -4   46.23    2.65   0
  11  -3   4   45.24    2.52   0
  12   3  -4   44.07    3.17   0
 -12  -3  -4   50.27    2.55   0
  12  -3   4   50.85    2.52   0
  12  -3   4   44.05    2.35   0
  12   3   4   52.09    2.60   0
 -12  -3   4   49.53    2.69   0
  13   3  -4   11.59    2.49   0
 -13  -3   4   13.32    2.59   0
  13  -3   4   13.64    2.25   0
 -13  -3  -4   11.33    2.34   0
  13   3   4   11.46    1.73   0
  13  -3   4   11.44    1.79   0
  14   3  -4   14.55    2.53   0
  14  -3   4   14.70    2.38   0
 -14  -3  -4   13.63    1.79   0
  14   3   4   14.51    1.77   0
 -14  -3   4   15.47    3.14   0
  14  -3   4   14.70    2.47   0
  15   3  -4   17.69    2.84   0
  15  -3   4   21.10    2.57   0
 -15  -3   4   20.03    2.72   0
  15   3   4   18.86    2.50   0
 -15  -3  -4   16.87    2.45   0
  15  -3   4   18.80    1.93   0
 -16  -3  -4   33.24    2.59   0
  16   3  -4   35.34    3.56   0
 -16  -3   4   32.88    3.13   0
  16   3   4   34.55    2.76   0
  16  -3   4   33.95    2.70   0
  16  -3   4   31.56    2.66   0
  17  -3   4   -0.94    2.50   0
 -17  -3  -4    2.17    2.49   0
  17   3   4    2.25    2.53   0
 -17  -3   4    2.94    3.30   0
  17   3  -4    0.89    2.74   0
  17  -3   4    2.26    2.63   0
  18   3  -4   15.64    3.04   0
  18   3   4   12.66    2.72   0
 -18  -3   4    9.02    3.58   0
 -18  -3  -4   15.02    2.68   0
  18  -3   4    8.75    2.75   0
  18  -3   4   11.17    2.07   0
 -19  -3  -4   14.82    2.84   0
  19   3   4   11.84    3.03   0
  19  -3   4   15.79    3.10   0
  19   3  -4   13.01    3.74   0
  19  -3   4   17.14    2.93   0
 -19  -3   4   15.34    3.02   0
  20  -3   4    1.51    2.97   0
 -20  -3   4    0.40    3.79   0
  20   3   4    1.90    2.89   0
  20  -3   4    1.57    2.93   0
  20   3  -4    1.41    3.94   0
 -20  -3  -4    2.00    2.85   0
  21   3  -4    1.04    3.95   0
  21  -3   4    0.34    3.18   0
  21   3   4    4.26    3.07   0
 -21  -3   4    2.95    3.87   0
  21  -3   4   -0.29    3.05   0
  22   3  -4    0.71    4.88   0
  22  -3   4    1.82    3.31   0
  22   3   4    0.13    3.21   0
  22  -3   4   -0.34    3.27   0
 -22  -3   4    1.55    4.71   0
   0  -4  -4  274.73    3.67   0
   0  -4   4  259.05    3.14   0
   0   4   4  266.32    3.63   0
   0   4  -4  277.94    3.59   0
   1   4   4  183.09    2.82   0
  -1   4   4  192.56    3.27   0
   1  -4   4  187.19    2.78   0
  -1  -4   4  205.81    3.28   0
  -1  -4  -4  190.74    2.83   0
  -1   4  -4  196.48    2.76   0
   1   4  -4  186.52    3.21   0
   1  -4  -4  190.48    2.89   0
  -2  -4  -4   21.10    2.10   0
  -2  -4   4   25.36    2.24   0
   2   4   4   22.94    2.14   0
  -2   4   4   22.47    2.16   0
   2  -4   4   23.77    2.28   0
   2   4  -4   25.32    1.72   0
   3   4  -4  192.92    3.15   0
  -3   4   4  198.41    3.58   0
   3  -4   4  197.21    2.71   0
  -3  -4   4  184.91    3.14   0
   3   4   4  190.93    3.09   0
  -3  -4  -4  189.53    3.06   0
   4  -4   4    5.71    2.16   0
  -4   4   4    5.72    2.17   0
  -4  -4   4    4.24    2.05   0
   4   4   4    5.51    2.09   0
   4   4  -4    5.72    2.02   0
  -4  -4  -4    5.30    2.05   0
   5   4  -4    4.11    2.04   0
  -5   4   4    2.40    2.52   0
   5  -4   4    2.00    1.55   0
  -5  -4   4    2.87    2.23   0
  -5  -4  -4    1.43    1.47   0
   5  -4   4    2.56    2.06   0
   5   4   4    0.91    2.07   0
  -5   4   4    3.04    2.69   0
  -6   4   4   81.10    3.05   0
   6   4  -4   82.68    2.63   0
   6  -4   4   84.00    2.69   0
  -6  -4   4   81.09    2.60   0
   6  -4   4   82.90    2.57   0
  -6  -4  -4   77.75    2.50   0
   6   4   4   74.23    2.03   0
  -6   4   4   82.63    3.01   0
  -7   4   4    1.53    2.56   0
   7  -4   4    0.25    2.22   0
   7  -4   4   -0.97    1.52   0
  -7  -4   4    0.98    2.07   0
   7   4  -4    2.38    2.02   0
  -7  -4  -4    1.42    2.06   0
   7   4   4    0.37    1.47   0
  -7   4   4    1.05    2.52   0
   8  -4   4  121.51    2.94   0
   8   4  -4  115.20    2.95   0
  -8   4   4  118.52    4.25   0
   8  -4   4  119.54    2.41   0
  -8  -4   4  119.07    2.98   0
  -8  -4  -4  112.86    2.30   0
  -8   4   4  114.92    4.14   0
   8   4   4  116.89    2.74   0
  -9   4   4   90.83    5.11   0
  -9   4   4   93.57    5.04   0
   9  -4   4   89.23    2.18   0
  -9  -4   4   89.60    2.88   0
  -9  -4  -4   92.07    2.64   0
   9   4   4   88.46    2.48   0
   9   4  -4   88.11    2.88   0
   9  -4   4   91.03    2.81   0
  10  -4   4   31.55    1.81   0
  10   4  -4   32.20    2.45   0
  10  -4   4   33.77    1.86   0
  10   4   4   31.96    2.29   0
 -10  -4   4   31.55    2.45   0
 -10  -4  -4   31.08    2.25   0
  11  -4   4   95.18    2.73   0
  11  -4   4   93.21    2.18   0
  11   4  -4   97.12    2.99   0
  11   4   4   94.44    2.71   0
 -11  -4  -4   94.05    2.20   0
 -11  -4   4   92.36    2.87   0
  12   4  -4   35.64    2.48   0
  12   4   4   33.93    2.55   0
  12  -4   4   35.73    1.95   0
  12  -4   4   33.67    1.89   0
 -12  -4  -4   34.97    2.46   0
 -12  -4   4   36.37    2.50   0
  13  -4   4    1.50    1.67   0
 -13  -4   4    1.18    2.33   0
  13   4   4    2.02    2.28   0
  13  -4   4    1.60    1.55   0
 -13  -4  -4    1.28    1.65   0
  13   4  -4    1.16    2.34   0
 -14  -4  -4   15.19    2.36   0
 -14  -4   4   13.02    2.47   0
  14  -4   4   15.30    1.89   0
  14  -4   4   12.45    1.83   0
  14   4   4   15.41    2.34   0
  14   4  -4   15.35    2.61   0
  15  -4   4    9.90    1.90   0
  15   4  -4   12.19    2.56   0
 -15  -4  -4   13.04    2.56   0
 -15  -4   4   11.59    2.57   0
  15  -4   4    7.74    1.77   0
  15   4   4    8.44    1.71   0
  16  -4   4   16.37    2.73   0
  16   4  -4   14.73    2.83   0
  16  -4   4   10.61    1.96   0
 -16  -4   4   16.18    2.72   0
 -16  -4  -4   13.90    2.68   0
  16   4   4   15.56    2.65   0
  17  -4   4    3.54    2.65   0
  17  -4   4    3.25    2.70   0
  17   4  -4   -0.86    2.70   0
  17   4   4    0.13    2.41   0
 -17  -4   4    0.33    2.68   0
 -17  -4  -4    3.13    2.55   0
  18  -4   4   20.44    2.87   0
  18  -4   4   24.25    2.88   0
  18   4   4   25.59    2.80   0
 -18  -4   4   18.89    3.73   0
 -18  -4  -4   16.97    2.86   0
  18   4  -4   20.97    3.71   0
 -19  -4  -4    1.67    1.90   0
  19  -4   4    2.76    2.97   0
  19   4  -4    2.50    3.64   0
  19   4   4    3.67    2.79   0
 -19  -4   4    0.56    3.67   0
  19  -4   4    3.23    3.00   0
  20  -4   4    1.41    2.97   0
  20   4  -4    1.37    3.20   0
  20   4   4   -0.50    2.04   0
 -20  -4  -4    2.82    3.11   0
  20  -4   4    0.31    2.90   0
 -20  -4   4    0.82    3.08   0
  21   4  -4    1.44    3.31   0
  21   4   4    1.58    2.25   0
 -21  -4  -4   -1.04    3.13   0
  21  -4   4    2.01    2.18   0
 -21  -4   4    1.83    3.97   0
  21  -4   4    1.12    3.15   0
  22   4  -4   -0.28    4.21   0
  22  -4   4    3.19    3.40   0
 -22  -4  -4    2.80    3.34   0
  22   4   4    0.75    2.40   0
 -22  -4   4   -0.40    4.30   0
  22  -4   4    1.92    3.42   0
   1  -5   4  249.70    3.09   0
  -1  -5   4  256.92    3.13   0
   1   5  -4  262.32    3.15   0
   1  -5  -4  254.13    3.59   0
   1   5   4  248.26    3.06   0
  -1   5   4  252.32    3.30   0
  -1  -5  -4  259.35    3.49   0
  -1   5  -4  255.23    3.07   0
   2   5  -4    3.02    2.17   0
   2  -5  -4    3.44    2.13   0
   2  -5   4    2.54    2.27   0
  -2  -5   4    3.36    2.19   0
  -2  -5  -4    0.05    1.92   0
   2   5   4    1.12    1.94   0
  -2   5   4    1.53    2.15   0
  -2   5  -4    2.98    1.52   0
   3  -5  -4   19.86    2.30   0
   3   5  -4   18.76    1.63   0
  -3  -5   4   18.79    2.26   0
  -3  -5  -4   18.97    2.05   0
   3  -5   4   16.16    1.66   0
  -3   5   4   17.74    2.32   0
   3   5   4   14.48    2.15   0
   4   5  -4   14.12    1.57   0
   4  -5   4   11.64    1.68   0
  -4  -5  -4   12.55    2.15   0
  -4  -5   4   13.14    2.18   0
  -4   5   4   14.47    2.23   0
   4   5   4   12.32    2.14   0
   5   5  -4   30.47    1.85   0
   5  -5   4   34.54    1.79   0
  -5  -5  -4   31.32    1.71   0
  -5  -5   4   28.96    2.29   0
  -5   5   4   30.65    2.46   0
   5   5   4   31.50    1.76   0
   6   5  -4   22.27    2.24   0
   6  -5   4   26.99    2.35   0
  -6  -5  -4   24.12    2.21   0
  -6  -5   4   25.51    2.30   0
  -6   5   4   25.86    2.80   0
   6   5   4   23.63    1.69   0
  -6   5   4   20.93    2.90   0
  -7   5   4   39.73    3.13   0
   7  -5   4   42.01    1.89   0
  -7  -5  -4   38.20    2.26   0
   7   5  -4   37.07    2.35   0
   7  -5   4   35.27    1.78   0
  -7   5   4   37.51    3.03   0
  -7  -5   4   36.17    2.35   0
   7   5   4   38.03    1.79   0
   8  -5   4  124.69    2.95   0
   8   5  -4  113.26    2.43   0
  -8   5   4  119.88    4.76   0
  -8  -5  -4  123.67    2.75   0
  -8   5   4  117.81    4.67   0
   8  -5   4  113.11    2.79   0
  -8  -5   4  114.82    2.84   0
   8   5   4  116.41    2.31   0
  -9   5   4   66.23    5.66   0
   9  -5   4   65.79    2.66   0
   9  -5   4   62.85    2.55   0
   9   5  -4   66.51    2.65   0
  -9  -5  -4   65.47    2.00   0
  -9   5   4   63.06    5.48   0
   9   5   4   68.18    2.53   0
  -9  -5   4   66.75    2.69   0
  10   5  -4   53.84    2.67   0
  10  -5   4   47.22    1.97   0
  10   5   4   49.14    2.60   0
  10  -5   4   46.17    2.42   0
 -10  -5   4   48.81    2.68   0
 -10  -5  -4   52.76    2.52   0
  11   5  -4  108.78    3.05   0
  11  -5   4  110.97    2.62   0
 -11  -5  -4  108.93    2.93   0
  11  -5   4  105.27    2.91   0
  11   5   4  106.35    2.80   0
 -11  -5   4  109.18    2.99   0
  12  -5   4    3.12    2.31   0
  12   5  -4    5.58    2.29   0
  12  -5   4    4.16    1.74   0
  12   5   4    4.39    1.68   0
 -12  -5  -4    2.35    2.21   0
 -12  -5   4    3.95    2.27   0
  13  -5   4    6.20    2.39   0
  13   5  -4    5.28    2.47   0
 -13  -5   4    5.49    2.38   0
  13   5   4    5.17    2.29   0
 -13  -5  -4    2.61    1.62   0
  13  -5   4    5.37    2.31   0
  14  -5   4   23.93    2.63   0
 -14  -5   4   22.64    2.47   0
  14   5  -4   22.71    2.70   0
  14   5   4   20.44    1.82   0
 -14  -5  -4   22.34    1.80   0
  14  -5   4   21.93    1.89   0
  15   5  -4    1.41    2.42   0
 -15  -5   4    1.60    2.44   0
  15   5   4    1.82    2.51   0
  15  -5   4   -0.08    1.73   0
 -15  -5  -4    5.13    2.61   0
  15  -5   4   -0.59    2.58   0
  16  -5   4   22.55    2.15   0
  16   5  -4   21.59    2.87   0
 -16  -5   4   21.45    3.35   0
  16   5   4   22.03    1.80   0
  16  -5   4   19.44    2.70   0
 -16  -5  -4   23.03    2.69   0
  17   5   4    6.20    2.61   0
 -17  -5   4    3.47    2.74   0
 -17  -5  -4    3.62    2.58   0
  17   5  -4    6.82    2.82   0
  17  -5   4    4.99    2.76   0
  17  -5   4    2.63    2.65   0
  18  -5   4   14.37    2.10   0
  18  -5   4   16.04    2.81   0
  18   5  -4   14.92    3.64   0
 -18  -5  -4   11.88    2.10   0
  18   5   4   14.16    2.98   0
 -18  -5   4   15.70    3.02   0
  19  -5   4    3.18    2.90   0
  19   5  -4    2.28    3.69   0
  19   5   4   -2.08    2.11   0
 -19  -5  -4    2.16    2.79   0
 -19  -5   4    2.43    3.56   0
  19  -5   4    1.14    2.86   0
  20   5  -4    4.42    3.90   0
  20   5   4    0.09    2.94   0
  20  -5   4    3.15    3.12   0
 -20  -5   4    2.59    3.82   0
 -20  -5  -4    4.37    3.01   0
  20  -5   4    3.09    2.98   0
  21  -5   4    4.40    3.23   0
  21   5  -4   10.48    3.48   0
 -21  -5   4    4.08    4.14   0
  21   5   4    1.89    3.31   0
 -21  -5  -4    3.48    2.28   0
  21  -5   4    7.07    3.28   0
  22   5   4    2.74    3.34   0
  22   5  -4   -0.88    3.57   0
  22  -5   4    2.83    3.48   0
 -22  -5   4    1.24    4.27   0
  22  -5   4    3.09    3.35   0
 -22  -5  -4    0.53    3.50   0
   0   6  -4  785.84    5.19   0
   0  -6   4  768.40    5.10   0
   0  -6  -4  752.08    5.37   0
   0   6   4  750.80    5.33   0
   1   6  -4  116.54    2.86   0
   1  -6   4  119.06    2.85   0
  -1  -6  -4  118.59    2.81   0
  -1  -6   4  116.63    2.87   0
  -1   6   4  115.16    2.94   0
   1   6   4  106.98    2.75   0
   1  -6  -4  118.15    2.96   0
  -1   6  -4  114.66    2.34   0
   2  -6  -4  117.12    3.04   0
   2  -6   4  125.10    2.82   0
   2   6  -4  116.60    2.85   0
  -2  -6  -4  114.58    2.76   0
  -2   6   4  116.32    3.07   0
   2   6   4  116.35    2.80   0
  -2  -6   4  122.00    2.88   0
  -2   6  -4  114.35    2.75   0
   3   6  -4   44.52    2.43   0
  -3  -6  -4   43.66    2.35   0
  -3   6  -4   38.65    2.49   0
   3  -6   4   39.61    1.88   0
  -3  -6   4   40.34    2.50   0
  -3   6   4   39.78    2.52   0
   3   6   4   43.92    2.33   0
   3  -6  -4   39.93    2.45   0
   4  -6  -4   31.11    2.45   0
   4  -6   4   32.08    1.77   0
  -4  -6  -4   31.35    1.75   0
  -4  -6   4   29.87    1.81   0
  -4   6   4   32.25    2.42   0
   4   6   4   31.18    2.30   0
   4   6  -4   33.61    2.41   0
  -5  -6  -4   64.41    2.47   0
   5  -6   4   63.18    2.51   0
  -5   6   4   62.17    2.74   0
  -5  -6   4   62.45    2.67   0
   5   6   4   61.94    2.54   0
   5   6  -4   62.63    2.64   0
  -6  -6  -4   50.44    2.44   0
   6   6  -4   46.94    2.53   0
  -6   6   4   44.71    2.68   0
   6   6   4   42.92    1.95   0
  -6  -6   4   43.15    2.44   0
   6  -6   4   46.87    2.46   0
  -7  -6  -4  167.64    2.98   0
   7   6  -4  161.20    2.76   0
   7  -6   4  168.35    2.65   0
  -7   6   4  175.08    4.58   0
   7   6   4  158.53    2.92   0
  -7  -6   4  163.22    2.62   0
  -7   6   4  176.60    4.82   0
  -8   6   4  154.74    5.20   0
   8  -6   4  161.12    2.63   0
   8   6  -4  157.87    3.12   0
  -8  -6  -4  158.54    2.92   0
   8  -6   4  151.61    2.52   0
   8   6   4  157.06    2.94   0
  -8  -6   4  154.85    2.62   0
  -8   6   4  153.77    5.16   0
  -9  -6  -4   36.37    1.79   0
   9  -6   4   31.55    1.91   0
   9   6  -4   37.27    2.49   0
  -9   6   4   33.78    6.60   0
   9   6   4   34.27    2.44   0
   9  -6   4   34.04    1.80   0
  -9  -6   4   32.74    2.51   0
  10  -6   4   27.21    2.19   0
  10  -6   4   27.05    1.80   0
 -10  -6  -4   26.43    2.35   0
  10   6  -4   29.22    2.56   0
  10   6   4   28.83    2.46   0
 -10  -6   4   24.87    1.87   0
  11  -6   4   13.70    2.34   0
 -11  -6  -4   12.48    1.68   0
  11   6  -4   11.47    2.42   0
  11   6   4   12.27    2.40   0
  11  -6   4   11.59    2.22   0
 -11  -6   4   12.92    2.42   0
 -12  -6   4   23.89    2.45   0
  12  -6   4   24.92    1.92   0
  12   6  -4   27.19    2.53   0
  12  -6   4   26.27    2.47   0
  12   6   4   23.04    2.39   0
 -12  -6  -4   27.05    2.39   0
  13  -6   4   14.83    2.48   0
  13   6  -4   16.52    2.51   0
 -13  -6   4   14.10    2.55   0
  13   6   4   15.36    1.76   0
 -13  -6  -4   14.94    2.50   0
  13  -6   4   17.52    2.53   0
 -14  -6   4   15.33    2.49   0
  14  -6   4   15.17    2.60   0
  14   6  -4   15.25    2.49   0
  14   6   4   11.79    2.55   0
 -14  -6  -4   15.76    2.55   0
  14  -6   4   11.78    1.86   0
  15  -6   4   20.92    2.75   0
 -15  -6   4   21.78    2.69   0
  15   6  -4   21.68    2.72   0
  15   6   4   21.50    2.70   0
 -15  -6  -4   19.71    2.66   0
  15  -6   4   16.36    2.63   0
  16  -6   4    6.35    2.67   0
  16   6  -4    8.98    2.88   0
 -16  -6   4    7.89    3.27   0
  16   6   4    6.98    1.77   0
  16  -6   4    7.87    2.60   0
 -16  -6  -4    6.77    2.62   0
  17   6  -4    8.46    2.84   0
  17  -6   4    7.47    2.80   0
  17   6   4    5.72    2.73   0
 -17  -6   4    3.45    2.70   0
  17  -6   4    7.88    2.76   0
 -17  -6  -4    7.11    2.73   0
  18  -6   4    1.51    2.89   0
  18   6  -4    1.97    3.16   0
  18   6   4    1.52    2.00   0
  18  -6   4    2.95    2.78   0
 -18  -6   4    2.80    2.94   0
 -18  -6  -4    0.80    2.72   0
 -19  -6  -4    2.50    2.06   0
  19   6  -4    2.71    3.05   0
  19   6   4    0.32    3.09   0
 -19  -6   4    2.13    3.10   0
  19  -6   4    3.87    2.93   0
  19  -6   4    1.56    2.92   0
  20  -6   4    8.49    3.18   0
  20   6   4    9.87    3.12   0
  20   6  -4    9.49    3.49   0
 -20  -6  -4    5.70    3.08   0
 -20  -6   4    6.01    3.34   0
  20  -6   4    9.10    3.09   0
  21   6  -4    2.99    3.42   0
  21  -6   4    2.21    3.30   0
 -21  -6  -4    1.38    3.13   0
 -21  -6   4   -1.12    3.40   0
  21  -6   4    4.34    3.23   0
  21   6   4    1.62    2.44   0
  -1   7  -4   77.24    2.61   0
  -1  -7  -4   74.21    2.56   0
   1   7  -4   74.99    2.71   0
   1  -7  -4   73.85    2.69   0
   1  -7   4   72.58    2.63   0
  -1  -7   4   76.23    2.71   0
  -1   7   4   76.26    2.57   0
   1   7   4   76.16    2.51   0
   2   7  -4   84.13    2.16   0
   2  -7   4   75.80    2.21   0
  -2   7   4   79.37    2.78   0
  -2  -7   4   82.43    2.74   0
   2   7   4   85.45    2.69   0
   2  -7  -4   85.34    2.81   0
  -2  -7  -4   80.49    2.09   0
  -2   7  -4   81.44    2.11   0
   3  -7   4  107.95    2.81   0
  -3   7   4  104.78    3.03   0
  -3  -7  -4  102.50    2.70   0
   3   7   4  103.27    2.21   0
  -3  -7   4  103.22    2.88   0
  -3   7  -4  102.13    2.74   0
   3   7  -4  105.61    2.30   0
   3  -7  -4  106.77    3.02   0
   4   7  -4    2.14    1.59   0
   4  -7   4    0.68    2.26   0
  -4   7   4    2.06    2.77   0
   4  -7  -4    0.62    2.21   0
   4   7   4   -0.12    1.55   0
  -4  -7   4    2.12    2.16   0
  -4  -7  -4   -0.10    1.56   0
  -4   7  -4    2.98    2.22   0
   5   7  -4  177.30    3.29   0
  -5   7   4  167.57    3.72   0
   5  -7   4  163.49    2.71   0
   5   7   4  171.08    3.11   0
  -5  -7   4  166.46    3.21   0
  -5  -7  -4  170.63    3.08   0
   5  -7  -4  166.87    4.08   0
  -6   7   4   49.39    3.18   0
   6   7  -4   45.96    2.52   0
   6  -7   4   52.38    2.49   0
   6   7   4   43.50    2.45   0
  -6  -7   4   44.83    1.98   0
  -6  -7  -4   50.53    2.43   0
  -7   7   4   36.25    3.26   0
   7   7  -4   35.58    1.92   0
   7  -7   4   34.84    1.89   0
   7   7   4   35.35    2.30   0
  -7  -7   4   32.22    2.38   0
  -7  -7  -4   38.78    2.35   0
   8  -7   4   26.72    2.35   0
  -8   7   4   26.37    3.65   0
   8   7  -4   31.00    2.40   0
   8   7   4   25.90    2.34   0
  -8  -7   4   24.46    1.76   0
  -8   7   4   26.49    3.62   0
  -8  -7  -4   28.45    1.72   0
   9  -7   4    9.83    2.28   0
   9   7  -4   10.05    2.37   0
   9   7   4    9.40    2.39   0
   9  -7   4   11.15    2.25   0
  -9  -7  -4    9.79    2.27   0
  -9  -7   4   10.83    2.33   0
  10  -7   4    9.78    1.76   0
  10   7  -4   11.72    2.48   0
  10   7   4   11.93    2.33   0
  10  -7   4   11.74    2.16   0
 -10  -7   4    9.85    2.48   0
 -10  -7  -4   12.78    1.71   0
 -11  -7  -4   47.95    2.50   0
  11  -7   4   40.62    2.53   0
  11  -7   4   46.74    2.65   0
  11   7  -4   40.58    2.58   0
  11   7   4   43.26    2.49   0
 -11  -7   4   43.57    2.52   0
 -12  -7  -4   25.78    2.44   0
  12  -7   4   20.84    2.66   0
  12   7  -4   27.95    2.56   0
  12   7   4   26.40    2.42   0
  12  -7   4   22.55    2.58   0
 -12  -7   4   19.52    2.54   0
 -13  -7  -4   10.41    1.80   0
 -13  -7   4   12.67    2.57   0
  13  -7   4   12.69    2.66   0
  13  -7   4   12.03    2.54   0
  13   7   4   13.63    2.51   0
  13   7  -4   13.43    2.49   0
  14  -7   4    6.68    2.47   0
 -14  -7   4    6.62    2.60   0
  14  -7   4    5.86    2.52   0
 -14  -7  -4    7.76    1.85   0
  14   7  -4    8.53    2.00   0
  14   7   4    6.76    2.58   0
  15   7  -4    5.43    2.56   0
 -15  -7  -4    1.07    1.80   0
  15   7   4    0.71    2.50   0
  15  -7   4    2.14    2.63   0
  15  -7   4    3.03    2.54   0
 -15  -7   4    2.92    2.49   0
  16  -7   4    0.88    2.70   0
  16   7  -4    1.74    2.70   0
  16   7   4    0.33    1.79   0
 -16  -7   4    1.98    2.64   0
 -16  -7  -4    0.78    1.83   0
  16  -7   4    0.34    1.85   0
  17  -7   4    1.48    2.81   0
  17   7   4    4.93    2.80   0
  17   7  -4    1.57    2.93   0
 -17  -7   4   -0.04    2.72   0
  17  -7   4    2.19    2.68   0
 -17  -7  -4    2.46    2.68   0
  18  -7   4    9.41    2.97   0
  18   7   4   11.54    2.96   0
  18   7  -4    7.68    3.72   0
  18  -7   4    8.83    2.92   0
 -18  -7   4    9.50    3.05   0
 -18  -7  -4    8.59    2.88   0
  19   7   4    0.29    3.06   0
  19   7  -4   -2.63    3.18   0
 -19  -7   4    2.12    3.04   0
  19  -7   4    2.21    3.14   0
 -19  -7  -4    2.63    3.02   0
  19  -7   4   -0.64    2.15   0
  20  -7   4    3.61    3.20   0
 -20  -7  -4    1.14    3.06   0
  20   7   4    3.72    3.16   0
  20   7  -4    1.57    3.34   0
  20  -7   4    0.90    3.25   0
 -20  -7   4    1.49    3.26   0
  21   7  -4   -0.08    3.53   0
  21  -7   4    7.41    3.53   0
 -21  -7  -4    9.33    3.34   0
  21   7   4    4.48    3.22   0
 -21  -7   4    9.35    3.42   0
  21  -7   4    5.93    3.61   0
   0   8  -4  208.15    3.28   0
   0   8   4  216.00    3.45   0
   0  -8   4  221.20    3.35   0
   0  -8  -4  224.25    3.12   0
   1   8  -4   28.49    2.37   0
  -1   8   4   32.98    2.36   0
  -1   8  -4   29.88    1.81   0
   1   8   4   32.67    2.25   0
   1  -8   4   33.20    2.37   0
  -1  -8   4   31.67    2.37   0
   1  -8  -4   31.71    2.32   0
  -1  -8  -4   34.18    2.25   0
   2   8  -4   19.63    1.71   0
  -2   8  -4   15.77    2.25   0
  -2   8   4   18.32    2.36   0
   2   8   4   16.32    2.20   0
   2  -8   4   18.93    2.28   0
  -2  -8   4   18.01    2.28   0
   2  -8  -4   20.90    2.26   0
  -2  -8  -4   20.25    1.72   0
   3   8  -4  152.26    2.53   0
  -3   8   4  143.37    3.25   0
   3  -8   4  142.33    2.49   0
   3   8   4  142.14    3.00   0
   3  -8  -4  142.39    3.62   0
  -3  -8   4  142.85    2.99   0
  -3  -8  -4  142.86    2.89   0
  -3   8  -4  144.62    2.91   0
   4   8  -4   87.67    2.75   0
   4  -8   4   90.39    2.66   0
   4   8   4   81.99    2.18   0
  -4   8  -4   78.86    2.14   0
  -4   8   4   86.17    2.98   0
  -4  -8   4   84.96    2.71   0
   4  -8  -4   93.96    2.93   0
  -4  -8  -4   81.58    2.70   0
  -5   8   4    0.96    2.60   0
   5   8  -4   -3.07    2.25   0
   5  -8  -4    0.71    2.07   0
   5  -8   4    0.99    2.24   0
   5   8   4    1.14    1.55   0
  -5  -8   4   -2.24    2.26   0
  -5  -8  -4   -1.05    1.56   0
  -5   8  -4    1.72    1.61   0
   6   8  -4   17.89    1.77   0
   6  -8   4   22.02    1.81   0
  -6   8   4   18.58    3.02   0
   6   8   4   17.70    2.32   0
  -6  -8   4   17.18    2.31   0
  -6  -8  -4   18.43    2.22   0
   6  -8  -4   21.67    2.99   0
   7   8  -4    1.84    2.22   0
   7  -8   4   -0.05    2.18   0
   7   8   4    2.25    2.17   0
  -7  -8   4    0.14    2.22   0
  -7  -8  -4    0.30    2.17   0
  -7   8   4   -0.19    2.81   0
   8  -8   4    4.42    2.22   0
   8   8   4    1.29    1.64   0
   8   8  -4    0.05    2.22   0
  -8   8   4    0.61    3.18   0
  -8  -8   4    2.69    1.58   0
  -8  -8  -4   -2.67    2.32   0
  -8   8   4    0.39    3.22   0
  -9   8   4   24.17    5.49   0
   9   8  -4   19.82    2.41   0
   9  -8   4   24.23    2.43   0
   9   8   4   24.21    2.40   0
  -9   8   4   21.90    5.15   0
   9  -8   4   22.60    2.33   0
  -9  -8   4   23.97    2.48   0
  -9  -8  -4   19.42    2.48   0
  10  -8   4   23.40    2.50   0
  10   8  -4   21.75    2.52   0
  10   8   4   21.57    2.40   0
  10  -8   4   25.48    2.38   0
 -10  -8  -4   22.24    2.40   0
 -10  -8   4   22.67    2.44   0
  11  -8   4   46.66    2.09   0
  11   8   4   42.68    1.94   0
  11   8  -4   47.58    2.17   0
  11  -8   4   43.04    1.95   0
 -11  -8  -4   49.87    2.49   0
 -11  -8   4   41.79    2.69   0
  12  -8   4    5.71    2.53   0
  12   8   4    0.66    1.79   0
 -12  -8  -4    4.16    2.39   0
  12  -8   4    1.44    2.49   0
 -12  -8   4    3.71    2.51   0
  12   8  -4    4.75    2.68   0
 -13  -8   4   34.89    2.77   0
  13   8  -4   32.81    2.77   0
  13  -8   4   32.55    2.75   0
 -13  -8  -4   30.32    2.04   0
  13   8   4   33.67    2.64   0
  13  -8   4   35.70    2.62   0
 -14  -8  -4   -0.83    1.85   0
 -14  -8   4    2.06    2.56   0
  14  -8   4    2.02    1.84   0
  14  -8   4    4.10    1.92   0
  14   8   4    2.79    2.59   0
  14   8  -4    2.82    2.58   0
 -15  -8   4   -0.65    2.64   0
 -15  -8  -4    1.16    1.85   0
  15   8   4    0.47    1.79   0
  15  -8   4    2.98    1.90   0
  15   8  -4    2.76    2.68   0
  15  -8   4    2.93    2.48   0
  16   8   4    9.49    1.95   0
  16   8  -4    8.33    2.17   0
  16  -8   4   10.74    2.77   0
 -16  -8   4    7.86    2.88   0
 -16  -8  -4   10.11    2.86   0
  16  -8   4    9.01    2.78   0
  17   8   4    0.75    2.91   0
  17   8  -4    2.39    2.97   0
  17  -8   4    0.39    2.90   0
 -17  -8   4    5.97    2.96   0
 -17  -8  -4    5.14    2.80   0
  17  -8   4    0.89    2.81   0
  18   8   4    3.06    2.91   0
  18   8  -4   -1.08    2.94   0
  18  -8   4    1.05    2.06   0
  18  -8   4    4.78    2.95   0
 -18  -8   4    3.86    3.02   0
 -18  -8  -4    3.32    2.93   0
  19   8   4    4.31    2.21   0
  19   8  -4    8.40    3.28   0
  19  -8   4    4.94    3.19   0
  19  -8   4    4.43    3.19   0
 -19  -8   4    5.89    3.12   0
 -19  -8  -4    2.04    2.21   0
  20   8   4    2.95    3.09   0
  20  -8   4    1.91    3.32   0
  20   8  -4   -0.11    3.39   0
  20  -8   4    6.60    3.47   0
 -20  -8   4    4.20    4.06   0
 -20  -8  -4    5.96    3.30   0
  -1   9  -4   56.56    2.52   0
   1   9  -4   53.89    2.52   0
  -1   9   4   56.69    2.61   0
   1   9   4   50.85    2.40   0
   1  -9   4   58.32    2.53   0
  -1  -9   4   57.67    2.49   0
  -1  -9  -4   55.76    2.57   0
   1  -9  -4   54.16    2.66   0
  -2   9  -4  115.35    2.82   0
  -2   9   4  111.13    3.00   0
   2   9  -4  112.21    2.79   0
   2   9   4  111.16    2.85   0
   2  -9   4  108.05    2.87   0
  -2  -9   4  107.62    2.87   0
  -2  -9  -4  115.25    2.81   0
   2  -9  -4  119.06    2.96   0
   3  -9  -4   96.01    2.86   0
   3   9  -4   98.05    2.73   0
   3   9   4   82.94    2.73   0
   3  -9   4   96.16    2.72   0
  -3  -9   4   93.39    2.77   0
  -3  -9  -4   94.89    2.67   0
  -3   9   4   88.44    2.87   0
  -3   9  -4   95.61    2.71   0
  -4   9   4   46.38    2.77   0
   4   9   4   45.68    2.48   0
   4  -9  -4   45.15    3.14   0
   4  -9   4   42.32    2.58   0
  -4  -9  -4   45.31    1.87   0
  -4  -9   4   44.88    2.56   0
  -4   9  -4   45.81    1.98   0
   4   9  -4   45.52    1.88   0
  -5   9  -4   57.23    2.56   0
  -5   9   4   58.41    2.91   0
   5   9   4   58.15    2.50   0
   5  -9   4   56.20    2.10   0
   5   9  -4   60.80    2.63   0
  -5  -9  -4   58.00    1.96   0
   5  -9  -4   60.51    2.88   0
  -5  -9   4   61.18    2.55   0
  -6   9  -4   56.43    2.63   0
   6   9  -4   60.20    2.06   0
   6  -9  -4   59.91    2.92   0
   6   9   4   64.57    2.62   0
   6  -9   4   55.88    2.67   0
  -6  -9  -4   58.96    2.03   0
  -6  -9   4   57.62    2.13   0
  -6   9   4   58.09    3.51   0
   7   9   4   12.31    2.32   0
   7   9  -4   14.04    2.35   0
   7  -9   4   11.87    2.37   0
   7  -9  -4   10.80    2.93   0
  -7  -9  -4    9.57    2.36   0
  -7  -9   4   11.93    1.70   0
  -7   9   4    9.77    2.96   0
   8   9  -4   16.40    2.41   0
   8   9   4   17.28    1.76   0
   8  -9   4   15.66    1.86   0
  -8   9   4   14.00    3.46   0
  -8  -9  -4   16.78    2.38   0
  -8  -9   4   14.47    1.86   0
  -9   9   4    6.24    4.51   0
   9   9  -4    7.59    2.38   0
   9  -9   4    3.09    2.45   0
  -9   9   4    6.04    4.82   0
   9   9   4    6.75    2.30   0
  -9  -9  -4    7.40    2.38   0
  -9  -9   4    5.84    1.68   0
  10   9   4    7.61    1.71   0
  10  -9   4    9.95    2.50   0
  10  -9   4   11.55    2.39   0
 -10  -9  -4    6.90    1.70   0
 -10  -9   4    8.00    2.41   0
  10   9  -4    7.97    2.47   0
  11  -9   4   13.77    2.58   0
  11   9   4   17.13    2.60   0
  11   9  -4   19.19    2.55   0
  11  -9   4   20.54    2.75   0
 -11  -9  -4   13.42    2.57   0
 -11  -9   4   16.16    2.55   0
  12   9   4    3.07    2.49   0
  12  -9   4    7.10    1.79   0
  12  -9   4    3.86    2.60   0
  12   9  -4    5.87    2.58   0
 -12  -9  -4    4.67    2.49   0
 -12  -9   4    5.68    2.63   0
  13   9   4    2.08    1.77   0
  13   9  -4   -0.74    2.52   0
  13  -9   4    0.70    2.65   0
 -13  -9   4    0.11    1.84   0
  13  -9   4    4.44    2.52   0
 -13  -9  -4   -5.34    2.48   0
 -14  -9   4    1.04    2.54   0
  14   9   4    0.69    1.87   0
  14   9  -4    0.50    2.62   0
  14  -9   4    0.73    2.67   0
  14  -9   4    0.87    2.56   0
 -14  -9  -4    3.96    2.60   0
 -15  -9  -4    5.21    2.76   0
  15   9   4    5.15    1.99   0
  15  -9   4    7.24    2.71   0
 -15  -9   4    9.47    2.78   0
  15   9  -4    4.79    2.79   0
  15  -9   4    8.22    2.78   0
  16   9   4    0.92    2.01   0
 -16  -9  -4   -0.78    2.87   0
 -16  -9   4    1.63    2.03   0
  16   9  -4    1.36    2.87   0
  16  -9   4    1.91    2.85   0
  16  -9   4    4.88    2.82   0
  17   9   4    2.42    2.12   0
 -17  -9  -4   -0.65    2.88   0
  17  -9   4    2.93    2.90   0
 -17  -9   4    2.53    2.85   0
  17  -9   4    0.99    2.01   0
  17   9  -4    2.29    3.02   0
  18   9   4    7.45    3.09   0
  18   9  -4    4.96    3.07   0
 -18  -9  -4    2.84    2.16   0
  18  -9   4    4.41    3.15   0
 -18  -9   4    0.17    3.02   0
  18  -9   4    1.27    3.02   0
  19   9   4    2.00    3.20   0
  19   9  -4    2.98    3.28   0
  19  -9   4    6.04    3.28   0
  19  -9   4    2.56    3.20   0
 -19  -9  -4    0.22    2.92   0
 -19  -9   4    3.00    3.25   0
  20   9   4    0.89    2.22   0
  20  -9   4    3.33    3.38   0
  20   9  -4    1.54    3.40   0
  20  -9   4    3.54    3.63   0
 -20  -9  -4    0.84    3.26   0
 -20  -9   4    2.14    3.47   0
   0  10  -4  269.08    3.46   0
   0  10   4  268.08    3.29   0
   0 -10   4  267.41    3.10   0
   0 -10  -4  278.07    3.84   0
  -1  10   4   24.90    2.42   0
  -1  10  -4   26.00    1.89   0
   1  10  -4   26.72    2.45   0
   1  10   4   23.90    2.46   0
   1 -10   4   20.09    1.78   0
  -1 -10   4   24.97    1.79   0
  -1 -10  -4   23.63    1.88   0
   1 -10  -4   22.24    2.46   0
  -2  10  -4    2.22    2.37   0
   2  10  -4    1.79    2.34   0
   2  10   4    3.27    2.15   0
  -2  10   4   -0.04    2.13   0
   2 -10   4    0.79    1.73   0
  -2 -10  -4    2.27    2.18   0
  -2 -10   4    4.64    2.34   0
   2 -10  -4    2.75    2.28   0
   3  10  -4    8.10    2.38   0
   3  10   4    7.36    2.24   0
  -3  10  -4   13.81    2.36   0
   3 -10   4    7.88    2.47   0
  -3 -10  -4    9.85    2.23   0
  -3  10   4   10.47    2.36   0
  -3 -10   4   11.57    2.49   0
   3 -10  -4    7.68    2.41   0
   4  10   4    2.49    2.21   0
   4  10  -4    5.27    1.72   0
   4 -10   4    8.84    2.45   0
  -4 -10  -4    6.22    1.63   0
  -4 -10   4    4.19    2.35   0
  -4  10   4    6.30    2.55   0
  -4  10  -4    8.50    2.36   0
   4 -10  -4    5.62    2.21   0
   5  10  -4   33.45    2.55   0
   5 -10  -4   35.50    3.30   0
   5 -10   4   40.73    2.05   0
  -5 -10  -4   35.13    2.45   0
   5  10   4   39.85    1.92   0
  -5 -10   4   32.26    2.66   0
  -5  10   4   37.94    2.78   0
  -5  10  -4   32.72    1.90   0
   6  10   4    2.58    2.40   0
   6  10  -4   -0.98    2.39   0
   6 -10   4    0.58    2.38   0
  -6 -10  -4   -0.80    2.34   0
   6 -10  -4    0.13    2.90   0
  -6 -10   4   -1.79    2.38   0
  -6  10   4    0.21    2.44   0
  -6  10  -4    1.50    1.67   0
   7  10   4   32.02    2.50   0
   7  10  -4   31.20    1.89   0
   7 -10   4   29.83    2.52   0
  -7 -10  -4   31.42    2.55   0
   7 -10  -4   30.57    3.14   0
  -7  10   4   25.80    3.18   0
  -7 -10   4   26.53    2.51   0
   8  10   4   -0.51    1.67   0
   8  10  -4    3.03    1.76   0
   8 -10   4    1.58    2.41   0
  -8 -10  -4    2.57    1.59   0
  -8  10   4    0.07    2.91   0
  -8 -10   4   -0.44    1.72   0
   9  10   4    5.52    2.40   0
   9  10  -4    8.81    1.73   0
   9 -10   4    9.52    2.40   0
  -9  10   4    8.12    4.10   0
  -9 -10  -4    8.68    2.46   0
  -9 -10   4    8.76    2.42   0
  10  10   4   11.61    2.51   0
  10  10  -4   14.32    2.48   0
  10 -10   4    9.86    2.58   0
 -10 -10  -4   13.65    2.52   0
 -10 -10   4   14.05    2.49   0
  11  10   4   21.18    1.92   0
  11  10  -4   20.16    2.63   0
  11 -10   4   19.45    2.68   0
 -11 -10  -4   17.03    1.93   0
  11 -10   4   21.35    2.54   0
 -11 -10   4   16.73    2.57   0
  12  10   4    5.05    2.55   0
  12  10  -4    5.56    2.63   0
  12 -10   4    2.80    2.66   0
  12 -10   4    1.59    1.80   0
 -12 -10  -4    2.16    1.82   0
 -12 -10   4   -0.41    2.57   0
 -13 -10   4    7.55    2.66   0
  13 -10   4    3.29    2.70   0
  13  10   4    2.69    2.67   0
  13  10  -4    5.36    1.87   0
  13 -10   4    4.86    2.77   0
 -13 -10  -4    4.67    1.87   0
  14  10   4   -0.86    1.90   0
  14 -10   4    0.81    2.80   0
 -14 -10   4    0.60    2.76   0
  14  10  -4    2.16    2.83   0
  14 -10   4    2.98    2.69   0
 -14 -10  -4   -0.27    1.86   0
  15  10   4    3.76    2.02   0
 -15 -10   4    1.02    2.04   0
  15 -10   4    0.80    2.74   0
  15 -10   4   -0.45    2.92   0
 -15 -10  -4    0.44    2.05   0
  15  10  -4    5.54    2.75   0
  16 -10   4    8.43    3.00   0
  16  10  -4    8.19    3.24   0
  16 -10   4   10.11    3.03   0
  16  10   4    7.96    2.17   0
 -16 -10   4    5.85    3.20   0
 -16 -10  -4    5.68    2.14   0
  17  10   4    0.74    2.06   0
 -17 -10  -4    4.90    2.98   0
  17  10  -4   -2.36    3.13   0
 -17 -10   4    1.51    3.10   0
  17 -10   4    2.69    3.09   0
  17 -10   4    0.34    2.98   0
  18  10   4   -0.05    2.26   0
 -18 -10  -4   -0.71    3.29   0
  18  10  -4    4.23    3.29   0
  18 -10   4    3.12    3.31   0
 -18 -10   4    2.17    3.28   0
  18 -10   4    1.34    3.17   0
  19  10  -4    2.31    3.45   0
 -19 -10  -4   -0.05    3.25   0
  19 -10   4    1.65    3.51   0
  19 -10   4    1.72    3.52   0
 -19 -10   4    1.01    3.28   0
  19  10   4    3.42    3.40   0
  -1  11  -4   22.67    1.84   0
   1  11  -4   23.64    2.47   0
  -1 -11  -4   28.40    2.41   0
   1 -11   4   24.90    2.50   0
   1  11   4   22.60    2.46   0
   1 -11  -4   22.36    2.49   0
  -1 -11   4   26.13    2.47   0
  -1  11   4   25.47    2.55   0
   2  11   4   50.03    1.96   0
  -2  11  -4   46.17    2.05   0
   2  11  -4   47.61    1.93   0
  -2 -11  -4   48.79    2.51   0
   2 -11   4   51.18    2.63   0
  -2 -11   4   50.60    2.63   0
   2 -11  -4   47.74    2.72   0
  -2  11   4   47.85    2.59   0
  -3  11  -4  117.48    2.92   0
   3  11   4  108.23    2.93   0
   3  11  -4  107.56    2.36   0
  -3 -11  -4  124.28    2.88   0
   3 -11   4  111.77    2.49   0
  -3 -11   4  116.75    2.99   0
   3 -11  -4  110.79    3.08   0
  -3  11   4  112.49    3.16   0
   4  11   4   64.75    2.76   0
   4  11  -4   67.49    2.67   0
  -4 -11  -4   68.95    2.72   0
   4 -11   4   63.55    2.75   0
  -4 -11   4   64.59    2.13   0
  -4  11  -4   62.95    2.15   0
  -4  11   4   67.11    2.89   0
   4 -11  -4   66.63    3.31   0
   5  11   4   12.09    1.78   0
  -5 -11  -4   16.65    2.41   0
   5 -11   4   10.57    1.82   0
   5  11  -4   12.55    1.74   0
  -5 -11   4   13.43    2.43   0
  -5  11   4   14.32    2.51   0
  -5  11  -4   15.02    2.47   0
   5 -11  -4   13.34    2.49   0
   6  11   4   13.11    2.45   0
   6  11  -4   12.15    2.44   0
   6 -11  -4   14.13    2.59   0
   6 -11   4   10.26    2.45   0
  -6 -11  -4   13.10    1.83   0
  -6  11   4   14.03    2.65   0
  -6 -11   4   13.44    2.47   0
  -6  11  -4   15.16    2.42   0
   7  11  -4    0.81    2.41   0
   7 -11   4    0.76    2.45   0
  -7 -11  -4    4.96    2.30   0
  -7  11   4    0.62    3.06   0
   7  11   4    1.64    2.40   0
  -7 -11   4    1.36    2.37   0
   7 -11  -4    1.80    2.92   0
  -7  11  -4    0.15    2.38   0
   8  11   4   26.65    2.49   0
   8 -11  -4   22.36    3.30   0
   8  11  -4   23.54    2.59   0
   8 -11   4   19.56    2.48   0
  -8 -11  -4   21.74    2.57   0
  -8  11   4   22.67    3.38   0
  -8 -11   4   22.47    1.93   0
   9  11   4   32.18    2.61   0
   9  11  -4   32.69    2.64   0
  -9  11   4   27.70    4.12   0
   9 -11   4   26.51    2.67   0
  -9 -11  -4   30.87    2.68   0
  -9 -11   4   25.16    2.58   0
  10  11   4   17.93    2.02   0
  10 -11   4   20.72    2.70   0
  10  11  -4   17.34    1.84   0
 -10 -11  -4   15.55    1.90   0
 -10 -11   4   21.99    2.57   0
 -11 -11   4    1.72    1.96   0
  11  11  -4    2.00    2.63   0
  11 -11   4    0.69    2.73   0
  11 -11   4    0.97    1.87   0
  11  11   4    0.88    2.59   0
 -11 -11  -4    4.20    2.55   0
  12  11   4   25.02    2.09   0
  12 -11   4   26.27    2.83   0
  12  11  -4   18.88    2.11   0
  12 -11   4   25.77    2.95   0
 -12 -11  -4   18.41    2.80   0
 -12 -11   4   21.03    2.81   0
  13  11   4   16.26    2.81   0
  13  11  -4   17.47    2.81   0
  13 -11   4   12.49    2.88   0
  13 -11   4   14.41    2.77   0
 -13 -11  -4   16.84    2.80   0
 -13 -11   4   13.83    2.78   0
  14  11   4    2.36    1.97   0
 -14 -11   4    2.08    2.83   0
  14  11  -4    4.57    2.86   0
  14 -11   4    1.46    2.87   0
 -14 -11  -4   -0.02    2.80   0
  14 -11   4    1.68    1.99   0
  15  11   4    3.06    2.13   0
 -15 -11   4    1.72    2.97   0
  15  11  -4    1.10    3.05   0
  15 -11   4    0.80    2.92   0
  15 -11   4    7.35    2.82   0
 -15 -11  -4    1.37    2.89   0
  16  11   4    4.26    3.07   0
  16 -11   4    0.94    2.05   0
  16  11  -4    1.33    3.13   0
 -16 -11   4    2.19    3.11   0
  16 -11   4    0.30    3.10   0
 -16 -11  -4    3.92    3.03   0
 -17 -11   4    3.03    3.20   0
  17 -11   4    1.14    3.26   0
  17  11  -4    1.75    2.26   0
  17  11   4    3.22    3.04   0
  17 -11   4   -0.32    3.21   0
 -17 -11  -4   -3.20    2.21   0
 -18 -11  -4    0.68    3.26   0
  18  11  -4    0.19    3.35   0
  18 -11   4    1.92    3.34   0
 -18 -11   4    4.75    3.45   0
  18  11   4    7.26    3.20   0
  18 -11   4    2.09    3.33   0
   0  12  -4    7.14    1.75   0
   0 -12  -4    9.07    2.34   0
   0 -12   4    8.98    2.42   0
   0  12   4    7.12    2.43   0
  -1  12  -4    5.66    1.72   0
   1  12  -4    4.97    2.38   0
  -1 -12  -4    5.77    2.45   0
   1 -12  -4    4.25    2.48   0
   1 -12   4    2.57    2.43   0
  -1 -12   4    5.63    2.43   0
   1  12   4    5.37    2.40   0
  -1  12   4    5.40    1.74   0
   2  12   4   39.14    2.66   0
  -2 -12  -4   36.49    2.67   0
   2 -12  -4   39.12    2.70   0
   2 -12   4   39.93    1.97   0
  -2 -12   4   44.15    2.52   0
  -2  12  -4   46.65    2.64   0
  -2  12   4   42.88    2.74   0
   2  12  -4   33.30    2.55   0
   3  12  -4    7.07    2.41   0
   3  12   4    6.31    2.37   0
  -3 -12  -4    2.00    2.37   0
   3 -12   4    4.61    2.46   0
   3 -12  -4    5.48    2.98   0
  -3 -12   4    7.16    2.42   0
  -3  12   4    5.93    2.98   0
  -3  12  -4    8.00    2.48   0
  -4  12  -4   24.70    1.91   0
   4  12  -4   25.63    2.57   0
  -4 -12  -4   28.27    2.51   0
   4 -12   4   26.39    2.51   0
   4 -12  -4   24.77    2.61   0
  -4 -12   4   22.69    2.59   0
  -4  12   4   24.57    2.61   0
   4  12   4   24.62    2.69   0
   5  12  -4    0.34    2.48   0
  -5 -12  -4   -0.39    2.32   0
   5 -12   4    1.25    1.80   0
  -5  12   4    2.99    2.99   0
  -5 -12   4    2.26    2.48   0
   5 -12  -4    1.14    2.46   0
  -5  12  -4    2.26    2.34   0
   5  12   4    2.16    1.63   0
   6 -12  -4   25.29    3.00   0
   6  12   4   21.54    2.58   0
  -6 -12  -4   21.03    2.57   0
   6  12  -4   25.43    2.61   0
   6 -12   4   20.27    2.62   0
  -6  12   4   23.93    3.46   0
  -6 -12   4   24.00    1.96   0
  -6  12  -4   18.28    2.53   0
   7  12   4    5.59    2.58   0
   7  12  -4    3.53    2.54   0
  -7 -12  -4    2.65    2.58   0
   7 -12   4    7.71    2.55   0
   7 -12  -4    5.14    3.17   0
  -7  12   4    3.79    3.22   0
  -7 -12   4    7.64    2.58   0
  -7  12  -4    1.63    1.83   0
   8  12  -4   44.11    2.90   0
   8 -12  -4   38.39    3.52   0
   8  12   4   37.44    2.88   0
  -8 -12  -4   41.13    2.76   0
   8 -12   4   39.96    2.78   0
  -8  12   4   33.17    3.94   0
  -8 -12   4   38.63    2.66   0
   9  12   4    3.79    2.59   0
   9  12  -4    5.68    2.57   0
  -9  12   4    4.52    3.29   0
   9 -12   4    2.31    1.99   0
  -9 -12  -4    4.97    2.55   0
   9 -12  -4    4.51    3.27   0
  -9 -12   4    4.70    2.61   0
  10  12   4   10.87    2.65   0
  10  12  -4    9.62    1.91   0
  10 -12   4   13.67    2.74   0
 -10 -12  -4    7.97    1.91   0
 -10 -12   4    8.98    2.68   0
  11  12   4    0.37    2.66   0
 -11 -12   4    3.01    2.68   0
  11  12  -4    1.58    2.66   0
  11 -12   4    7.33    2.75   0
 -11 -12  -4    2.38    2.65   0
  12  12  -4    4.58    1.96   0
 -12 -12   4    3.41    1.94   0
  12 -12   4    3.55    2.73   0
 -12 -12  -4    7.03    2.73   0
  12 -12   4    3.46    2.84   0
  12  12   4    2.60    1.96   0
 -13 -12   4   10.51    2.82   0
  13  12  -4    9.43    3.00   0
  13 -12   4   10.01    3.04   0
  13  12   4   14.31    2.86   0
  13 -12   4    8.43    2.87   0
 -13 -12  -4    9.37    2.79   0
  14 -12   4    2.92    2.90   0
  14  12  -4    4.83    3.13   0
 -14 -12   4    1.34    3.04   0
  14 -12   4   -1.29    2.01   0
 -14 -12  -4    3.13    2.96   0
  14  12   4    0.90    2.03   0
 -15 -12   4   11.28    3.12   0
  15  12  -4   21.97    3.13   0
  15 -12   4    9.67    3.28   0
  15 -12   4   12.55    2.32   0
 -15 -12  -4    8.20    3.08   0
  15  12   4   13.38    3.07   0
  16  12  -4    4.98    3.24   0
  16  12   4    1.20    3.23   0
  16 -12   4    2.84    3.15   0
 -16 -12   4    3.43    3.21   0
  16 -12   4    4.02    3.21   0
 -16 -12  -4    4.68    3.16   0
  17  12  -4   -0.76    2.57   0
  17  12   4   -1.47    3.24   0
 -17 -12   4    0.54    2.31   0
  17 -12   4   -0.00    3.37   0
 -17 -12  -4   -4.32    2.33   0
  17 -12   4    0.81    3.27   0
  -1  13  -4    4.58    2.54   0
  -1 -13  -4    1.05    2.47   0
   1  13  -4    3.35    1.80   0
   1 -13  -4    3.35    2.42   0
   1 -13   4    3.91    1.77   0
  -1 -13   4    7.04    2.53   0
  -1  13   4    4.73    2.49   0
   1  13   4   -0.67    2.58   0
   2  13  -4   -0.38    1.73   0
  -2  13  -4    0.42    2.58   0
  -2 -13  -4    2.83    2.41   0
   2 -13  -4   -0.07    2.44   0
   2 -13   4   -0.69    2.62   0
  -2 -13   4   -0.54    1.79   0
  -2  13   4   -0.36    2.52   0
   2  13   4    1.25    2.55   0
  -3  13  -4   25.63    2.03   0
   3  13  -4   24.82    2.66   0
  -3 -13  -4   26.58    2.62   0
   3 -13  -4   24.16    2.66   0
   3 -13   4   23.11    1.94   0
  -3 -13   4   27.81    1.97   0
  -3  13   4   24.29    2.65   0
   3  13   4   27.79    2.76   0
   4  13  -4   14.44    1.94   0
  -4  13  -4   21.60    2.60   0
  -4 -13  -4   18.03    2.55   0
   4 -13   4   22.81    2.73   0
   4 -13  -4   17.08    2.72   0
  -4  13   4   14.24    2.65   0
  -4 -13   4   14.75    1.95   0
   4  13   4   17.98    2.63   0
   5  13  -4   16.74    2.71   0
  -5 -13  -4   13.11    2.65   0
   5 -13   4   12.78    2.67   0
  -5  13   4   15.12    2.89   0
   5 -13  -4   16.79    2.74   0
  -5 -13   4   14.38    1.92   0
   5  13   4   16.21    2.65   0
  -5  13  -4   14.53    2.56   0
   6  13  -4   54.43    2.93   0
  -6 -13  -4   52.12    2.22   0
   6 -13   4   52.55    2.88   0
  -6  13   4   51.26    3.79   0
  -6 -13   4   43.81    2.82   0
   6 -13  -4   51.43    3.21   0
   6  13   4   45.57    2.81   0
  -6  13  -4   47.53    2.79   0
   7  13  -4    7.48    2.64   0
   7 -13  -4    1.84    3.28   0
  -7 -13  -4    1.41    2.54   0
  -7  13   4    2.73    2.71   0
   7 -13   4    4.00    2.65   0
  -7 -13   4    2.90    2.61   0
  -7  13  -4    3.55    1.83   0
   7  13   4    4.83    2.48   0
   8  13   4    6.42    2.61   0
   8  13  -4    0.38    2.59   0
  -8 -13  -4    2.25    1.84   0
  -8  13   4    1.71    3.68   0
   8 -13   4    4.91    2.66   0
   8 -13  -4    4.39    3.51   0
  -8 -13   4    3.11    2.61   0
  -8  13  -4    4.50    2.62   0
   9  13   4    3.48    2.68   0
   9 -13  -4    0.06    3.19   0
  -9  13   4    1.27    3.84   0
  -9 -13  -4   -0.68    2.70   0
   9 -13   4   -1.18    2.83   0
  -9 -13   4    3.58    1.84   0
   9  13  -4    0.28    1.84   0
 -10  13   4    3.80    5.51   0
  10  13  -4    0.46    2.77   0
  10 -13   4    7.21    2.88   0
 -10 -13  -4    5.28    2.73   0
  10  13   4    5.12    2.79   0
 -10 -13   4    2.47    2.81   0
  11  13  -4    3.84    2.61   0
 -11 -13   4    5.66    2.78   0
  11 -13   4    1.58    3.01   0
 -11 -13  -4    2.20    2.00   0
  11  13   4    3.78    2.03   0
  12  13  -4    7.80    2.92   0
 -12 -13   4    5.48    2.83   0
  12 -13   4    4.40    2.87   0
  12 -13   4    3.47    2.92   0
 -12 -13  -4    1.60    2.10   0
  12  13   4   -1.74    2.94   0
  13 -13   4    7.97    2.93   0
  13  13   4   16.59    3.07   0
 -13 -13   4   11.02    2.08   0
  13  13  -4    7.84    2.08   0
  13 -13   4    9.36    3.10   0
 -13 -13  -4    7.09    2.99   0
 -14 -13   4   -0.14    2.98   0
  14 -13   4    2.36    3.04   0
  14  13  -4    2.76    3.11   0
  14 -13   4    2.35    3.06   0
 -14 -13  -4    1.93    3.05   0
  14  13   4    4.94    2.14   0
 -15 -13   4    4.98    3.25   0
  15  13  -4    3.07    3.28   0
  15 -13   4    5.21    3.34   0
 -15 -13  -4    2.98    2.38   0
  15 -13   4    5.32    3.17   0
  15  13   4    6.04    3.23   0
  16  13  -4    1.34    2.50   0
 -16 -13   4    1.46    3.19   0
  16 -13   4    1.43    3.35   0
  16 -13   4    2.63    3.46   0
 -16 -13  -4    0.48    2.41   0
  16  13   4    1.67    3.30   0
   0  14  -4    7.11    2.63   0
   0 -14  -4    4.83    2.61   0
   0 -14   4    4.92    2.63   0
   0  14   4    3.54    2.64   0
  -1  14  -4    6.83    2.63   0
   1  14  -4    3.27    2.62   0
  -1 -14  -4    7.87    2.72   0
   1 -14  -4    4.99    2.54   0
   1 -14   4    2.30    1.82   0
  -1 -14   4    6.99    2.57   0
  -1  14   4    5.64    2.58   0
   1  14   4    7.41    2.62   0
  -2  14  -4    1.35    2.58   0
   2  14  -4    6.22    1.82   0
  -2 -14  -4    4.73    1.79   0
   2 -14  -4    2.72    2.50   0
   2 -14   4   -0.37    2.61   0
  -2  14   4    3.22    2.50   0
  -2 -14   4    3.88    1.85   0
   2  14   4    4.70    2.61   0
  -3  14  -4    6.41    2.67   0
   3  14  -4    3.69    2.63   0
  -3 -14  -4    1.05    2.62   0
   3 -14  -4    2.61    2.56   0
   3 -14   4    5.34    2.68   0
  -3  14   4   -1.95    2.53   0
  -3 -14   4    0.77    2.57   0
   3  14   4    3.39    1.93   0
  -4  14  -4   46.15    2.73   0
   4  14  -4   35.26    2.81   0
  -4 -14  -4   38.40    2.20   0
   4 -14  -4   41.02    3.00   0
   4 -14   4   43.68    2.19   0
  -4  14   4   44.54    2.99   0
  -4 -14   4   38.21    2.75   0
   4  14   4   33.33    2.23   0
   5  14  -4    3.37    1.97   0
  -5 -14  -4    2.91    2.04   0
  -5  14  -4    1.48    2.68   0
   5 -14   4    4.63    1.92   0
  -5  14   4    5.64    2.77   0
   5 -14  -4    3.66    2.72   0
  -5 -14   4    5.83    2.73   0
   5  14   4    4.57    2.64   0
   6  14  -4    4.26    2.81   0
  -6 -14  -4    0.10    2.60   0
  -6  14   4    4.02    2.70   0
   6 -14   4    2.03    1.86   0
   6 -14  -4    4.96    3.26   0
  -6 -14   4    3.45    2.74   0
   6  14   4    3.32    2.62   0
  -6  14  -4    4.88    2.76   0
   7 -14  -4   29.80    3.68   0
   7  14  -4   31.06    3.07   0
  -7 -14  -4   27.16    2.82   0
  -7  14   4   26.68    3.83   0
   7 -14   4   28.27    2.25   0
  -7 -14   4   29.61    2.90   0
   7  14   4   26.84    2.90   0
  -7  14  -4   25.62    2.96   0
   8  14  -4    3.43    2.02   0
  -8  14   4    1.30    3.52   0
  -8 -14  -4    2.88    2.75   0
   8 -14  -4    2.42    3.44   0
   8 -14   4    0.98    2.84   0
   8  14   4    2.13    1.90   0
  -8 -14   4    2.94    2.80   0
  -8  14  -4   -0.11    2.04   0
   9  14  -4   -2.87    2.88   0
  -9  14   4    1.54    4.19   0
  -9 -14  -4    3.48    1.95   0
   9 -14  -4    3.10    4.16   0
   9 -14   4    5.48    2.80   0
   9  14   4    1.66    1.97   0
  -9 -14   4    1.29    2.76   0
 -10  14   4    9.53    5.02   0
  10  14  -4   11.49    2.95   0
 -10 -14  -4    6.84    2.88   0
  10 -14   4    9.02    3.03   0
  10  14   4    6.38    2.07   0
 -10 -14   4    7.31    2.12   0
 -11 -14   4    2.74    2.99   0
  11  14  -4    3.47    2.19   0
 -11 -14  -4    3.86    2.91   0
  11 -14   4    3.51    3.00   0
  11  14   4    2.01    2.14   0
 -12 -14   4    2.28    3.07   0
  12  14  -4    5.46    3.05   0
  12 -14   4    4.27    3.13   0
 -12 -14  -4    3.58    2.99   0
  12 -14   4    3.07    2.98   0
  12  14   4   -1.08    3.11   0
 -13 -14   4   -0.16    2.24   0
  13  14  -4    2.90    3.18   0
  13 -14   4   -0.89    3.08   0
  13 -14   4    0.67    3.12   0
 -13 -14  -4    5.01    3.06   0
  13  14   4   -2.85    3.05   0
 -14 -14   4    3.77    3.35   0
  14  14  -4    1.39    3.22   0
  14 -14   4    1.86    3.18   0
  14 -14   4   -1.75    3.23   0
 -14 -14  -4    1.31    3.21   0
  14  14   4   -1.12    2.25   0
 -15 -14   4    3.21    2.51   0
  15  14  -4   -3.77    3.45   0
  15 -14   4    1.16    3.46   0
 -15 -14  -4    0.86    3.38   0
  15  14   4    1.71    3.44   0
  15 -14   4    6.81    3.35   0
  -1  15  -4   -0.35    2.72   0
   1  15  -4    4.36    2.73   0
  -1 -15  -4   -0.54    2.74   0
   1 -15  -4    1.67    2.65   0
   1 -15   4    1.10    1.93   0
  -1  15   4    2.76    2.74   0
  -1 -15   4    2.26    1.89   0
   1  15   4    0.87    2.74   0
  -2  15  -4    9.77    2.86   0
   2  15  -4    6.36    2.77   0
  -2 -15  -4   12.15    2.80   0
   2 -15  -4   10.55    2.74   0
  -2  15   4    9.38    2.79   0
   2 -15   4   11.94    2.77   0
  -2 -15   4    5.09    2.81   0
   2  15   4    9.06    2.84   0
   3  15  -4   25.41    2.94   0
  -3 -15  -4   26.52    2.92   0
   3 -15  -4   27.14    2.87   0
  -3  15  -4   26.78    2.69   0
  -3  15   4   27.86    2.94   0
   3 -15   4   25.30    2.84   0
  -3 -15   4   23.13    2.09   0
   3  15   4   23.42    2.95   0
   4  15  -4    5.33    2.82   0
  -4  15  -4    4.10    2.71   0
  -4 -15  -4    8.34    2.79   0
   4 -15  -4    7.16    2.90   0
  -4  15   4    5.26    2.78   0
   4 -15   4    8.36    2.74   0
   4  15   4    7.82    2.76   0
  -4 -15   4    4.50    1.94   0
   5  15  -4   31.41    3.04   0
  -5 -15  -4   28.34    2.92   0
  -5  15   4   29.65    3.23   0
   5 -15  -4   30.32    3.19   0
   5 -15   4   31.48    3.04   0
   5  15   4   28.75    2.87   0
  -5 -15   4   29.12    2.97   0
  -5  15  -4   26.95    2.17   0
  -6 -15  -4    9.94    2.07   0
   6  15  -4    5.29    2.09   0
  -6  15   4    9.17    3.63   0
   6 -15   4    3.70    2.88   0
   6 -15  -4    8.80    3.12   0
   6  15   4    7.21    2.08   0
  -6 -15   4    5.81    2.84   0
  -6  15  -4    7.25    2.86   0
   7  15  -4   13.04    2.87   0
  -7 -15  -4   23.27    2.95   0
  -7  15   4   10.75    3.11   0
   7 -15   4   14.79    2.92   0
   7  15   4   12.70    2.94   0
  -7 -15   4   14.71    2.89   0
   7 -15  -4   12.43    3.70   0
  -7  15  -4   12.80    2.18   0
   8  15  -4    3.44    3.02   0
   8 -15  -4    3.53    3.76   0
  -8 -15  -4    1.38    2.12   0
  -8  15   4    2.87    3.80   0
   8 -15   4    2.99    2.09   0
   8  15   4    3.47    3.01   0
  -8  15  -4    5.86    3.14   0
  -8 -15   4    4.77    2.92   0
   9 -15  -4    3.95    4.34   0
   9  15  -4    4.67    2.94   0
  -9  15   4    4.03    3.60   0
  -9 -15  -4    2.04    2.96   0
   9 -15   4    3.12    3.06   0
   9  15   4    1.89    2.03   0
  -9 -15   4    3.77    2.94   0
 -10  15   4    0.71    5.03   0
  10  15  -4    3.67    2.20   0
 -10 -15  -4    0.35    2.97   0
 -10 -15   4    4.05    2.99   0
  10 -15   4    4.24    3.16   0
  10 -15  -4    1.52    3.88   0
  10  15   4   -1.01    2.20   0
 -11 -15   4   -0.56    2.99   0
  11  15  -4    2.57    3.15   0
 -11 -15  -4    1.68    2.19   0
  11 -15   4    3.31    3.16   0
  11  15   4    1.84    2.14   0
 -12 -15   4    0.60    2.29   0
  12  15  -4    2.34    3.25   0
 -12 -15  -4    6.28    2.32   0
  12 -15   4    1.49    3.25   0
  12  15   4    3.56    2.33   0
 -13 -15   4    2.66    3.27   0
  13  15  -4   -0.10    2.42   0
  13 -15   4    0.50    3.37   0
 -13 -15  -4    4.74    3.29   0
  13 -15   4   -0.91    3.35   0
  13  15   4    2.57    3.32   0
   0  16  -4   11.91    2.92   0
   0 -16  -4    5.67    2.20   0
   0  16   4   10.03    3.00   0
   0 -16   4   13.89    2.88   0
  -1  16  -4    4.59    2.87   0
   1  16  -4    3.37    2.08   0
  -1 -16  -4   10.43    2.88   0
   1 -16  -4    9.62    2.97   0
  -1  16   4    7.50    2.95   0
   1  16   4    9.58    2.87   0
   1 -16   4    4.83    2.02   0
  -1 -16   4    9.75    2.88   0
  -2  16  -4    4.03    2.82   0
   2  16  -4    0.68    2.81   0
  -2 -16  -4    0.11    2.96   0
   2 -16  -4   -0.86    2.89   0
  -2  16   4    4.62    2.83   0
   2  16   4    5.60    2.89   0
   2 -16   4   -0.10    2.91   0
  -2 -16   4   -0.57    1.96   0
  -3  16  -4   10.42    2.88   0
   3  16  -4    4.51    2.92   0
  -3 -16  -4   10.63    2.85   0
   3 -16  -4    6.88    2.96   0
  -3  16   4    3.32    2.97   0
   3 -16   4    5.11    2.86   0
   3  16   4    4.61    2.10   0
  -3 -16   4    6.57    2.87   0
  -4  16  -4   -0.48    2.89   0
  -4 -16  -4   -2.00    2.78   0
   4 -16  -4    3.66    3.61   0
  -4  16   4    1.22    2.92   0
   4 -16   4    2.51    2.94   0
   4  16  -4    0.40    2.04   0
   4  16   4    1.23    2.21   0
  -4 -16   4    2.35    2.86   0
  -5  16  -4    8.47    2.93   0
   5  16  -4    7.83    3.08   0
  -5 -16  -4   10.44    3.04   0
  -5  16   4    8.56    3.00   0
   5 -16  -4    5.79    3.01   0
   5 -16   4   10.58    3.02   0
   5  16   4    6.59    2.19   0
  -5 -16   4    6.58    2.19   0
   6  16  -4    5.32    3.06   0
  -6 -16  -4    4.70    2.15   0
  -6  16   4    4.63    3.16   0
   6 -16   4    6.15    3.02   0
   6 -16  -4    0.60    3.81   0
   6  16   4    0.93    3.05   0
  -6 -16   4    2.57    3.00   0
  -6  16  -4    0.45    3.02   0
   7  16  -4    3.62    3.01   0
  -7 -16  -4    5.01    3.06   0
  -7  16   4    4.34    3.24   0
   7 -16   4   12.02    2.38   0
   7  16   4    6.50    3.05   0
   7 -16  -4    4.74    3.93   0
  -7  16  -4    7.49    3.28   0
  -7 -16   4    5.51    3.18   0
   8  16  -4    2.33    2.16   0
   8 -16  -4    2.00    3.86   0
  -8  16   4    1.92    3.22   0
  -8 -16  -4    5.44    3.06   0
   8 -16   4   -3.25    3.13   0
   8  16   4    2.14    2.98   0
  -8  16  -4    2.21    3.13   0
  -8 -16   4    2.13    3.04   0
  -9 -16   4    6.70    3.08   0
   9  16  -4   -1.40    3.24   0
  -9  16   4    3.36    4.08   0
  -9 -16  -4    0.62    3.06   0
   9 -16   4   -0.43    2.30   0
   9  16   4    1.38    2.31   0
   9 -16  -4    3.67    3.85   0
 -10  16   4    2.75    5.22   0
  10  16  -4    0.85    3.36   0
 -10 -16   4    1.22    3.19   0
 -10 -16  -4    3.39    2.27   0
  10 -16  -4    1.80    5.12   0
  10 -16   4    3.06    3.29   0
  10  16   4    2.47    2.32   0
 -11 -16   4    0.55    3.30   0
  11  16  -4    2.81    3.31   0
 -11 -16  -4   -0.19    2.33   0
  11 -16   4   -3.65    3.42   0
  11  16   4   -0.59    2.37   0
  12  16  -4    3.34    3.46   0
  12  16   4    3.73    2.45   0
  -1  17  -4    5.63    2.98   0
   1  17  -4    5.55    3.08   0
  -1 -17  -4    4.57    3.06   0
   1 -17  -4    3.89    3.05   0
  -1  17   4    0.31    3.07   0
   1  17   4    2.82    2.19   0
   1 -17   4    3.57    3.03   0
  -1 -17   4   -0.18    3.08   0
   2  17  -4    0.49    2.10   0
  -2 -17  -4   -0.15    3.13   0
   2 -17  -4    1.71    3.05   0
  -2  17   4    2.92    3.12   0
   2  17   4    1.84    3.05   0
   2 -17   4    2.63    3.09   0
  -2 -17   4    4.90    3.05   0
  -2  17  -4    9.74    3.05   0
  -3  17  -4    6.65    3.09   0
   3  17  -4    7.01    3.01   0
  -3 -17  -4    2.76    3.33   0
   3 -17  -4    2.74    3.13   0
  -3  17   4    6.27    3.21   0
   3  17   4    1.56    3.13   0
   3 -17   4    7.81    3.07   0
  -3 -17   4    2.37    2.14   0
  -4  17  -4   -1.33    3.05   0
   4  17  -4    2.37    3.03   0
  -4 -17  -4    3.63    3.11   0
   4 -17  -4    1.95    3.04   0
  -4  17   4   -1.73    3.13   0
   4  17   4   -1.47    3.08   0
   4 -17   4    5.50    3.08   0
  -4 -17   4    1.22    3.01   0
  -5  17  -4    1.05    3.10   0
   5  17  -4    2.04    3.11   0
  -5 -17  -4    4.64    3.07   0
  -5  17   4    1.22    3.32   0
   5 -17  -4    6.34    3.24   0
   5  17   4    4.84    3.15   0
   5 -17   4    0.95    3.21   0
  -5 -17   4    0.84    2.16   0
   6  17  -4    3.18    3.16   0
  -6 -17   4    5.08    3.20   0
  -6 -17  -4    1.63    2.21   0
  -6  17   4   -0.82    3.21   0
   6 -17   4   -0.08    2.22   0
   6 -17  -4    2.13    3.93   0
   6  17   4    0.41    3.17   0
  -6  17  -4    0.01    3.18   0
   7  17  -4    6.26    3.23   0
  -7 -17  -4    1.91    3.15   0
  -7  17   4    2.61    3.37   0
  -7 -17   4    1.71    3.24   0
   7 -17   4    7.30    3.19   0
   7  17   4    5.18    2.34   0
   7 -17  -4    5.98    3.94   0
  -7  17  -4    3.50    3.26   0
  -8 -17   4   -2.89    3.19   0
   8  17  -4    2.33    3.22   0
   8 -17  -4    2.54    4.21   0
  -8  17   4    0.24    4.20   0
  -8 -17  -4    4.16    3.07   0
   8 -17   4    0.45    3.21   0
   8  17   4    2.64    3.20   0
  -8  17  -4    0.06    3.22   0
  -9 -17   4   -0.30    2.38   0
   9  17  -4   -0.19    2.40   0
  -9  17   4    1.08    4.40   0
  -9 -17  -4    4.35    3.38   0
   9 -17   4   -0.47    3.43   0
   9 -17  -4    3.86    4.32   0
   9  17   4    5.02    3.47   0
   0  18  -4    1.53    3.26   0
   0 -18  -4    4.07    3.23   0
   0  18   4    6.81    3.29   0
   0 -18   4    2.87    3.29   0
  -1  18  -4    5.58    3.32   0
   1  18  -4    1.56    2.19   0
  -1 -18  -4    0.76    2.27   0
   1 -18  -4    1.03    3.20   0
  -1  18   4   -0.05    3.27   0
   1  18   4    1.16    3.20   0
   1 -18   4    5.04    3.30   0
  -1 -18   4    0.91    3.23   0
  -2  18  -4    3.80    2.32   0
   2  18  -4   -1.63    3.27   0
  -2 -18  -4    3.39    3.19   0
   2 -18  -4   -0.44    3.22   0
  -2  18   4    1.51    3.25   0
   2  18   4   -0.53    3.28   0
   2 -18   4    2.42    3.25   0
  -2 -18   4    0.36    2.35   0
  -3  18  -4    1.01    2.17   0
   3  18  -4    2.09    3.21   0
  -3 -18  -4    1.81    3.31   0
   3 -18  -4    2.08    3.24   0
  -3  18   4   -0.28    3.28   0
   3  18   4    3.03    3.37   0
   3 -18   4   -0.74    3.34   0
  -3 -18   4    1.17    3.18   0
  -4  18  -4   -0.85    2.41   0
   4  18  -4   -0.39    2.33   0
  -4 -18  -4    4.43    3.18   0
  -4  18   4   -0.01    3.50   0
   4 -18  -4    0.15    3.37   0
   4  18   4    6.41    3.29   0
   4 -18   4   -0.63    3.42   0
  -4 -18   4    2.77    2.32   0
   5  18  -4   -0.02    2.34   0
  -5 -18  -4    2.99    3.34   0
  -5  18  -4    1.74    2.30   0
  -5  18   4    1.83    3.37   0
   5 -18  -4    0.12    3.39   0
   5  18   4    2.63    3.32   0
   5 -18   4   -2.44    3.20   0
  -5 -18   4   -0.48    3.32   0
   6  18  -4    3.26    2.49   0
  -6 -18  -4    2.98    3.26   0
  -6  18   4    2.28    3.56   0
   6  18   4    5.97    3.36   0
   6 -18  -4    0.70    4.33   0
   6 -18   4    2.73    3.41   0
  -6 -18   4    3.00    2.42   0
  -6  18  -4   -1.47    3.52   0
  -2   0   5   39.15    2.35   0
  -2   0   5   42.05    2.28   0
   2   0   5   38.47    2.39   0
   2   0   5   41.61    1.95   0
   4   0   5   10.95    2.22   0
  -4   0   5   13.17    2.22   0
  -4   0   5   12.04    2.22   0
   4   0   5   13.56    2.23   0
  -6   0   5  143.96    3.30   0
  -6   0   5  139.60    3.17   0
   6   0   5  140.72    2.87   0
   6   0   5  147.35    2.97   0
  -8   0   5   74.17    3.23   0
  -8   0   5   74.92    2.76   0
   8   0   5   71.39    2.47   0
 -10   0   5   11.24    2.53   0
  10   0   5   10.24    2.35   0
 -10   0   5   11.36    2.58   0
  12   0   5    5.47    2.27   0
 -12   0   5    3.63    2.87   0
 -12   0   5    3.37    2.88   0
 -14   0   5   21.42    3.41   0
 -14   0   5   21.17    3.79   0
  14   0   5   20.73    2.49   0
 -16   0   5    3.94    4.28   0
 -16   0   5    3.72    4.33   0
  16   0   5    5.35    2.59   0
  18   0   5   18.58    2.87   0
  18   0   5   14.17    2.99   0
  20   0   5    4.05    3.11   0
  20   0   5    3.65    3.24   0
   0  -1   5   50.99    2.55   0
   0   1   5   47.34    1.99   0
   0   1   5   47.64    1.91   0
   0  -1   5   47.46    2.39   0
  -1   1   5   66.68    2.01   0
   1  -1   5   66.38    2.07   0
   1   1   5   69.11    2.60   0
  -1  -1   5   69.80    2.62   0
  -1  -1   5   67.69    2.39   0
   1  -1   5   70.06    2.50   0
  -1   1   5   72.11    2.47   0
   1   1   5   71.13    2.61   0
   2  -1   5   53.94    2.57   0
  -2   1   5   54.47    2.45   0
  -2  -1   5   53.21    1.94   0
   2  -1   5   47.46    2.46   0
  -2   1   5   52.50    2.34   0
  -2  -1   5   51.59    2.33   0
   2   1   5   50.50    1.91   0
   2   1   5   55.62    2.46   0
   3  -1   5  205.98    3.23   0
  -3   1   5  200.27    3.42   0
  -3  -1   5  193.66    3.26   0
  -3   1   5  197.23    2.92   0
   3  -1   5  181.11    3.05   0
   3   1   5  203.11    3.25   0
  -3  -1   5  194.80    3.13   0
[truncated: 198,274 more chars]
