# Supplementary material for: Crystal structure and Hirshfeld surface analysis of 3-(hy­droxy­meth­yl)-3-methyl-2,6-di­phenyl­piperidin-4-one
Source: Acta Crystallogr E Crystallogr Commun. 2022 Jan 1;78(Pt 1):29–32. doi: 10.1107/S2056989021012640 (PMC8739193; doi:10.1107/S2056989021012640)
Supplement: Supplementary file 2 [file e-78-00029-Isup2.hkl]

data_I                                                                          
_shelx_title ' shelxt_a.res in Pna2(1)'                                         
_shelx_refln_list_code          4                                               
_shelx_F_calc_maximum      122.03                                               
_exptl_crystal_F_000       632.00                                               
_reflns_d_resolution_high  0.6861                                               
                                                                                
loop_                                                                           
 _space_group_symop_operation_xyz                                               
 'x, y, z'                                                                      
 '-x, -y, z+1/2'                                                                
 'x+1/2, -y+1/2, z'                                                             
 '-x+1/2, y+1/2, z+1/2'                                                         
                                                                                
_cell_length_a    17.3298                                                       
_cell_length_b    14.1856                                                       
_cell_length_c     6.5857                                                       
_cell_angle_alpha  90.000                                                       
_cell_angle_beta   90.000                                                       
_cell_angle_gamma  90.000                                                       
                                                                                
_shelx_F_squared_multiplier     1.000                                           
                                                                                
loop_                                                                           
 _refln_index_h                                                                 
 _refln_index_k                                                                 
 _refln_index_l                                                                 
 _refln_F_squared_calc                                                          
 _refln_F_squared_meas                                                          
 _refln_F_squared_sigma                                                         
 _refln_observed_status                                                         
   8   7  -7          1.31          0.12         3.09 o                         
   9   7  -7          0.12          4.28         4.06 o                         
  10   7  -7          8.36          6.53         4.28 o                         
  11   7  -7         21.02         22.26         4.80 o                         
  12   7  -7         11.30         11.91         4.66 o                         
  13   7  -7          0.16          0.47         4.83 o                         
  14   7  -7         10.42          3.43         5.11 o                         
   6   8  -7          3.53          7.63         2.89 o                         
   7   8  -7          8.58          7.85         3.29 o                         
   8   8  -7          0.76          0.13         2.40 o                         
   9   8  -7          6.35          4.88         3.00 o                         
  10   8  -7          0.44          0.28         3.49 o                         
  11   8  -7          0.82         -2.14         3.23 o                         
  12   8  -7          4.09          1.54         3.37 o                         
  13   8  -7          2.78          4.08         3.39 o                         
  14   8  -7          2.47          3.57         3.51 o                         
   3   9  -7         21.30         17.31         3.19 o                         
   4   9  -7          1.46         -0.46         2.31 o                         
   5   9  -7          1.43          1.40         2.97 o                         
   6   9  -7          2.29          4.28         2.97 o                         
   7   9  -7          6.54          3.75         2.52 o                         
   8   9  -7          1.92          5.98         2.48 o                         
   9   9  -7          0.36          0.03         3.18 o                         
  10   9  -7          0.80          0.37         3.25 o                         
  11   9  -7          5.43          2.85         2.70 o                         
  12   9  -7          8.56          7.47         2.88 o                         
  13   9  -7          2.32          0.69         3.61 o                         
   2  10  -7          1.35         -0.60         4.15 o                         
   3  10  -7          2.14          0.59         5.33 o                         
   4  10  -7          5.84          4.22         2.89 o                         
   5  10  -7          2.51         -0.35         3.04 o                         
   6  10  -7          1.72          1.45         2.44 o                         
   7  10  -7          3.27          6.27         3.10 o                         
   8  10  -7          0.78          2.75         2.61 o                         
   9  10  -7          1.60          3.05         3.18 o                         
  10  10  -7          0.53         -1.92         2.74 o                         
  11  10  -7          1.65          3.38         3.47 o                         
  12  10  -7          6.07          7.85         3.56 o                         
   1  11  -7         12.75          6.27         3.16 o                         
   2  11  -7          3.62          6.69         3.04 o                         
   3  11  -7         12.20         10.94         2.65 o                         
   4  11  -7          3.72          1.74         2.59 o                         
   5  11  -7          0.09          0.45         2.45 o                         
   6  11  -7         13.20         16.42         4.43 o                         
   7  11  -7          3.04         -3.30         3.30 o                         
   8  11  -7          1.61          5.88         2.58 o                         
   9  11  -7          3.12          5.72         4.12 o                         
  10  11  -7         13.61          9.63         3.03 o                         
   1  12  -7          9.34          7.24         3.20 o                         
   2  12  -7         18.95         18.72         3.27 o                         
   3  12  -7          0.32          4.94         3.23 o                         
   4  12  -7          4.25          3.00         2.73 o                         
   5  12  -7          2.73          3.74         2.74 o                         
   6  12  -7          3.21          6.43         3.40 o                         
   7  12  -7          1.40          4.51         2.75 o                         
   8  12  -7         10.12          3.84         3.57 o                         
   9  12  -7          2.23          7.19         5.21 o                         
   0  13  -7         28.91         20.17         3.77 o                         
   1  13  -7          3.65          4.03         2.74 o                         
   2  13  -7          2.14          3.46         3.41 o                         
   3  13  -7          1.66         -0.36         3.35 o                         
   4  13  -7          8.31          5.85         3.44 o                         
   5  13  -7          3.60          3.02         3.42 o                         
   6  13  -7          2.34          4.49         3.48 o                         
   1  14  -7         11.59         11.01         2.94 o                         
   2  14  -7          9.34          8.77         3.69 o                         
   9   4  -6          8.84         11.67         3.76 o                         
  10   4  -6          8.74          9.43         3.78 o                         
  11   4  -6          0.02          6.68         3.85 o                         
  12   4  -6          9.14          8.20         3.94 o                         
  13   4  -6          4.71          8.72         4.12 o                         
  14   4  -6         11.39         15.73         5.29 o                         
  15   4  -6         11.66         13.72         4.41 o                         
   5   5  -6         33.97         33.98         2.77 o                         
   6   5  -6         27.16         28.33         2.26 o                         
   7   5  -6         16.06         13.90         1.81 o                         
   8   5  -6          1.64          6.36         2.50 o                         
   9   5  -6         48.02         46.19         2.76 o                         
  10   5  -6          2.65          3.37         2.57 o                         
  11   5  -6          6.53         12.50         2.66 o                         
  12   5  -6          0.31          0.58         2.68 o                         
  13   5  -6         10.48          8.70         2.91 o                         
  14   5  -6         13.32         16.14         3.07 o                         
  15   5  -6          2.47          4.93         3.02 o                         
  16   5  -6          9.28          8.83         4.83 o                         
  17   5  -6          0.75          1.01         5.96 o                         
  18   5  -6          7.49          3.22         6.33 o                         
   3   6  -6         30.05         23.66         2.50 o                         
   4   6  -6          8.41          8.53         2.43 o                         
   5   6  -6         49.33         49.45         2.66 o                         
   6   6  -6         12.73         15.14         2.52 o                         
   7   6  -6          8.04         13.01         3.86 o                         
   8   6  -6         54.66         57.82         2.93 o                         
   9   6  -6          2.48          4.55         2.65 o                         
  10   6  -6         14.39         18.00         2.25 o                         
  11   6  -6          8.60          6.52         2.24 o                         
  12   6  -6         26.49         28.29         2.96 o                         
  13   6  -6          2.32          1.61         2.88 o                         
  14   6  -6         18.12         15.18         2.51 o                         
  15   6  -6          9.75         11.34         3.17 o                         
  16   6  -6         10.48         10.27         2.87 o                         
  17   6  -6          2.23          6.45         3.30 o                         
  18   6  -6          1.67          4.84         3.58 o                         
   1   7  -6         11.11         10.74         3.46 o                         
   2   7  -6         20.27         19.42         1.85 o                         
   3   7  -6         13.52         16.04         2.50 o                         
   4   7  -6          6.50          4.28         2.39 o                         
   5   7  -6         14.53         11.81         1.80 o                         
   6   7  -6          2.30          2.71         2.56 o                         
   7   7  -6          3.57          4.49         2.16 o                         
   8   7  -6          0.83          2.64         3.71 o                         
   9   7  -6          9.07          8.46         2.73 o                         
  10   7  -6         31.15         36.75         2.84 o                         
  11   7  -6          3.68          4.80         2.83 o                         
  12   7  -6         21.58         22.40         6.87 o                         
  13   7  -6         16.68         19.38         3.09 o                         
  14   7  -6         11.39         11.77         2.53 o                         
  15   7  -6         11.03          6.55         3.21 o                         
  16   7  -6          8.52          4.68         2.92 o                         
  17   7  -6          4.26          5.50         2.79 o                         
   0   8  -6          6.25          6.27         2.24 o                         
   1   8  -6         24.27         22.22         4.12 o                         
   2   8  -6          0.89         -0.44         2.08 o                         
   3   8  -6          0.30          2.20         2.52 o                         
   4   8  -6          3.70          5.70         2.12 o                         
   5   8  -6          4.66          7.31         2.18 o                         
   6   8  -6          8.07         10.27         2.08 o                         
   7   8  -6         21.93         22.16         2.55 o                         
   8   8  -6          4.80         -2.29         2.29 o                         
   9   8  -6          7.16         10.51         2.78 o                         
  10   8  -6         25.66         29.30         4.49 o                         
  11   8  -6         21.37         19.10         3.38 o                         
  12   8  -6          2.37          2.14         4.40 o                         
  13   8  -6         10.84         12.14         3.03 o                         
  14   8  -6          6.89          9.64         2.61 o                         
  15   8  -6          1.12          2.27         3.29 o                         
  16   8  -6          9.44          5.28         3.40 o                         
  17   8  -6          2.15          2.97         5.07 o                         
   1   9  -6         16.93         20.28         1.80 o                         
   2   9  -6          6.20          6.45         1.86 o                         
   3   9  -6          0.56          1.71         2.15 o                         
   4   9  -6          5.53          5.98         2.54 o                         
   5   9  -6          9.93          9.08         2.67 o                         
   6   9  -6         12.38         12.37         2.76 o                         
   7   9  -6          0.78          1.39         2.68 o                         
   8   9  -6          2.73          5.48         2.73 o                         
   9   9  -6          1.68          4.54         2.87 o                         
  10   9  -6          7.12          5.47         2.95 o                         
  11   9  -6         14.10         17.59         5.48 o                         
  12   9  -6          1.23          3.62         3.11 o                         
  13   9  -6          4.33          4.68         2.62 o                         
  14   9  -6          9.59          8.16         3.28 o                         
  15   9  -6          2.14          1.02         2.69 o                         
  16   9  -6          0.33         -2.00         3.44 o                         
   0  10  -6         14.05         17.88         2.64 o                         
   1  10  -6          0.50          0.02         1.86 o                         
   2  10  -6          9.10          8.10         1.92 o                         
   3  10  -6         16.83         18.77         1.83 o                         
   4  10  -6         17.38         14.85         2.25 o                         
   5  10  -6          6.15          4.63         2.25 o                         
   6  10  -6          2.81          2.84         2.26 o                         
   7  10  -6          5.12          4.67         2.29 o                         
   8  10  -6          0.01          0.59         2.37 o                         
   9  10  -6         26.45         21.61         2.40 o                         
  10  10  -6          2.03          2.50         3.64 o                         
  11  10  -6          2.34          4.97         6.03 o                         
  12  10  -6          3.63         -1.54         2.57 o                         
  13  10  -6          9.19          6.20         3.25 o                         
  14  10  -6          1.75          4.66         2.75 o                         
  15  10  -6          8.14          7.97         3.93 o                         
   1  11  -6          1.06          3.91         2.20 o                         
   2  11  -6          2.76          4.86         1.72 o                         
   3  11  -6          0.17          1.53         2.29 o                         
   4  11  -6         21.50         23.76         2.46 o                         
   5  11  -6          5.43          7.35         2.33 o                         
   6  11  -6          1.42          0.38         2.64 o                         
   7  11  -6          0.49          0.34         2.22 o                         
   8  11  -6          0.90          3.27         5.54 o                         
   9  11  -6          5.35          4.78         4.03 o                         
  10  11  -6          1.24          0.86         2.13 o                         
  11  11  -6          5.84          7.75         5.79 o                         
  12  11  -6         16.68         16.15         3.40 o                         
  13  11  -6         10.76          6.76         2.39 o                         
  14  11  -6          8.42         10.10         5.85 o                         
   0  12  -6         10.06          7.66         2.97 o                         
   1  12  -6          4.77          4.63         1.78 o                         
   2  12  -6          0.01          0.87         1.83 o                         
   3  12  -6          7.39          6.36         2.66 o                         
   4  12  -6          1.39          2.83         2.38 o                         
   5  12  -6          2.79          4.76         2.14 o                         
   6  12  -6         19.34         18.93         2.49 o                         
   7  12  -6          3.01          3.89         3.03 o                         
   8  12  -6          2.29          0.00         3.02 o                         
   9  12  -6          4.03          9.74         3.08 o                         
  10  12  -6          4.61          8.54         4.72 o                         
  11  12  -6          2.63          3.58         2.78 o                         
  12  12  -6         13.30         15.72         3.48 o                         
  13  12  -6          1.86          5.05         2.92 o                         
   1  13  -6          4.78          6.57         2.11 o                         
   2  13  -6         26.73         26.91         2.98 o                         
   3  13  -6          6.43          5.08         1.94 o                         
   4  13  -6         10.35          8.40         2.70 o                         
   5  13  -6         17.39         17.71         3.02 o                         
   6  13  -6          6.53          5.85         3.16 o                         
   7  13  -6          0.35          2.44         3.07 o                         
   8  13  -6         18.19         17.47         2.71 o                         
   9  13  -6          7.51          9.53         3.40 o                         
  10  13  -6         14.22         11.09         2.84 o                         
  11  13  -6          9.60          8.10         3.46 o                         
   0  14  -6         33.91         33.80         4.11 o                         
   1  14  -6         13.45         16.60         2.12 o                         
   2  14  -6         13.61         12.59         2.27 o                         
   3  14  -6          5.17          5.80         2.36 o                         
   4  14  -6          2.46          4.39         2.03 o                         
   5  14  -6          0.57          0.34         2.27 o                         
   6  14  -6          2.05          3.30         3.25 o                         
   7  14  -6          0.05          0.84         3.31 o                         
   8  14  -6         12.97         14.90         3.43 o                         
   9  14  -6          0.98         -1.20         2.53 o                         
   1  15  -6         17.55         16.18         2.41 o                         
   2  15  -6          6.24          6.50         2.51 o                         
   3  15  -6          2.71          2.04         2.00 o                         
   4  15  -6          0.06          0.43         2.13 o                         
   5  15  -6         17.84         13.54         2.58 o                         
   6  15  -6          3.83          3.23         2.86 o                         
   7  15  -6          4.39          0.35         5.10 o                         
   0  16  -6         16.89         11.16         2.96 o                         
   1  16  -6         12.89         10.04         3.27 o                         
   2  16  -6          1.04         -0.11         2.93 o                         
   9   2  -5         91.03        105.89         4.20 o                         
  10   2  -5         14.17         15.23         3.72 o                         
  11   2  -5         19.43         22.94         3.66 o                         
  12   2  -5         14.29         16.01         4.60 o                         
  13   2  -5          4.71          3.79         4.69 o                         
  14   2  -5          0.19          1.11         3.95 o                         
  15   2  -5         11.57         12.95         4.91 o                         
   5   3  -5         93.39         97.99         3.60 o                         
   6   3  -5          8.73         18.16         4.15 o                         
   7   3  -5         11.92          5.37         2.32 o                         
   8   3  -5        240.13        230.07         3.76 o                         
   9   3  -5         44.32         45.78         3.08 o                         
  10   3  -5         10.84         11.76         2.30 o                         
  11   3  -5         25.65         25.07         2.69 o                         
  12   3  -5          2.21          1.81         1.93 o                         
  13   3  -5          5.07          6.50         2.62 o                         
  14   3  -5          3.69          2.57         2.62 o                         
  15   3  -5          0.07          1.00         2.99 o                         
  16   3  -5          1.49          1.01         4.20 o                         
  17   3  -5         14.01         11.40         4.63 o                         
  18   3  -5          9.41          6.18         5.68 o                         
  19   3  -5          6.85          8.16         5.79 o                         
   2   4  -5        233.05        234.38         4.57 o                         
   3   4  -5         95.52         95.23         2.70 o                         
   4   4  -5         77.13         88.68         2.59 o                         
   5   4  -5         18.23         19.50         2.29 o                         
   6   4  -5        109.02        110.66         2.74 o                         
   7   4  -5         70.53         73.17         3.09 o                         
   8   4  -5         49.50         44.77         2.59 o                         
   9   4  -5         34.34         30.51         4.42 o                         
  10   4  -5         10.50         10.00         2.45 o                         
  11   4  -5         22.66         22.03         2.56 o                         
  12   4  -5          7.39         10.38         2.05 o                         
  13   4  -5         11.21         12.97         2.62 o                         
  14   4  -5          3.05          5.72         2.91 o                         
  15   4  -5          8.55         10.45         2.83 o                         
  16   4  -5          4.98          8.56         2.90 o                         
  17   4  -5          4.73          5.99         2.48 o                         
  18   4  -5          6.43          5.72         2.58 o                         
  19   4  -5          0.21          0.86         2.67 o                         
  20   4  -5          6.67          3.62         6.28 o                         
   0   5  -5         65.91         68.30         3.52 o                         
   1   5  -5        157.09        158.35         2.89 o                         
   2   5  -5        279.77        274.71         5.38 o                         
   3   5  -5         38.78         39.93         2.15 o                         
   4   5  -5         12.12         14.29         2.34 o                         
   5   5  -5         43.41         39.75         2.41 o                         
   6   5  -5         37.30         40.88         2.44 o                         
   7   5  -5         10.50          9.13         1.91 o                         
   8   5  -5         74.72         81.78         3.11 o                         
   9   5  -5         71.87         67.49         2.72 o                         
  10   5  -5          9.63          9.42         3.54 o                         
  11   5  -5          4.67          8.01         2.89 o                         
  12   5  -5          7.97          8.77         2.14 o                         
  13   5  -5          7.36          8.66         2.65 o                         
  14   5  -5          4.84          4.63         2.75 o                         
  15   5  -5          3.21          3.71         2.81 o                         
  16   5  -5         39.70         42.51         3.49 o                         
  17   5  -5          7.52          8.56         3.06 o                         
  18   5  -5         12.51          2.74         3.53 o                         
  19   5  -5          6.58          8.88         3.34 o                         
  20   5  -5          3.04          3.92         3.85 o                         
   1   6  -5         56.00         55.32         1.50 o                         
   2   6  -5         14.19         17.44         1.92 o                         
   3   6  -5          8.12          5.98         1.95 o                         
   4   6  -5         33.69         35.14         2.38 o                         
   5   6  -5        115.91        126.70         2.41 o                         
   6   6  -5         15.89         16.04         1.98 o                         
   7   6  -5        172.73        170.32         4.39 o                         
   8   6  -5         66.21         71.52         2.69 o                         
   9   6  -5          9.31          7.05         2.53 o                         
  10   6  -5         89.80         86.78         2.39 o                         
  11   6  -5         38.37         37.71         2.76 o                         
  12   6  -5         28.04         26.79         2.72 o                         
  13   6  -5          5.76          6.79         1.92 o                         
  14   6  -5          6.02          8.47         2.71 o                         
  15   6  -5          0.07          4.29         2.78 o                         
  16   6  -5         10.65          8.29         3.05 o                         
  17   6  -5          7.28          9.13         3.11 o                         
  18   6  -5         22.20         24.32         3.54 o                         
  19   6  -5          0.59          1.03         3.36 o                         
  20   6  -5          1.65          1.09         3.60 o                         
   0   7  -5         91.11         89.08         2.69 o                         
   1   7  -5         67.39         68.73         1.85 o                         
   2   7  -5          2.86          1.16         1.65 o                         
   3   7  -5         85.76         86.02         2.16 o                         
   4   7  -5         70.08         71.24         2.20 o                         
   5   7  -5         21.50         18.05         2.42 o                         
   6   7  -5         86.06         90.83         2.70 o                         
   7   7  -5         13.23         12.84         3.34 o                         
   8   7  -5         30.42         33.97         2.18 o                         
   9   7  -5         24.47         27.29         2.16 o                         
  10   7  -5         31.35         31.83         2.63 o                         
  11   7  -5          1.96          4.20         2.08 o                         
  12   7  -5          2.47          2.72         2.68 o                         
  13   7  -5         11.71         10.00         2.31 o                         
  14   7  -5          0.56          0.80         4.53 o                         
  15   7  -5         15.92         20.39         2.97 o                         
  16   7  -5         29.15         31.81         3.19 o                         
  17   7  -5          3.75          6.87         2.62 o                         
  18   7  -5          5.95          8.35         3.34 o                         
  19   7  -5         13.33          5.95         3.82 o                         
   1   8  -5         52.42         56.33         2.02 o                         
   2   8  -5         46.28         44.69         1.80 o                         
   3   8  -5        162.87        160.23         2.22 o                         
   4   8  -5          4.40          3.53         1.99 o                         
   5   8  -5         72.92         83.16         5.87 o                         
   6   8  -5         34.34         33.40         2.61 o                         
   7   8  -5         65.59         62.00         2.33 o                         
   8   8  -5         63.80         66.55         5.35 o                         
   9   8  -5          7.12          9.31         2.16 o                         
  10   8  -5         16.15         17.65         2.64 o                         
  11   8  -5          6.85          8.40         2.22 o                         
  12   8  -5         11.90         13.90         2.77 o                         
  13   8  -5         23.93         24.14         3.67 o                         
  14   8  -5          2.63          5.63         2.89 o                         
  15   8  -5          2.07          2.80         2.95 o                         
  16   8  -5          1.33          3.32         3.17 o                         
  17   8  -5          6.50         10.03         4.28 o                         
  18   8  -5          2.59          2.99         3.43 o                         
  19   8  -5          4.33          1.26         3.83 o                         
   0   9  -5        231.79        221.20         3.24 o                         
   1   9  -5         30.48         28.82         1.65 o                         
   2   9  -5         15.98         15.75         1.72 o                         
   3   9  -5         73.71         80.03         1.78 o                         
   4   9  -5         66.73         65.31         2.52 o                         
   5   9  -5         31.03         37.96         2.18 o                         
   6   9  -5         22.72         28.93         1.90 o                         
   7   9  -5          1.73          1.71         2.00 o                         
   8   9  -5         13.80         14.55         2.15 o                         
   9   9  -5          2.55          3.30         2.66 o                         
  10   9  -5          9.98         13.72         2.68 o                         
  11   9  -5          1.51          6.58         2.16 o                         
  12   9  -5          2.23          0.08         2.77 o                         
  13   9  -5          4.88          6.56         2.38 o                         
  14   9  -5          3.09          2.89         2.38 o                         
  15   9  -5          0.78          3.85         3.03 o                         
  16   9  -5          8.52         12.40         3.18 o                         
  17   9  -5          4.69          6.86         3.35 o                         
  18   9  -5          3.34          0.05         3.38 o                         
   1  10  -5          2.62          2.48         1.54 o                         
   2  10  -5         37.79         41.19         1.86 o                         
   3  10  -5        129.07        125.31         2.98 o                         
   4  10  -5         10.56         11.89         1.79 o                         
   5  10  -5          5.93          8.44         1.89 o                         
   6  10  -5         43.22         40.59         2.33 o                         
   7  10  -5         15.43         18.29         2.67 o                         
   8  10  -5         21.83         24.71         3.00 o                         
   9  10  -5         11.24         13.69         2.20 o                         
  10  10  -5          0.61          1.23         2.96 o                         
  11  10  -5          8.05          6.38         2.85 o                         
  12  10  -5          0.78          0.06         2.37 o                         
  13  10  -5         10.15         11.34         3.00 o                         
  14  10  -5         12.64         12.98         2.58 o                         
  15  10  -5          0.29          1.79         2.55 o                         
  16  10  -5          1.67          4.52         5.37 o                         
  17  10  -5          1.32          7.05         3.41 o                         
   0  11  -5         71.91         65.79         2.40 o                         
   1  11  -5         39.39         40.99         1.92 o                         
   2  11  -5          5.70          6.34         1.67 o                         
   3  11  -5         13.97         11.46         1.55 o                         
   4  11  -5          1.09          1.04         1.51 o                         
   5  11  -5          5.14          4.39         1.87 o                         
   6  11  -5         13.45         16.59         1.90 o                         
   7  11  -5          3.89          5.70         2.09 o                         
   8  11  -5          0.27         -0.91         2.17 o                         
   9  11  -5          1.29          3.46         2.79 o                         
  10  11  -5          0.74          1.44         2.81 o                         
  11  11  -5         14.37         12.89         3.62 o                         
  12  11  -5         13.31         14.51         3.03 o                         
  13  11  -5          2.17          2.57         3.08 o                         
  14  11  -5          3.82          8.45         3.20 o                         
  15  11  -5          2.20          2.15         2.65 o                         
  16  11  -5          0.82          0.72         2.79 o                         
   1  12  -5         20.81         23.75         1.73 o                         
   2  12  -5         10.89         15.01         1.70 o                         
   3  12  -5          4.15          5.31         1.57 o                         
   4  12  -5          4.86          5.55         1.58 o                         
   5  12  -5          1.00          2.19         1.93 o                         
   6  12  -5         18.00         19.54         2.26 o                         
   7  12  -5          9.05         10.18         2.25 o                         
   8  12  -5          0.61          4.63         3.41 o                         
   9  12  -5          0.80          6.19         2.00 o                         
  10  12  -5          4.60         10.57         2.94 o                         
  11  12  -5          7.72          9.15         2.46 o                         
  12  12  -5          0.95          3.39         3.15 o                         
  13  12  -5          5.10          6.65         3.17 o                         
  14  12  -5         10.99         10.59         2.83 o                         
  15  12  -5          1.23          1.35         2.39 o                         
   0  13  -5         15.05         13.21         2.32 o                         
   1  13  -5          2.26          4.07         1.93 o                         
   2  13  -5          9.53          8.51         1.79 o                         
   3  13  -5          0.47          0.69         1.48 o                         
   4  13  -5         28.24         29.63         2.14 o                         
   5  13  -5         16.13         20.90         2.04 o                         
   6  13  -5          3.76          4.05         2.02 o                         
   7  13  -5          2.95          2.82         2.46 o                         
   8  13  -5          0.85          1.27         2.91 o                         
   9  13  -5          3.97          1.96         2.96 o                         
  10  13  -5          8.74          6.11         2.55 o                         
  11  13  -5          0.37         -1.84         3.97 o                         
  12  13  -5         21.22         15.82         5.57 o                         
  13  13  -5         12.80          9.51         2.85 o                         
  14  13  -5          1.94          1.85         4.09 o                         
   1  14  -5         21.67         22.48         2.09 o                         
   2  14  -5         15.16         19.64         1.84 o                         
   3  14  -5          4.49          6.52         2.00 o                         
   4  14  -5         27.34         27.25         2.17 o                         
   5  14  -5          6.88          7.26         2.20 o                         
   6  14  -5         14.22         13.99         1.80 o                         
   7  14  -5          5.54          6.58         2.24 o                         
   8  14  -5          3.03          3.72         3.03 o                         
   9  14  -5          0.21         -0.67         3.10 o                         
  10  14  -5          1.66          0.41         4.64 o                         
  11  14  -5         16.06         15.57         3.37 o                         
  12  14  -5          3.81         -2.37         6.71 o                         
  13  14  -5          0.89          1.92         3.56 o                         
   0  15  -5         18.78         17.05         2.85 o                         
   1  15  -5         17.76         20.60         2.15 o                         
   2  15  -5          6.63          7.82         1.96 o                         
   3  15  -5          9.41         13.05         2.18 o                         
   4  15  -5          9.15         10.73         2.22 o                         
   5  15  -5          7.11          7.82         2.36 o                         
   6  15  -5          0.13          1.41         2.33 o                         
   7  15  -5          6.88          9.32         2.83 o                         
   8  15  -5          2.82          3.46         2.86 o                         
   9  15  -5          2.76          2.30         2.37 o                         
  10  15  -5         12.58          8.35         3.44 o                         
  11  15  -5          2.29         -1.47         2.87 o                         
   1  16  -5         20.97         21.12         2.34 o                         
   2  16  -5         16.68         13.89         2.07 o                         
   3  16  -5         18.69         16.79         2.11 o                         
   4  16  -5          3.12          2.75         1.83 o                         
   5  16  -5         24.82         19.08         2.27 o                         
   6  16  -5          0.45         -1.63         2.11 o                         
   7  16  -5          2.54          1.35         2.57 o                         
   8  16  -5          4.08          8.27         2.99 o                         
   0  17  -5          8.75          8.12         2.80 o                         
   1  17  -5          6.59          7.85         2.37 o                         
   2  17  -5          3.25          3.68         2.41 o                         
   3  17  -5          4.36          4.84         1.90 o                         
   4  17  -5          0.29          0.87         2.17 o                         
   5  17  -5          0.38          1.63         2.25 o                         
   6   1  -4          7.59          7.57         3.13 o                         
   7   1  -4        194.11        193.85         4.75 o                         
   8   1  -4         72.58         64.55         2.79 o                         
   9   1  -4         27.47         28.06         2.43 o                         
  10   1  -4        350.79        363.17        15.28 o                         
  11   1  -4        198.45        191.56         4.17 o                         
  12   1  -4         71.67         70.77         2.90 o                         
  13   1  -4         29.32         31.91         2.82 o                         
  14   1  -4          6.04          6.24         4.29 o                         
  15   1  -4         12.70          8.64         4.67 o                         
  16   1  -4          3.54          7.35         4.79 o                         
  17   1  -4          8.93         14.14         5.60 o                         
  18   1  -4         22.71         23.30         6.31 o                         
   3   2  -4         30.18         30.74         2.26 o                         
   4   2  -4        114.00        117.82         5.04 o                         
   5   2  -4        129.01        129.81         3.30 o                         
   6   2  -4        113.99        120.52         2.75 o                         
   7   2  -4        151.77        148.76         2.88 o                         
   8   2  -4        169.25        174.03         3.10 o                         
   9   2  -4         87.55         86.06         2.51 o                         
  10   2  -4         89.57         85.53         2.35 o                         
  11   2  -4         71.53         73.17         2.68 o                         
  12   2  -4          8.67          8.85         2.62 o                         
  13   2  -4         63.37         60.17         4.54 o                         
  14   2  -4         25.95         26.35         2.67 o                         
  15   2  -4          5.35          6.01         2.75 o                         
  16   2  -4          4.44          4.86         2.18 o                         
  17   2  -4         21.05         17.92         3.05 o                         
  18   2  -4         25.30         28.18         5.32 o                         
  19   2  -4          5.46          3.88         5.16 o                         
  20   2  -4          0.01          0.29         6.46 o                         
  21   2  -4          3.93          2.62         7.69 o                         
   1   3  -4        297.58        297.75         3.55 o                         
   2   3  -4        104.58        103.54         3.10 o                         
   3   3  -4        111.37        111.08         2.35 o                         
   4   3  -4         29.92         34.64         2.30 o                         
   5   3  -4         40.86         42.44         2.33 o                         
   6   3  -4         74.19         75.76         2.50 o                         
   7   3  -4         52.43         46.52         2.39 o                         
   8   3  -4        114.13        121.80         2.50 o                         
   9   3  -4          4.76          5.15         1.86 o                         
  10   3  -4        206.84        204.99         6.54 o                         
  11   3  -4         62.20         65.11         2.64 o                         
  12   3  -4         69.11         70.35         4.54 o                         
  13   3  -4         17.33         16.78         2.50 o                         
  14   3  -4         23.90         20.43         2.14 o                         
  15   3  -4         24.98         25.24         2.72 o                         
  16   3  -4         43.72         49.80         3.07 o                         
  17   3  -4          3.06          2.29         2.70 o                         
  18   3  -4         17.31         22.41         2.94 o                         
  19   3  -4         18.93         20.82         3.31 o                         
  20   3  -4          1.20          2.57         3.38 o                         
  21   3  -4          0.90          1.52         5.79 o                         
  22   3  -4          0.04          1.04         7.15 o                         
   0   4  -4        393.61        404.83         3.76 o                         
   1   4  -4        274.01        280.45         2.47 o                         
   2   4  -4         29.49         34.87         3.09 o                         
   3   4  -4        278.34        280.05         3.21 o                         
   4   4  -4          6.35          8.07         2.11 o                         
   5   4  -4          1.95          3.74         1.96 o                         
   6   4  -4        112.95        117.42         3.61 o                         
   7   4  -4          1.45          2.79         2.11 o                         
   8   4  -4        183.55        166.63         2.66 o                         
   9   4  -4        138.34        132.28         2.90 o                         
  10   4  -4         48.62         46.29         2.43 o                         
  11   4  -4        139.15        139.37         2.60 o                         
  12   4  -4         56.32         51.71         2.56 o                         
  13   4  -4          1.65          1.80         1.98 o                         
  14   4  -4         20.07         22.36         2.56 o                         
  15   4  -4         15.16         18.50         2.65 o                         
  16   4  -4         21.13         20.95         2.85 o                         
  17   4  -4          0.29          1.75         2.92 o                         
  18   4  -4         28.52         27.34         3.32 o                         
  19   4  -4          2.42          2.86         2.47 o                         
  20   4  -4          1.25          3.08         3.27 o                         
  21   4  -4          1.71          0.24         3.33 o                         
  22   4  -4          1.03          2.11         3.83 o                         
   1   5  -4        389.61        377.78         2.60 o                         
   2   5  -4          1.97          3.47         1.37 o                         
   3   5  -4         30.49         27.96         1.63 o                         
   4   5  -4         19.45         19.94         1.86 o                         
   5   5  -4         47.36         45.31         1.84 o                         
   6   5  -4         36.26         34.05         2.30 o                         
   7   5  -4         55.50         55.17         2.39 o                         
   8   5  -4        172.18        172.92         7.62 o                         
   9   5  -4         95.91         96.46         2.34 o                         
  10   5  -4         77.23         78.03         2.68 o                         
  11   5  -4        173.27        159.45         3.10 o                         
  12   5  -4          5.80          5.77         2.37 o                         
  13   5  -4          5.15          5.37         1.98 o                         
  14   5  -4         31.71         32.89         2.19 o                         
  15   5  -4          1.69          4.69         2.72 o                         
  16   5  -4         32.34         32.78         2.87 o                         
  17   5  -4          4.44          7.54         2.79 o                         
  18   5  -4         21.63         18.71         2.66 o                         
  19   5  -4          0.29          3.24         3.26 o                         
  20   5  -4          3.46          6.43         3.49 o                         
  21   5  -4          9.91          9.17         5.13 o                         
  22   5  -4          0.74         -0.25         3.66 o                         
   0   6  -4       1136.44       1127.74        24.73 o                         
   1   6  -4        167.77        171.01         1.98 o                         
   2   6  -4        171.72        169.31         2.08 o                         
   3   6  -4         59.55         61.39         2.03 o                         
   4   6  -4         46.78         46.74         1.80 o                         
   5   6  -4         99.91         93.15         2.64 o                         
   6   6  -4         68.02         71.50         2.57 o                         
   7   6  -4        253.89        240.57         4.72 o                         
   8   6  -4        227.97        231.77         3.12 o                         
   9   6  -4         56.94         53.73         2.13 o                         
  10   6  -4         41.33         40.69         2.54 o                         
  11   6  -4         17.05         17.83         2.02 o                         
  12   6  -4         42.47         39.72         2.54 o                         
  13   6  -4         23.15         23.09         2.59 o                         
  14   6  -4         21.96         22.71         2.61 o                         
  15   6  -4         28.89         30.35         2.79 o                         
  16   6  -4          8.95         11.49         2.84 o                         
  17   6  -4          6.91         11.38         2.88 o                         
  18   6  -4          2.33          1.96         3.02 o                         
  19   6  -4          4.12          3.79         2.50 o                         
  20   6  -4         13.09         10.95         3.38 o                         
  21   6  -4          2.38          3.15         3.38 o                         
   1   7  -4        112.21        110.01         1.93 o                         
   2   7  -4        121.54        120.93         1.64 o                         
   3   7  -4        155.16        152.78         1.94 o                         
   4   7  -4          1.76          1.96         1.33 o                         
   5   7  -4        243.48        252.30         4.16 o                         
   6   7  -4         65.80         70.95         3.35 o                         
   7   7  -4         56.27         54.09         2.34 o                         
   8   7  -4         45.38         43.01         2.05 o                         
   9   7  -4         16.04         14.52         2.40 o                         
  10   7  -4         15.42         18.25         2.06 o                         
  11   7  -4         62.89         65.46         5.40 o                         
  12   7  -4         33.89         39.34         2.59 o                         
  13   7  -4         15.81         17.03         2.21 o                         
  14   7  -4          8.78         11.91         1.99 o                         
  15   7  -4          1.96          4.20         3.19 o                         
  16   7  -4          0.20          1.71         2.22 o                         
  17   7  -4          3.10          2.98         2.90 o                         
  18   7  -4         11.70         12.00         3.34 o                         
  19   7  -4          0.66          0.10         3.85 o                         
  20   7  -4          2.33          1.97         3.30 o                         
  21   7  -4         12.51          6.97         6.89 o                         
   0   8  -4        345.10        317.71        11.79 o                         
   1   8  -4         43.93         45.56         1.59 o                         
   2   8  -4         27.11         28.57         1.41 o                         
   3   8  -4        205.28        214.55         3.24 o                         
   4   8  -4        127.22        124.08         4.48 o                         
   5   8  -4          0.13         -0.42         1.38 o                         
   6   8  -4         24.84         27.58         1.84 o                         
   7   8  -4          0.26          1.55         2.27 o                         
   8   8  -4          0.09         -1.87         2.35 o                         
   9   8  -4         36.78         28.75         2.53 o                         
  10   8  -4         38.96         32.24         2.55 o                         
  11   8  -4         65.71         71.18         2.40 o                         
  12   8  -4          6.24          6.50         2.61 o                         
  13   8  -4         50.95         45.76         2.41 o                         
  14   8  -4          1.34          1.02         2.67 o                         
  15   8  -4          0.38          2.66         2.23 o                         
  16   8  -4         11.97         13.27         2.53 o                         
  17   8  -4          3.77          5.57         2.98 o                         
  18   8  -4          2.35          1.65         3.22 o                         
  19   8  -4          6.00          6.74         4.66 o                         
  20   8  -4          4.96          4.34         4.45 o                         
   1   9  -4         83.58         80.76         1.88 o                         
   2   9  -4        172.46        169.06         2.08 o                         
   3   9  -4        140.81        140.83         2.01 o                         
   4   9  -4         62.38         66.64         1.52 o                         
   5   9  -4         88.95         86.29         1.78 o                         
   6   9  -4         93.88         86.48         1.70 o                         
   7   9  -4         16.42         17.44         2.12 o                         
   8   9  -4         19.12         24.31         2.48 o                         
   9   9  -4          6.23         10.98         2.47 o                         
  10   9  -4         13.60         10.66         2.05 o                         
  11   9  -4         25.75         24.66         4.23 o                         
  12   9  -4          9.13          7.70         2.62 o                         
  13   9  -4          1.16         -3.37         3.37 o                         
  14   9  -4          0.89          3.28         2.70 o                         
  15   9  -4          9.00          7.33         2.87 o                         
  16   9  -4          1.29          0.42         2.97 o                         
  17   9  -4          0.38          1.15         3.05 o                         
  18   9  -4          4.29          5.44         2.59 o                         
  19   9  -4          4.46          2.23         3.19 o                         
  20   9  -4          1.12          1.73         3.45 o                         
   0  10  -4        417.06        400.15         6.58 o                         
   1  10  -4         35.74         36.33         1.55 o                         
   2  10  -4          3.52          3.31         1.68 o                         
   3  10  -4         11.70         15.33         1.93 o                         
   4  10  -4         10.15          9.31         1.40 o                         
   5  10  -4         51.78         49.62         1.76 o                         
   6  10  -4          0.63          0.16         1.60 o                         
   7  10  -4         42.97         45.62         2.00 o                         
   8  10  -4          0.58          4.08         1.73 o                         
   9  10  -4         12.33         12.84         2.07 o                         
  10  10  -4         19.58         20.50         2.59 o                         
  11  10  -4         27.56         26.73         2.29 o                         
  12  10  -4          2.87          5.20         2.49 o                         
  13  10  -4          5.74          7.35         1.94 o                         
  14  10  -4          0.82          1.02         2.28 o                         
  15  10  -4          1.60          3.83         3.74 o                         
  16  10  -4         10.95          9.78         2.62 o                         
  17  10  -4          0.92          1.99         5.32 o                         
  18  10  -4          3.23          2.58         3.62 o                         
  19  10  -4          1.85          1.60         3.47 o                         
   1  11  -4         36.21         35.56         1.75 o                         
   2  11  -4         69.13         69.51         1.64 o                         
   3  11  -4        172.88        167.97         4.95 o                         
   4  11  -4         94.11         96.82         1.92 o                         
   5  11  -4         20.92         20.84         1.61 o                         
   6  11  -4         21.04         19.95         1.65 o                         
   7  11  -4          0.70          2.88         1.81 o                         
   8  11  -4         34.75         33.10         2.34 o                         
   9  11  -4         43.47         46.61         2.75 o                         
  10  11  -4         26.67         24.20         1.94 o                         
  11  11  -4          2.81          4.57         2.68 o                         
  12  11  -4         29.98         27.41         2.47 o                         
  13  11  -4         23.73         25.14         2.91 o                         
  14  11  -4          1.72          3.30         3.36 o                         
  15  11  -4          0.78          1.81         3.07 o                         
  16  11  -4          1.40          3.88         3.19 o                         
  17  11  -4          0.27         -1.10         3.63 o                         
  18  11  -4          0.55          0.64         3.42 o                         
   0  12  -4          9.78         11.63         2.05 o                         
   1  12  -4          6.32          7.65         1.59 o                         
   2  12  -4         62.26         57.77         3.51 o                         
   3  12  -4          6.48          8.29         1.85 o                         
   4  12  -4         34.92         37.73         1.71 o                         
   5  12  -4          0.67          1.23         1.76 o                         
   6  12  -4         36.33         33.20         2.41 o                         
   7  12  -4          7.93          4.39         1.75 o                         
   8  12  -4         53.87         61.01         2.55 o                         
   9  12  -4          7.23          7.46         2.32 o                         
  10  12  -4         14.70         13.00         1.98 o                         
  11  12  -4          2.63          2.90         2.75 o                         
  12  12  -4          5.74          8.21         2.33 o                         
  13  12  -4         13.94         13.77         2.99 o                         
  14  12  -4          0.58          5.80         3.15 o                         
  15  12  -4         18.17         26.07        10.08 o                         
  16  12  -4          2.65          7.07         3.31 o                         
  17  12  -4          0.27         -2.61         2.61 o                         
   1  13  -4          3.84          4.54         1.64 o                         
   2  13  -4          0.59          0.89         1.61 o                         
   3  13  -4         35.41         37.18         1.79 o                         
   4  13  -4         25.10         25.86         1.75 o                         
   5  13  -4         18.41         22.55         1.95 o                         
   6  13  -4         70.60         75.46         1.98 o                         
   7  13  -4          1.95          5.31         1.76 o                         
   8  13  -4          3.16          3.98         1.79 o                         
   9  13  -4          0.28         -0.10         2.01 o                         
  10  13  -4          5.83          4.23         3.53 o                         
  11  13  -4          4.35          4.26         2.33 o                         
  12  13  -4          5.20          6.14         4.54 o                         
  13  13  -4         15.94         11.09         2.50 o                         
  14  13  -4          1.99          3.43         3.19 o                         
  15  13  -4          5.63          4.42         2.82 o                         
  16  13  -4          1.75          1.32         2.54 o                         
   0  14  -4          7.86          8.74         2.71 o                         
   1  14  -4          8.36          8.37         1.92 o                         
   2  14  -4          3.42          6.05         1.52 o                         
   3  14  -4          1.79          5.01         1.92 o                         
   4  14  -4         54.31         59.15         2.86 o                         
   5  14  -4          5.52          4.24         1.67 o                         
   6  14  -4          2.37          5.03         2.07 o                         
   7  14  -4         39.66         41.54         2.26 o                         
   8  14  -4          4.26          3.03         1.75 o                         
   9  14  -4          3.81          2.04         2.78 o                         
  10  14  -4         11.05         13.83         3.41 o                         
  11  14  -4          3.22          5.33         2.56 o                         
  12  14  -4          4.68          6.61         3.13 o                         
  13  14  -4          0.10          5.82         3.23 o                         
  14  14  -4          0.43          1.98         3.33 o                         
  15  14  -4          4.25         -2.10         3.54 o                         
   1  15  -4          1.83          1.89         1.98 o                         
   2  15  -4         14.17         14.62         2.04 o                         
   3  15  -4         36.24         38.82         2.09 o                         
   4  15  -4          8.26          9.10         2.05 o                         
   5  15  -4         39.60         42.31         2.00 o                         
   6  15  -4         13.93         11.87         1.77 o                         
   7  15  -4         23.64         23.98         3.75 o                         
   8  15  -4          6.71          4.85         2.06 o                         
   9  15  -4          3.97          5.14         2.75 o                         
  10  15  -4          1.89          3.04         2.36 o                         
  11  15  -4          4.53          3.00         2.63 o                         
  12  15  -4          0.57          6.79         2.89 o                         
  13  15  -4          1.62          2.86         3.54 o                         
   0  16  -4         13.58         12.93         4.57 o                         
   1  16  -4         10.78         10.08         2.56 o                         
   2  16  -4          1.37          1.48         2.10 o                         
   3  16  -4          5.44         12.28         2.13 o                         
   4  16  -4          0.35          0.32         1.95 o                         
   5  16  -4         11.32         12.03         2.21 o                         
   6  16  -4          4.52          4.47         2.07 o                         
   7  16  -4          9.06          7.61         2.39 o                         
   8  16  -4          1.06          4.37         2.09 o                         
   9  16  -4          4.44          1.18         2.82 o                         
  10  16  -4          3.55          3.29         2.59 o                         
  11  16  -4          0.72          1.54         2.79 o                         
  12  16  -4          4.65          4.89         5.07 o                         
   1  17  -4          4.59          7.20         2.23 o                         
   2  17  -4          0.60          4.12         2.82 o                         
   3  17  -4          6.43          7.10         2.29 o                         
   4  17  -4          0.58          2.41         2.24 o                         
   5  17  -4          3.56          5.11         2.29 o                         
   6  17  -4          1.44          2.51         2.14 o                         
   7  17  -4          5.97          6.33         2.46 o                         
   8  17  -4          1.36          3.34         2.46 o                         
   9  17  -4          3.19          3.26         2.61 o                         
   0  18  -4          4.47          4.11         3.36 o                         
   1  18  -4          1.93          2.96         1.91 o                         
   2  18  -4          0.51          2.22         2.13 o                         
   3  18  -4          0.41          2.44         2.08 o                         
   4  18  -4          2.08          0.92         1.99 o                         
   5  18  -4          0.44          1.69         1.98 o                         
   6  18  -4          5.35          2.36         2.35 o                         
   6   0  -3       2004.93       2103.80        14.24 o                         
   8   0  -3        310.84        305.64         8.14 o                         
  10   0  -3        241.24        218.10         3.51 o                         
  12   0  -3        245.35        240.43         4.86 o                         
  14   0  -3         54.64         53.83         2.94 o                         
  16   0  -3         83.65         84.30         6.58 o                         
  18   0  -3         31.43         28.52         7.25 o                         
   3   1  -3       2003.49       2093.97        14.74 o                         
   4   1  -3         29.10         31.74         2.37 o                         
   5   1  -3        447.60        428.00         3.92 o                         
   6   1  -3        853.28        963.12         8.72 o                         
   7   1  -3        329.25        318.08         3.64 o                         
   8   1  -3        116.43        118.30         3.41 o                         
   9   1  -3         71.25         66.80         2.22 o                         
  10   1  -3        362.31        358.37         4.74 o                         
  11   1  -3        304.45        290.57         3.85 o                         
  12   1  -3        261.10        254.44         5.51 o                         
  13   1  -3        251.70        251.58         4.37 o                         
  14   1  -3        131.14        134.85         7.51 o                         
  15   1  -3         29.56         32.55         2.66 o                         
  16   1  -3         59.27         63.22         3.06 o                         
  17   1  -3          8.37          6.66         3.56 o                         
  18   1  -3          1.57          2.03         3.26 o                         
  19   1  -3         13.68         17.90         6.12 o                         
  20   1  -3         19.00         17.84         6.30 o                         
  21   1  -3          1.95          4.67         7.90 o                         
   1   2  -3        185.57        196.63         4.88 o                         
   2   2  -3         50.97         59.63         2.49 o                         
   3   2  -3         28.37         32.80         2.38 o                         
   4   2  -3        196.93        205.63         3.12 o                         
   5   2  -3        229.54        227.58         4.86 o                         
   6   2  -3        155.11        175.05         2.99 o                         
   7   2  -3          8.35          9.41         2.10 o                         
   8   2  -3        125.92        129.54         3.74 o                         
   9   2  -3        264.85        279.59         4.37 o                         
  10   2  -3         50.56         49.93         2.32 o                         
  11   2  -3         86.84         79.76         5.57 o                         
  12   2  -3        287.61        290.87         3.30 o                         
  13   2  -3         52.11         59.00         2.90 o                         
  14   2  -3         13.70         14.56         2.38 o                         
  15   2  -3        132.39        125.68         3.08 o                         
  16   2  -3         35.94         33.75         2.88 o                         
  17   2  -3          6.65          7.05         2.63 o                         
  18   2  -3          4.27          8.10         2.66 o                         
  19   2  -3         12.72         16.50         3.06 o                         
  20   2  -3          4.86          4.55         2.55 o                         
  21   2  -3          1.82          2.39         3.36 o                         
  22   2  -3          5.34          4.16         6.94 o                         
  23   2  -3          6.74          6.78         7.97 o                         
   0   3  -3        756.06        772.92        10.18 o                         
   1   3  -3         81.90         75.46         1.72 o                         
   2   3  -3       1286.33       1325.86        13.11 o                         
   3   3  -3       1385.61       1486.17        32.20 o                         
   4   3  -3          0.87         -0.61         1.74 o                         
   5   3  -3         51.78         59.82         2.48 o                         
   6   3  -3        343.42        341.75         3.42 o                         
   7   3  -3         12.26         13.70         2.13 o                         
   8   3  -3         33.91         29.68         2.30 o                         
   9   3  -3        138.30        126.92         2.53 o                         
  10   3  -3        496.18        472.54         9.49 o                         
  11   3  -3         39.02         31.42         2.49 o                         
  12   3  -3        193.92        196.32         4.26 o                         
  13   3  -3        119.05        123.22         3.08 o                         
  14   3  -3         23.89         26.11         2.91 o                         
  15   3  -3         67.54         69.81         3.83 o                         
  16   3  -3         21.25         21.47         2.24 o                         
  17   3  -3          1.61          4.09         2.58 o                         
  18   3  -3          0.64          2.14         2.96 o                         
  19   3  -3          6.62          7.60         2.32 o                         
  20   3  -3          3.11          0.46         3.27 o                         
  21   3  -3          0.32          0.79         3.36 o                         
  22   3  -3          1.25          2.06         3.63 o                         
  23   3  -3          1.14          2.69         3.72 o                         
   1   4  -3        681.01        681.48         3.28 o                         
   2   4  -3        130.02        155.70         2.75 o                         
   3   4  -3        479.37        510.27         4.46 o                         
   4   4  -3         57.79         54.14         2.41 o                         
   5   4  -3         34.40         34.54         2.03 o                         
   6   4  -3        562.51        547.85         6.85 o                         
   7   4  -3         34.25         42.97         2.44 o                         
   8   4  -3        104.32         98.31         7.29 o                         
   9   4  -3        136.23        142.45         3.17 o                         
  10   4  -3         45.72         40.94         2.56 o                         
  11   4  -3         62.67         59.47         2.50 o                         
  12   4  -3         89.48         93.33         2.73 o                         
  13   4  -3         38.93         35.52         2.46 o                         
  14   4  -3        140.70        129.97         5.09 o                         
  15   4  -3         54.47         59.37         2.74 o                         
  16   4  -3         18.47         21.32         2.64 o                         
  17   4  -3          4.23          5.49         2.74 o                         
  18   4  -3          0.10         -2.01         5.03 o                         
  19   4  -3          2.67          4.35         3.56 o                         
  20   4  -3          2.73          0.54         3.05 o                         
  21   4  -3          2.60          2.51         2.69 o                         
  22   4  -3          1.26          1.30         3.55 o                         
  23   4  -3          3.43          2.93         3.96 o                         
   0   5  -3          9.62         14.25         2.25 o                         
   1   5  -3          2.19          2.76         1.25 o                         
   2   5  -3        253.64        246.20         2.14 o                         
   3   5  -3         84.86         81.30         2.91 o                         
   4   5  -3        360.06        374.31         2.61 o                         
   5   5  -3        121.88        136.70         2.08 o                         
   6   5  -3        130.57        127.31         2.28 o                         
   7   5  -3        388.90        376.19         3.40 o                         
   8   5  -3          7.04          9.48         1.90 o                         
   9   5  -3          6.05          4.58         2.17 o                         
  10   5  -3         64.93         64.20         2.50 o                         
  11   5  -3         80.44         75.49         2.27 o                         
  12   5  -3         13.17         11.89         1.95 o                         
  13   5  -3         13.13         14.33         1.94 o                         
  14   5  -3         19.78         15.87         2.50 o                         
  15   5  -3          0.01         -1.16         2.46 o                         
  16   5  -3          4.52          8.28         2.53 o                         
  17   5  -3         31.00         33.03         3.49 o                         
  18   5  -3         16.56         18.12         2.81 o                         
  19   5  -3          8.31         13.86         2.41 o                         
  20   5  -3          1.31          3.98         3.06 o                         
  21   5  -3          3.84          2.35         3.50 o                         
  22   5  -3          5.62          8.27         3.38 o                         
  23   5  -3          2.45          3.71         3.67 o                         
   1   6  -3         94.65         94.82         2.59 o                         
   2   6  -3        130.30        133.40         1.84 o                         
   3   6  -3         44.53         45.62         1.61 o                         
   4   6  -3         33.80         30.54         1.53 o                         
   5   6  -3        248.79        240.34         3.23 o                         
   6   6  -3         38.61         43.44         1.80 o                         
   7   6  -3         10.58         10.68         1.89 o                         
   8   6  -3        198.47        202.67        11.83 o                         
   9   6  -3          4.69          6.11         2.17 o                         
  10   6  -3         26.97         24.88         2.29 o                         
  11   6  -3        121.75        115.23         3.73 o                         
  12   6  -3         39.33         42.86         2.54 o                         
  13   6  -3         32.75         34.50         2.48 o                         
  14   6  -3         11.48          8.02         2.47 o                         
  15   6  -3          1.74          1.93         2.56 o                         
  16   6  -3          6.30          9.17         2.92 o                         
  17   6  -3          0.04          2.76         2.64 o                         
  18   6  -3          3.79          6.81         2.26 o                         
  19   6  -3          9.86         13.51         2.96 o                         
  20   6  -3          3.12          1.42         2.64 o                         
  21   6  -3          3.99          7.80         3.22 o                         
  22   6  -3          8.06          9.93         3.52 o                         
   0   7  -3        138.48        138.73         2.76 o                         
   1   7  -3         27.48         25.51         1.43 o                         
   2   7  -3          8.08          6.58         1.31 o                         
   3   7  -3         74.64         71.73         1.65 o                         
   4   7  -3        476.92        472.92         4.10 o                         
   5   7  -3        131.17        128.70         2.05 o                         
   6   7  -3        203.51        192.18         3.63 o                         
   7   7  -3         48.34         49.61         2.80 o                         
   8   7  -3         22.64         20.60         1.86 o                         
   9   7  -3        250.77        239.89         3.10 o                         
  10   7  -3         38.89         37.67         2.47 o                         
  11   7  -3          3.64          3.51         2.35 o                         
  12   7  -3          4.13          6.96         2.21 o                         
  13   7  -3         82.78         92.91         5.22 o                         
  14   7  -3         15.77         18.77         2.13 o                         
  15   7  -3         21.36         25.57         2.70 o                         
  16   7  -3          0.53          1.32         2.67 o                         
  17   7  -3          8.52          8.30         2.77 o                         
  18   7  -3         17.80         14.26         2.91 o                         
  19   7  -3          4.05          6.00         2.97 o                         
  20   7  -3          7.78          5.43         3.21 o                         
  21   7  -3          5.73          5.66         3.35 o                         
  22   7  -3          4.24         -0.71         3.62 o                         
   1   8  -3         27.95         30.00         1.62 o                         
   2   8  -3         68.19         72.40         1.77 o                         
   3   8  -3          5.42          6.99         1.43 o                         
   4   8  -3         20.14         17.56         1.66 o                         
   5   8  -3        194.43        182.35         2.19 o                         
   6   8  -3         80.68         84.34         1.93 o                         
   7   8  -3         35.38         32.23         1.63 o                         
   8   8  -3         46.71         47.56         2.23 o                         
   9   8  -3         23.65         20.17         3.23 o                         
  10   8  -3         15.07         13.75         2.01 o                         
  11   8  -3         65.72         64.74         2.62 o                         
  12   8  -3         36.97         40.09         2.52 o                         
  13   8  -3          6.96          4.69         2.07 o                         
  14   8  -3         13.42         10.33         2.10 o                         
  15   8  -3         17.62         16.23         2.71 o                         
  16   8  -3          4.13          5.45         2.67 o                         
  17   8  -3         11.05         11.37         2.84 o                         
  18   8  -3          4.65          6.99         2.86 o                         
  19   8  -3          0.89          2.19         3.16 o                         
  20   8  -3          2.53          5.78         2.59 o                         
  21   8  -3         15.30         15.26         3.51 o                         
   0   9  -3         60.44         60.57         2.49 o                         
   1   9  -3         14.61         17.81         1.34 o                         
   2   9  -3         11.35         11.05         1.47 o                         
   3   9  -3          0.21          1.40         1.32 o                         
   4   9  -3        369.69        361.49         2.59 o                         
   5   9  -3         36.25         39.22         1.83 o                         
   6   9  -3         94.15         96.35         1.71 o                         
   7   9  -3        127.69        120.61         2.77 o                         
   8   9  -3         22.91         23.03         2.11 o                         
   9   9  -3          1.98          2.39         2.37 o                         
  10   9  -3         22.27         23.24         2.40 o                         
  11   9  -3         14.93         18.24         2.02 o                         
  12   9  -3         17.94         18.16         2.07 o                         
  13   9  -3          5.11          2.24         2.13 o                         
  14   9  -3          0.70          3.61         2.61 o                         
  15   9  -3          6.75          4.24         2.76 o                         
  16   9  -3          5.78          7.82         3.01 o                         
  17   9  -3          3.39          5.68         5.59 o                         
  18   9  -3          5.79          2.68         2.68 o                         
  19   9  -3          4.81          7.33         3.06 o                         
  20   9  -3          3.76          1.70         4.03 o                         
  21   9  -3          7.63          6.41         2.86 o                         
   1  10  -3        268.38        256.76         2.11 o                         
   2  10  -3         64.74         58.31         1.75 o                         
   3  10  -3        178.24        169.66         2.39 o                         
   4  10  -3         40.86         43.20         1.76 o                         
   5  10  -3        106.58        105.76         1.96 o                         
   6  10  -3          1.55          3.69         1.45 o                         
   7  10  -3        184.49        178.40         2.24 o                         
   8  10  -3          3.02          3.16         1.52 o                         
   9  10  -3         15.15         14.53         2.22 o                         
  10  10  -3          9.96         10.46         2.42 o                         
  11  10  -3          1.03          1.03         2.44 o                         
  12  10  -3         18.27         18.93         5.01 o                         
  13  10  -3          5.53          6.42         2.66 o                         
  14  10  -3         19.52         15.55         2.32 o                         
  15  10  -3          9.63          8.67         2.82 o                         
  16  10  -3          0.45          4.68         2.82 o                         
  17  10  -3          1.36          0.91         2.38 o                         
  18  10  -3          6.49          7.07         4.14 o                         
  19  10  -3          6.35          8.20         3.29 o                         
  20  10  -3          0.86          9.03         3.38 o                         
   0  11  -3        173.71        176.83         3.30 o                         
   1  11  -3         18.26         19.12         1.69 o                         
   2  11  -3        245.44        248.83         2.87 o                         
   3  11  -3         19.21         21.73         1.52 o                         
   4  11  -3          8.52          6.81         1.56 o                         
   5  11  -3         28.41         27.23         1.67 o                         
   6  11  -3         26.25         32.48         1.66 o                         
   7  11  -3         11.87          9.57         1.58 o                         
   8  11  -3          8.86         11.58         1.82 o                         
   9  11  -3         67.29         67.70         2.16 o                         
  10  11  -3          2.22          3.95         1.75 o                         
  11  11  -3          7.60          6.60         2.58 o                         
  12  11  -3          0.63          3.66         2.14 o                         
  13  11  -3          9.23         15.25         2.77 o                         
  14  11  -3         47.13         51.22         6.91 o                         
  15  11  -3          4.05          2.76         3.11 o                         
  16  11  -3          3.69          3.25         3.34 o                         
  17  11  -3         29.03         29.54         2.36 o                         
  18  11  -3          3.52          1.65         3.31 o                         
  19  11  -3          0.67          0.33         2.51 o                         
   1  12  -3          6.40          7.53         1.76 o                         
   2  12  -3        103.83        106.16         3.52 o                         
   3  12  -3         32.38         35.87         1.67 o                         
   4  12  -3         43.94         48.82         1.70 o                         
   5  12  -3         14.06         15.34         1.62 o                         
   6  12  -3         28.42         25.46         1.80 o                         
   7  12  -3         69.07         67.28         1.88 o                         
   8  12  -3        111.07        103.76         1.91 o                         
   9  12  -3          7.49          7.63         1.96 o                         
  10  12  -3         36.41         41.28         2.53 o                         
  11  12  -3         27.97         25.28         2.41 o                         
  12  12  -3         38.75         42.02         2.87 o                         
  13  12  -3         16.50         18.23         2.88 o                         
  14  12  -3          9.39          7.03         2.89 o                         
  15  12  -3         27.67         21.61         3.12 o                         
  16  12  -3          7.57          3.24         3.15 o                         
  17  12  -3         24.90         22.01         8.32 o                         
  18  12  -3          1.31          2.66         3.88 o                         
   0  13  -3         62.07         63.67         2.67 o                         
   1  13  -3          3.31          4.20         1.87 o                         
   2  13  -3         21.10         27.27         2.79 o                         
   3  13  -3          8.94          9.83         1.56 o                         
   4  13  -3         51.64         51.80         2.71 o                         
   5  13  -3         10.78         11.64         1.65 o                         
   6  13  -3          1.59          5.16         1.88 o                         
   7  13  -3         44.44         43.82         1.82 o                         
   8  13  -3         44.44         43.91         1.94 o                         
   9  13  -3         21.39         23.25         2.06 o                         
  10  13  -3          4.56          8.72         2.07 o                         
  11  13  -3         52.52         51.63         2.99 o                         
  12  13  -3          9.42         10.46         2.87 o                         
  13  13  -3          0.44          1.74         2.06 o                         
  14  13  -3         18.28         18.66         3.03 o                         
  15  13  -3         11.90         13.77         3.20 o                         
  16  13  -3          1.56          4.28         2.36 o                         
  17  13  -3          0.62         -3.41         3.41 o                         
   1  14  -3          0.50          1.04         1.74 o                         
   2  14  -3          8.28          8.57         1.41 o                         
   3  14  -3          2.19          2.43         1.83 o                         
   4  14  -3          2.77          5.60         1.76 o                         
   5  14  -3         16.13         13.70         1.88 o                         
   6  14  -3         34.67         34.96         1.80 o                         
   7  14  -3          6.61          7.88         1.93 o                         
   8  14  -3         14.30         13.14         1.98 o                         
   9  14  -3         16.76         18.94         2.09 o                         
  10  14  -3          5.15          5.19         2.51 o                         
  11  14  -3         19.67         16.52         2.79 o                         
  12  14  -3         14.03         15.61         2.53 o                         
  13  14  -3          1.19          1.71         3.02 o                         
  14  14  -3         11.65         12.35         3.21 o                         
  15  14  -3          0.09          0.34         3.17 o                         
  16  14  -3          2.64          6.17         3.38 o                         
   0  15  -3         17.77         19.38         2.29 o                         
   1  15  -3          3.96          6.60         1.43 o                         
   2  15  -3          0.60          1.90         1.56 o                         
   3  15  -3         17.39         19.96         1.95 o                         
   4  15  -3         16.73         19.86         1.97 o                         
   5  15  -3          8.05          8.52         1.73 o                         
   6  15  -3          3.96          3.85         1.58 o                         
   7  15  -3         50.01         46.83         2.21 o                         
   8  15  -3         13.32         14.60         1.88 o                         
   9  15  -3          1.19          1.89         1.73 o                         
  10  15  -3          1.92          1.61         2.18 o                         
  11  15  -3          7.60          7.23         2.38 o                         
  12  15  -3          2.19          1.42         2.57 o                         
  13  15  -3          2.41          5.32         3.33 o                         
  14  15  -3         11.19          6.95         3.62 o                         
  15  15  -3          1.65          1.56         3.50 o                         
   1  16  -3          7.15          7.22         1.75 o                         
   2  16  -3          7.30         10.76         1.81 o                         
   3  16  -3          1.57          2.12         2.00 o                         
   4  16  -3          6.28          6.94         1.89 o                         
   5  16  -3         16.93         24.53         1.91 o                         
   6  16  -3          3.54          4.02         1.87 o                         
   7  16  -3         16.36         23.83         2.74 o                         
   8  16  -3         16.08         16.08         2.07 o                         
   9  16  -3          5.42          4.31         2.06 o                         
  10  16  -3          8.14          7.53         2.12 o                         
  11  16  -3          0.13          0.14         2.49 o                         
  12  16  -3          1.11          4.29         2.72 o                         
  13  16  -3          7.25         12.06         3.46 o                         
   0  17  -3          4.48          1.93         2.42 o                         
   1  17  -3         10.65         10.55         2.09 o                         
   2  17  -3          0.50          0.41         2.12 o                         
   3  17  -3          0.65          2.08         1.88 o                         
   4  17  -3          6.54          6.63         1.92 o                         
   5  17  -3          2.36          1.19         2.10 o                         
   6  17  -3          0.71          1.32         2.27 o                         
   7  17  -3          0.11          1.80         2.36 o                         
   8  17  -3          0.30          1.29         2.02 o                         
   9  17  -3          2.85          4.87         2.44 o                         
  10  17  -3          8.67          6.76         2.51 o                         
  11  17  -3          9.33          5.89         3.15 o                         
   1  18  -3          5.62          5.33         1.90 o                         
   2  18  -3          4.80          4.60         2.09 o                         
   3  18  -3          5.90          3.23         2.28 o                         
   4  18  -3          3.35          4.07         2.02 o                         
   5  18  -3          7.10          3.82         1.94 o                         
   6  18  -3          3.06          4.88         2.40 o                         
   7  18  -3          0.94         -0.11         2.11 o                         
   8  18  -3          1.26          3.22         2.03 o                         
   9  18  -3          0.58          3.24         2.56 o                         
   0  19  -3          6.33          8.85         5.87 o                         
   1  19  -3          1.40          0.46         2.10 o                         
   2  19  -3          3.66          3.13         2.40 o                         
   3  19  -3          0.30          0.93         2.13 o                         
   4  19  -3          2.98          1.07         2.22 o                         
   5  19  -3          1.23          1.84         2.63 o                         
   6  19  -3          6.00          4.96         3.52 o                         
   4   0  -2       1457.26       1481.56        13.17 o                         
   6   0  -2       1245.53       1325.66        33.31 o                         
   8   0  -2        231.66        255.56         4.61 o                         
  10   0  -2        608.09        616.79         4.97 o                         
  12   0  -2        309.29        297.68         6.09 o                         
  14   0  -2         19.41         16.38         2.54 o                         
  16   0  -2        180.62        160.04         8.14 o                         
  18   0  -2         54.71         60.95         3.31 o                         
  20   0  -2         18.42         21.68         6.06 o                         
  22   0  -2         18.22         17.99         8.13 o                         
   1   1  -2        317.50        329.51        10.16 o                         
   2   1  -2        953.33        970.96        14.90 o                         
   3   1  -2        733.82        693.48         5.70 o                         
   4   1  -2       1881.43       1909.02        31.11 o                         
   5   1  -2         25.35         31.60         2.13 o                         
   6   1  -2        365.72        424.72         4.59 o                         
   7   1  -2         82.68         81.90         2.27 o                         
   8   1  -2         68.83         69.74         2.09 o                         
   9   1  -2         43.57         44.37         1.84 o                         
  10   1  -2        151.91        140.23         2.33 o                         
  11   1  -2         12.09         14.17         1.71 o                         
  12   1  -2         10.29          9.98         1.66 o                         
  13   1  -2        290.04        282.97         3.20 o                         
  14   1  -2        132.34        136.50         2.83 o                         
  15   1  -2          2.54          3.77         2.38 o                         
  16   1  -2         47.26         45.74         2.63 o                         
  17   1  -2          2.63          1.71         2.49 o                         
  18   1  -2          1.44          3.26         2.46 o                         
  19   1  -2          2.20          3.03         2.76 o                         
  20   1  -2          6.76         12.64         3.02 o                         
  21   1  -2          5.03          4.83         5.92 o                         
  22   1  -2          4.66          3.93         6.56 o                         
  23   1  -2          0.01          1.79         6.61 o                         
  24   1  -2         18.60         22.31         9.24 o                         
   0   2  -2        180.74        187.93         3.33 o                         
   1   2  -2        602.91        569.31         5.64 o                         
   2   2  -2       1321.04       1337.10        11.77 o                         
   3   2  -2        303.81        292.23         3.92 o                         
   4   2  -2       1249.01       1274.68         6.86 o                         
   5   2  -2        473.51        543.91         4.51 o                         
   6   2  -2        461.07        466.50         4.17 o                         
   7   2  -2        226.10        251.70         5.14 o                         
   8   2  -2         12.01         15.32         2.15 o                         
   9   2  -2        220.42        235.68         4.91 o                         
  10   2  -2         26.60         29.26         1.93 o                         
  11   2  -2         71.66         72.38         2.61 o                         
  12   2  -2         92.50         95.22         2.88 o                         
  13   2  -2        358.64        357.66         3.82 o                         
  14   2  -2        306.90        300.64         3.83 o                         
  15   2  -2        133.51        138.46         3.28 o                         
  16   2  -2         17.86         18.03         2.09 o                         
  17   2  -2         15.70         15.88         2.57 o                         
  18   2  -2          3.54          4.07         2.54 o                         
  19   2  -2          9.11          4.64         2.98 o                         
  20   2  -2          0.81          0.69         2.82 o                         
  21   2  -2          6.27          8.64         2.90 o                         
  22   2  -2         10.92         12.20         3.38 o                         
  23   2  -2         12.92         11.76         3.83 o                         
  24   2  -2          3.15          4.22         6.43 o                         
   1   3  -2        513.28        552.68         4.12 o                         
   2   3  -2       1004.64        941.54         9.43 o                         
   3   3  -2       1166.01       1159.38         9.99 o                         
   4   3  -2        585.17        622.19        13.97 o                         
   5   3  -2       1020.91       1080.18         6.07 o                         
   6   3  -2        443.30        436.72         4.03 o                         
   7   3  -2        240.15        212.84         7.24 o                         
   8   3  -2         56.41         56.18         2.09 o                         
   9   3  -2          2.27          2.73         1.77 o                         
  10   3  -2        102.66        114.04         8.19 o                         
  11   3  -2        119.11        122.84         2.52 o                         
  12   3  -2        104.99        101.36         2.80 o                         
  13   3  -2        349.48        342.01         5.52 o                         
  14   3  -2        332.62        328.42        10.46 o                         
  15   3  -2          0.78          3.64         2.31 o                         
  16   3  -2         38.13         39.19         2.37 o                         
  17   3  -2          4.02          6.17         2.52 o                         
  18   3  -2          0.23         -0.23         4.62 o                         
  19   3  -2          5.81          6.12         2.97 o                         
  20   3  -2         14.76         17.84         2.93 o                         
  21   3  -2          2.68          2.38         3.21 o                         
  22   3  -2          1.08          3.63         3.47 o                         
  23   3  -2          4.56          6.04         3.57 o                         
  24   3  -2          3.49          4.11         3.92 o                         
   0   4  -2        173.51        160.54         3.87 o                         
   1   4  -2        601.85        600.15         6.95 o                         
   2   4  -2        330.22        359.31         3.09 o                         
   3   4  -2       1240.46       1268.01        14.31 o                         
   4   4  -2        533.71        543.97         3.44 o                         
   5   4  -2       2296.20       2447.24        74.47 o                         
   6   4  -2        177.29        193.19         3.31 o                         
   7   4  -2        155.18        174.04         3.02 o                         
   8   4  -2        100.07        119.77         2.75 o                         
   9   4  -2        180.14        178.66         2.97 o                         
  10   4  -2         31.83         25.74         2.24 o                         
  11   4  -2        236.46        233.45         3.63 o                         
  12   4  -2         78.61         72.95         2.64 o                         
  13   4  -2        211.83        213.65         3.24 o                         
  14   4  -2        106.45        113.33         2.83 o                         
  15   4  -2         34.95         28.20         2.51 o                         
  16   4  -2         93.58         87.12         5.43 o                         
  17   4  -2         50.54         48.07         2.32 o                         
  18   4  -2          1.95          1.18         2.53 o                         
  19   4  -2          2.22          3.69         2.78 o                         
  20   4  -2          0.58          2.51         3.06 o                         
  21   4  -2          1.02          6.57         3.11 o                         
  22   4  -2          9.20         11.17         3.28 o                         
  23   4  -2          1.85          0.43         3.36 o                         
  24   4  -2          2.33          2.38         3.51 o                         
   1   5  -2        546.92        529.33         3.15 o                         
   2   5  -2       1213.69       1273.67         8.33 o                         
   3   5  -2         67.76         87.71         1.95 o                         
   4   5  -2         15.96         22.30         1.54 o                         
   5   5  -2       1261.39       1297.60        16.26 o                         
   6   5  -2        127.91        118.97         4.59 o                         
   7   5  -2        144.53        146.17         2.55 o                         
   8   5  -2          0.80          1.75         2.13 o                         
   9   5  -2         32.81         30.06         2.00 o                         
  10   5  -2         96.53         92.26         2.28 o                         
  11   5  -2         39.18         32.88         2.36 o                         
  12   5  -2        159.92        163.44         5.74 o                         
  13   5  -2         35.30         28.43         3.95 o                         
  14   5  -2         18.04         17.46         2.02 o                         
  15   5  -2         21.11         18.86         2.45 o                         
  16   5  -2         16.97         19.44         2.52 o                         
  17   5  -2         29.05         28.16         2.25 o                         
  18   5  -2          8.89          6.99         2.68 o                         
  19   5  -2          4.33          5.95         2.69 o                         
  20   5  -2          5.12          5.76         2.84 o                         
  21   5  -2          8.98         11.23         3.09 o                         
  22   5  -2          0.98          0.51         3.42 o                         
  23   5  -2         13.28          6.85         3.78 o                         
   0   6  -2        227.59        236.34         3.10 o                         
   1   6  -2        477.80        478.83         3.69 o                         
   2   6  -2       1052.07       1056.15        12.50 o                         
   3   6  -2          8.93          9.91         1.56 o                         
   4   6  -2        267.82        271.03         2.42 o                         
   5   6  -2        172.14        186.71         2.13 o                         
   6   6  -2        157.28        174.20         3.95 o                         
   7   6  -2         89.12         90.54         3.07 o                         
   8   6  -2          6.76          7.12         1.81 o                         
   9   6  -2         25.70         23.22         2.27 o                         
  10   6  -2         44.21         46.71         2.04 o                         
  11   6  -2        216.27        208.59         4.38 o                         
  12   6  -2         37.41         33.06         2.01 o                         
  13   6  -2        109.12        113.15         2.90 o                         
  14   6  -2         59.43         60.88         3.74 o                         
  15   6  -2         13.65         12.92         2.91 o                         
  16   6  -2          7.80          5.98         2.47 o                         
  17   6  -2          8.86         11.94         2.58 o                         
  18   6  -2         10.82         13.17         2.20 o                         
  19   6  -2          0.69          2.74         2.99 o                         
  20   6  -2          0.30          3.10         2.93 o                         
  21   6  -2          9.00         11.17         3.18 o                         
  22   6  -2          2.00          1.75         3.26 o                         
  23   6  -2          9.59         10.20         3.55 o                         
   1   7  -2        549.81        586.38         7.91 o                         
   2   7  -2         87.43         70.73         1.81 o                         
   3   7  -2        674.66        701.93         3.32 o                         
   4   7  -2        116.35        118.67         2.39 o                         
   5   7  -2        567.45        561.29         3.02 o                         
   6   7  -2        195.13        183.72         3.38 o                         
   7   7  -2         29.68         32.75         1.76 o                         
   8   7  -2        142.24        145.00         2.60 o                         
   9   7  -2         43.73         43.55         2.13 o                         
  10   7  -2         57.69         58.21         2.11 o                         
  11   7  -2         43.05         41.27         2.07 o                         
  12   7  -2          0.91          2.34         1.87 o                         
  13   7  -2        198.25        199.44         3.23 o                         
  14   7  -2         42.24         45.69         2.60 o                         
  15   7  -2         24.41         22.12         2.52 o                         
  16   7  -2         28.99         25.62         2.66 o                         
  17   7  -2         16.80         15.69         2.17 o                         
  18   7  -2         12.19         12.31         2.86 o                         
  19   7  -2         12.62         12.13         3.11 o                         
  20   7  -2         14.21         14.72         3.02 o                         
  21   7  -2          0.94          1.12         3.24 o                         
  22   7  -2          6.46          6.73         3.41 o                         
  23   7  -2          2.36         -0.02         3.91 o                         
   0   8  -2        204.52        211.93         3.07 o                         
   1   8  -2          9.54         11.89         1.35 o                         
   2   8  -2        172.00        162.88         2.02 o                         
   3   8  -2        130.04        132.17         1.97 o                         
   4   8  -2         89.44         77.54         1.94 o                         
   5   8  -2        230.16        244.48         3.06 o                         
   6   8  -2        325.62        329.16         4.67 o                         
   7   8  -2         34.84         33.43         1.75 o                         
   8   8  -2         52.89         54.17         2.34 o                         
   9   8  -2         16.03         18.03         2.21 o                         
  10   8  -2        172.87        174.12         6.03 o                         
  11   8  -2         34.98         36.45         1.92 o                         
  12   8  -2         68.76         63.70         3.27 o                         
  13   8  -2          1.35          3.33         2.37 o                         
  14   8  -2          2.61          5.89         2.46 o                         
  15   8  -2         62.67         61.56         4.01 o                         
  16   8  -2         15.91         16.47         2.61 o                         
  17   8  -2          4.48          3.60         2.15 o                         
  18   8  -2          2.37         -1.66         2.77 o                         
  19   8  -2          8.40          7.83         2.91 o                         
  20   8  -2          2.33          3.32         4.25 o                         
  21   8  -2          0.59          1.98         3.25 o                         
  22   8  -2          4.10          2.33         3.44 o                         
   1   9  -2         65.29         65.98         1.52 o                         
   2   9  -2        546.46        547.63         2.96 o                         
   3   9  -2         87.20         88.13         2.11 o                         
   4   9  -2        327.01        324.47         3.47 o                         
   5   9  -2         78.42         74.10         1.75 o                         
   6   9  -2        467.99        468.03         7.77 o                         
   7   9  -2         88.41         81.64         1.58 o                         
   8   9  -2        206.32        199.51         2.59 o                         
   9   9  -2        122.41        125.97         2.29 o                         
  10   9  -2        269.08        256.77         2.95 o                         
  11   9  -2         10.40         10.25         2.40 o                         
  12   9  -2         14.86         14.71         1.97 o                         
  13   9  -2         51.55         51.61         2.25 o                         
  14   9  -2          8.48          6.59         2.07 o                         
  15   9  -2          7.96          7.93         2.19 o                         
  16   9  -2          8.71         10.91         3.90 o                         
  17   9  -2         12.48         10.68         2.81 o                         
  18   9  -2          2.10          2.57         2.39 o                         
  19   9  -2          8.80          3.35         2.16 o                         
  20   9  -2         10.37          9.57         3.21 o                         
  21   9  -2         14.74         17.13         3.38 o                         
  22   9  -2          4.33         -1.13         3.57 o                         
   0  10  -2        365.51        361.77         3.57 o                         
   1  10  -2        177.15        176.97         4.00 o                         
   2  10  -2        115.74        112.99         3.07 o                         
   3  10  -2         30.97         29.77         1.69 o                         
   4  10  -2         31.14         31.97         1.69 o                         
   5  10  -2         68.10         68.29         2.48 o                         
   6  10  -2         74.85         67.38         1.69 o                         
   7  10  -2        247.23        247.90         2.25 o                         
   8  10  -2        127.60        113.46         1.93 o                         
   9  10  -2        199.57        195.64         2.97 o                         
  10  10  -2         38.86         38.39         1.86 o                         
  11  10  -2          3.26          5.28         2.46 o                         
  12  10  -2          9.85          8.91         2.05 o                         
  13  10  -2          8.78          7.52         2.53 o                         
  14  10  -2          6.89          8.31         3.01 o                         
  15  10  -2         13.87         13.31         2.69 o                         
  16  10  -2         37.90         37.40         3.54 o                         
  17  10  -2          8.69          8.81         2.38 o                         
  18  10  -2          0.52          2.11         2.50 o                         
  19  10  -2         23.12         29.98         5.16 o                         
  20  10  -2          3.29          4.20         5.72 o                         
  21  10  -2          1.11          1.97         3.51 o                         
   1  11  -2        109.96        104.91         2.38 o                         
   2  11  -2        119.58        114.17         1.84 o                         
   3  11  -2         22.20         24.90         1.42 o                         
   4  11  -2        132.14        130.91         2.02 o                         
   5  11  -2         13.42         14.66         1.45 o                         
   6  11  -2          0.26          1.89         1.42 o                         
   7  11  -2         29.96         31.96         1.65 o                         
   8  11  -2         30.99         32.27         1.89 o                         
   9  11  -2        155.67        159.43         2.97 o                         
  10  11  -2          8.43          8.20         1.85 o                         
  11  11  -2          0.12          2.61         2.32 o                         
  12  11  -2          0.65          2.22         3.47 o                         
  13  11  -2          2.88          8.15         2.61 o                         
  14  11  -2         13.02         14.27         3.45 o                         
  15  11  -2         19.46         24.34         2.83 o                         
  16  11  -2          7.47          6.51         2.01 o                         
  17  11  -2          5.59          7.68         3.04 o                         
  18  11  -2          1.91          3.69         3.13 o                         
  19  11  -2          8.68         11.96         3.16 o                         
  20  11  -2          0.32          2.57         3.38 o                         
   0  12  -2        103.08        117.24         2.79 o                         
   1  12  -2         23.60         22.07         1.47 o                         
   2  12  -2        198.84        193.03         4.26 o                         
   3  12  -2         18.81         19.86         1.51 o                         
   4  12  -2         62.14         59.81         2.25 o                         
   5  12  -2         55.69         58.96         1.96 o                         
   6  12  -2        108.36        103.93         2.30 o                         
   7  12  -2         54.69         54.67         1.99 o                         
   8  12  -2          3.99          4.64         1.60 o                         
   9  12  -2         58.25         54.31         2.05 o                         
  10  12  -2         22.94         25.58         1.97 o                         
  11  12  -2          1.64          2.77         2.91 o                         
  12  12  -2          0.12         -0.05         1.88 o                         
  13  12  -2          8.42          8.80         3.21 o                         
  14  12  -2         13.16         13.03         2.38 o                         
  15  12  -2          0.37          4.69         2.83 o                         
  16  12  -2          7.31          7.78         2.52 o                         
  17  12  -2          1.83          3.54         3.85 o                         
  18  12  -2          6.11          3.14         4.69 o                         
  19  12  -2          2.35          3.34         3.39 o                         
   1  13  -2         34.45         38.02         1.65 o                         
   2  13  -2          2.96          4.41         1.70 o                         
   3  13  -2          3.73          4.08         1.68 o                         
   4  13  -2         16.71         19.18         1.90 o                         
   5  13  -2        122.21        130.80         2.09 o                         
   6  13  -2         76.13         75.29         1.96 o                         
   7  13  -2         22.15         23.76         1.89 o                         
   8  13  -2          2.54          0.44         1.62 o                         
   9  13  -2          0.52          6.71         1.90 o                         
  10  13  -2          0.28          0.96         1.53 o                         
  11  13  -2          8.16          9.29         2.41 o                         
  12  13  -2          5.16          4.08         2.74 o                         
  13  13  -2          9.40          9.79         2.04 o                         
  14  13  -2          5.32          1.85         2.82 o                         
  15  13  -2          2.22          2.88         2.06 o                         
  16  13  -2          5.16          4.00         3.02 o                         
  17  13  -2          3.90          8.70         3.28 o                         
  18  13  -2          3.27          1.21         2.77 o                         
   0  14  -2         51.36         47.16         2.53 o                         
   1  14  -2         11.92         12.75         1.76 o                         
   2  14  -2          6.35          6.92         1.42 o                         
   3  14  -2         22.04         22.50         1.82 o                         
   4  14  -2          0.65          0.82         1.93 o                         
   5  14  -2         10.82         10.89         1.77 o                         
   6  14  -2         12.38         11.78         1.91 o                         
   7  14  -2         26.23         27.19         1.90 o                         
   8  14  -2         23.59         27.74         2.01 o                         
   9  14  -2         23.42         24.00         2.10 o                         
  10  14  -2         13.06         12.00         1.85 o                         
  11  14  -2          4.31          4.35         2.10 o                         
  12  14  -2          0.65          1.99         2.61 o                         
  13  14  -2          0.39         -2.06         2.06 o                         
  14  14  -2          2.09         -0.31         3.02 o                         
  15  14  -2          2.12          6.22         2.58 o                         
  16  14  -2          7.62          7.51         3.29 o                         
  17  14  -2          1.78         -0.89         2.75 o                         
   1  15  -2         43.98         40.11         1.77 o                         
   2  15  -2          2.65          6.11         1.79 o                         
   3  15  -2         31.91         29.12         1.65 o                         
   4  15  -2         18.67         23.09         1.73 o                         
   5  15  -2         30.07         29.39         1.95 o                         
   6  15  -2         30.05         34.31         2.00 o                         
   7  15  -2          7.46          6.64         1.94 o                         
   8  15  -2         26.24         25.31         1.83 o                         
   9  15  -2         16.57         17.82         1.90 o                         
  10  15  -2         14.24         14.06         1.93 o                         
  11  15  -2          0.90          2.76         1.94 o                         
  12  15  -2          1.40          5.46         2.72 o                         
  13  15  -2          1.57          2.03         3.79 o                         
  14  15  -2          5.38          6.98         3.21 o                         
  15  15  -2          9.11          7.42         3.33 o                         
  16  15  -2          1.88         -1.23         3.55 o                         
   0  16  -2          5.58         10.72         2.78 o                         
   1  16  -2          2.03          3.99         1.58 o                         
   2  16  -2         12.30         14.83         1.59 o                         
   3  16  -2         25.15         23.24         2.74 o                         
   4  16  -2          4.08          5.99         1.72 o                         
   5  16  -2          0.05         -0.24         1.58 o                         
   6  16  -2          0.78          2.99         1.80 o                         
   7  16  -2          4.71          1.16         2.06 o                         
   8  16  -2         20.80         20.62         1.81 o                         
   9  16  -2         14.38         13.92         2.02 o                         
  10  16  -2          1.71          4.35         1.77 o                         
  11  16  -2         12.69         12.99         2.41 o                         
  12  16  -2          5.29          6.75         2.45 o                         
  13  16  -2          0.85          3.93         2.70 o                         
  14  16  -2          0.63          2.95         3.31 o                         
  15  16  -2          2.55          0.91         5.02 o                         
   1  17  -2          0.37          1.63         1.81 o                         
   2  17  -2          2.17          3.34         2.03 o                         
   3  17  -2          6.03          9.07         2.08 o                         
   4  17  -2          8.37          8.73         2.39 o                         
   5  17  -2          2.98          3.63         2.46 o                         
   6  17  -2         13.78         14.38         1.78 o                         
   7  17  -2          1.84          2.61         1.78 o                         
   8  17  -2         11.09         11.29         2.33 o                         
   9  17  -2          9.44         10.20         2.40 o                         
  10  17  -2         20.68         19.47         2.14 o                         
  11  17  -2          2.46          1.97         2.51 o                         
  12  17  -2          4.10          5.44         3.07 o                         
  13  17  -2          3.17          0.53         2.57 o                         
   0  18  -2         25.55         22.70         3.31 o                         
   1  18  -2          3.67          3.11         1.92 o                         
   2  18  -2         20.83         19.53         2.19 o                         
   3  18  -2          0.33          0.53         1.65 o                         
   4  18  -2          2.52          5.34         2.17 o                         
   5  18  -2          0.44          1.73         2.23 o                         
   6  18  -2          7.93          7.29         2.26 o                         
   7  18  -2          3.82          3.38         2.03 o                         
   8  18  -2         12.32          9.89         2.15 o                         
   9  18  -2          1.11          1.13         1.95 o                         
  10  18  -2         13.55          4.40         2.37 o                         
  11  18  -2          0.40          1.67         2.07 o                         
   1  19  -2          3.90          3.99         2.04 o                         
   2  19  -2          6.90          4.42         2.10 o                         
   3  19  -2          0.43         -0.02         1.89 o                         
   4  19  -2          2.85          2.91         2.13 o                         
   5  19  -2          8.39          4.87         2.16 o                         
   6  19  -2          2.96          3.94         2.01 o                         
   7  19  -2          1.40          0.72         1.99 o                         
   8  19  -2          3.87          5.38         2.26 o                         
   0  20  -2          8.28          5.13         3.58 o                         
   1  20  -2          4.52          2.61         2.21 o                         
   2  20  -2          1.05         -0.78         2.03 o                         
   3  20  -2          0.47         -0.26         2.47 o                         
   2   0  -1      13285.81      10907.84      1101.12 o                         
   4   0  -1        459.71        461.24         6.04 o                         
   6   0  -1       1353.48       1224.65        47.09 o                         
   8   0  -1        446.46        419.47         9.70 o                         
  10   0  -1       1198.20       1216.52        31.28 o                         
  12   0  -1         76.51         72.49         4.23 o                         
  14   0  -1         60.81         64.09         2.84 o                         
  16   0  -1         25.62         27.27         2.62 o                         
  18   0  -1         53.51         50.60         3.06 o                         
  20   0  -1         10.87         11.34         4.82 o                         
  22   0  -1          0.12          1.66         6.27 o                         
  24   0  -1          8.26          6.05         4.38 o                         
   0   1  -1       4102.41       3917.99        19.92 o                         
   1   1  -1       1017.46       1005.29        17.06 o                         
   2   1  -1       8098.86       7059.64       372.48 o                         
   3   1  -1        836.19        822.24         7.14 o                         
   4   1  -1       1476.90       1427.60        51.31 o                         
   5   1  -1        143.99        137.12         2.70 o                         
   6   1  -1        139.07        148.37         2.62 o                         
   7   1  -1       2104.71       2008.56        19.62 o                         
   8   1  -1        235.04        258.78         3.34 o                         
   9   1  -1        398.60        417.37        10.86 o                         
  10   1  -1         19.01         20.00         1.66 o                         
  11   1  -1         73.07         73.71         1.84 o                         
  12   1  -1        150.96        150.53         2.56 o                         
  13   1  -1         36.41         39.25         1.78 o                         
  14   1  -1         49.99         49.58         1.89 o                         
  15   1  -1         35.09         34.29         1.86 o                         
  16   1  -1        198.85        189.78         3.16 o                         
  17   1  -1          0.43          2.00         2.39 o                         
  18   1  -1          6.47          5.92         2.30 o                         
  19   1  -1         23.46         18.93         2.55 o                         
  20   1  -1          0.63         -0.26         2.32 o                         
  21   1  -1          0.34          0.86         2.42 o                         
  22   1  -1         12.27         15.00         2.56 o                         
  23   1  -1          0.37          1.80         3.79 o                         
  24   1  -1          4.90          5.91         4.88 o                         
   1   2  -1       7278.38       6442.73       210.25 o                         
   2   2  -1        207.66        214.26         3.07 o                         
   3   2  -1       2635.64       2455.36        83.77 o                         
   4   2  -1         80.81         95.60         8.45 o                         
   5   2  -1       3081.16       2999.30        17.91 o                         
   6   2  -1        554.42        563.88         5.03 o                         
   7   2  -1       1622.21       1728.04        15.90 o                         
   8   2  -1       1004.55       1041.43         6.26 o                         
   9   2  -1         53.52         54.46         2.29 o                         
  10   2  -1        155.93        162.84         2.82 o                         
  11   2  -1         47.32         44.20         2.35 o                         
  12   2  -1         35.23         34.24         2.16 o                         
  13   2  -1        134.57        122.06         3.18 o                         
  14   2  -1         77.14         74.11         2.55 o                         
  15   2  -1        107.15         99.37         2.39 o                         
  16   2  -1         23.97         23.59         2.41 o                         
  17   2  -1         59.30         57.64         2.31 o                         
  18   2  -1          2.39          3.50         2.08 o                         
  19   2  -1         10.97         12.48         2.25 o                         
  20   2  -1          1.41          3.78         2.47 o                         
  21   2  -1          2.54          2.96         2.65 o                         
  22   2  -1          4.12          3.33         2.83 o                         
  23   2  -1          4.93          4.99         3.52 o                         
  24   2  -1          7.51         11.77         3.82 o                         
   0   3  -1       1444.53       1358.82         8.56 o                         
   1   3  -1       3858.60       3489.23        54.01 o                         
   2   3  -1       4010.60       3761.38        63.68 o                         
   3   3  -1         51.37         53.88         2.19 o                         
   4   3  -1       1183.24       1159.73         6.81 o                         
   5   3  -1        631.44        676.35        14.65 o                         
   6   3  -1        357.56        373.51         4.08 o                         
   7   3  -1        581.93        616.25         4.81 o                         
   8   3  -1        950.57        951.45         6.94 o                         
   9   3  -1          1.38          2.75         2.86 o                         
  10   3  -1        370.80        393.45         4.97 o                         
  11   3  -1        179.32        183.35         2.80 o                         
  12   3  -1        392.88        386.22         3.52 o                         
  13   3  -1        306.88        299.24         6.10 o                         
  14   3  -1         21.67         24.31         2.52 o                         
  15   3  -1          8.63         10.55         2.03 o                         
  16   3  -1         17.89         13.92         2.15 o                         
  17   3  -1         20.83         21.37         2.25 o                         
  18   3  -1          0.77          1.12         2.38 o                         
  19   3  -1         20.44         23.98         2.87 o                         
  20   3  -1          4.84          4.77         2.72 o                         
  21   3  -1          6.72          8.20         3.19 o                         
  22   3  -1          0.66         -1.41         3.39 o                         
  23   3  -1          0.22          0.85         3.97 o                         
  24   3  -1          1.23          2.09         3.50 o                         
   1   4  -1       2856.82       2704.06        20.42 o                         
   2   4  -1        172.08        187.92         2.64 o                         
   3   4  -1        954.76        902.22        13.06 o                         
   4   4  -1       1975.35       1942.15        26.29 o                         
   5   4  -1        426.89        435.51         8.08 o                         
   6   4  -1        743.44        741.53         5.23 o                         
   7   4  -1         63.58         65.06         2.62 o                         
   8   4  -1         91.82         87.37         2.59 o                         
   9   4  -1         13.06         17.71         2.19 o                         
  10   4  -1         57.58         67.63         2.50 o                         
  11   4  -1         17.98         20.09         2.18 o                         
  12   4  -1        383.06        369.97         7.12 o                         
  13   4  -1         25.71         25.19         2.52 o                         
  14   4  -1         68.45         66.21         2.57 o                         
  15   4  -1         47.43         47.16         2.97 o                         
  16   4  -1         46.61         37.34         2.67 o                         
  17   4  -1         40.98         43.13         2.64 o                         
  18   4  -1         20.91         19.66         2.59 o                         
  19   4  -1          8.16          7.97         3.38 o                         
  20   4  -1          8.20         10.16         2.77 o                         
  21   4  -1         18.54         21.60         3.06 o                         
  22   4  -1          4.28          5.60         4.58 o                         
  23   4  -1          0.91          0.15         3.23 o                         
  24   4  -1          1.05          1.61         3.80 o                         
   0   5  -1       3949.37       3747.35       102.75 o                         
   1   5  -1        240.30        254.08         2.66 o                         
   2   5  -1       2828.71       2745.22        15.93 o                         
   3   5  -1        125.11        135.30         2.12 o                         
   4   5  -1        660.16        705.27         4.58 o                         
   5   5  -1        160.75        172.85         2.37 o                         
   6   5  -1        710.78        718.61         4.04 o                         
   7   5  -1         31.44         46.44         2.26 o                         
   8   5  -1        103.85        105.06         2.27 o                         
   9   5  -1         50.88         53.58         2.38 o                         
  10   5  -1        211.04        202.77         3.00 o                         
  11   5  -1        278.45        269.68         5.17 o                         
  12   5  -1         34.46         32.24         1.76 o                         
  13   5  -1          9.45         11.30         1.81 o                         
  14   5  -1         62.28         59.86         2.23 o                         
  15   5  -1         72.68         69.98         2.81 o                         
  16   5  -1         23.64         27.43         2.61 o                         
  17   5  -1          4.78          7.12         2.49 o                         
  18   5  -1          7.87          7.17         2.57 o                         
  19   5  -1          5.77          5.76         4.54 o                         
  20   5  -1          0.18          2.77         3.12 o                         
  21   5  -1          3.51          4.22         3.63 o                         
  22   5  -1         10.45         11.85         3.15 o                         
  23   5  -1          0.59          0.41         3.31 o                         
  24   5  -1          4.90          4.21         3.53 o                         
   1   6  -1        521.77        517.75         5.29 o                         
   2   6  -1       1087.93       1042.47         7.36 o                         
   3   6  -1        527.46        546.61         5.82 o                         
   4   6  -1        436.15        416.22         3.82 o                         
   5   6  -1        214.25        213.00         2.47 o                         
   6   6  -1        316.73        327.41         4.56 o                         
   7   6  -1        100.45        105.54         1.91 o                         
   8   6  -1        341.93        337.95         7.71 o                         
   9   6  -1        104.24        102.45         2.14 o                         
  10   6  -1          4.83          4.18         1.50 o                         
  11   6  -1         59.86         59.59         2.72 o                         
  12   6  -1         37.74         39.75         2.42 o                         
  13   6  -1         63.98         52.76         2.53 o                         
  14   6  -1         51.79         51.15         2.58 o                         
  15   6  -1         97.18         90.02         2.93 o                         
  16   6  -1          6.20          5.19         2.44 o                         
  17   6  -1          5.77          4.83         2.56 o                         
  18   6  -1          0.96          2.45         2.65 o                         
  19   6  -1          7.48          7.37         2.33 o                         
  20   6  -1          4.57          2.79         2.80 o                         
  21   6  -1         10.11          8.99         2.99 o                         
  22   6  -1          3.11          6.60         3.18 o                         
  23   6  -1          5.12          4.57         3.43 o                         
   0   7  -1        485.47        515.20         4.14 o                         
   1   7  -1        447.44        437.87         2.74 o                         
   2   7  -1        327.63        315.99         3.68 o                         
   3   7  -1       2351.50       2344.96         8.06 o                         
   4   7  -1        292.23        307.49         3.31 o                         
   5   7  -1         81.57         77.23         1.62 o                         
   6   7  -1         20.59         17.95         1.48 o                         
   7   7  -1         12.43         13.42         1.33 o                         
   8   7  -1        235.97        247.80         2.39 o                         
   9   7  -1         34.08         35.77         1.91 o                         
  10   7  -1          6.67          6.19         1.62 o                         
  11   7  -1        107.33        107.55         2.15 o                         
  12   7  -1        181.87        184.76         2.55 o                         
  13   7  -1        259.58        262.39         7.00 o                         
  14   7  -1          0.62          2.34         1.92 o                         
  15   7  -1         16.14         15.08         2.82 o                         
  16   7  -1         25.60         23.49         2.16 o                         
  17   7  -1         35.85         43.03         5.29 o                         
  18   7  -1         23.39         27.75         2.79 o                         
  19   7  -1          0.13         -1.92         3.70 o                         
  20   7  -1         10.58         10.50         2.41 o                         
  21   7  -1          3.52          1.52         3.04 o                         
  22   7  -1          1.29          2.22         3.21 o                         
  23   7  -1          0.45          0.22         3.45 o                         
   1   8  -1        839.11        855.21         8.46 o                         
   2   8  -1         25.71         22.92         1.62 o                         
   3   8  -1        169.33        164.98         2.11 o                         
   4   8  -1        371.30        355.10         2.81 o                         
   5   8  -1        263.53        282.37         2.60 o                         
   6   8  -1        205.20        208.76         4.21 o                         
   7   8  -1        152.43        149.59         2.18 o                         
   8   8  -1        387.75        392.28         2.85 o                         
   9   8  -1        228.05        217.93         2.81 o                         
  10   8  -1         57.42         54.32         2.55 o                         
  11   8  -1        476.67        449.81         3.43 o                         
  12   8  -1          9.32         11.76         2.32 o                         
  13   8  -1         58.24         56.75         5.46 o                         
  14   8  -1         92.71         90.94         2.76 o                         
  15   8  -1         20.63         16.65         2.56 o                         
  16   8  -1         64.48         62.82         4.61 o                         
  17   8  -1          3.95          6.44         2.19 o                         
  18   8  -1          2.55          1.83         2.78 o                         
  19   8  -1          2.75          5.09         2.82 o                         
  20   8  -1          7.59          7.38         2.46 o                         
  21   8  -1          8.04          8.63         3.57 o                         
  22   8  -1          4.37          7.06         2.78 o                         
  23   8  -1          1.40          0.18         3.49 o                         
   0   9  -1       1052.71       1073.79         5.27 o                         
   1   9  -1        163.86        156.45         3.19 o                         
   2   9  -1          8.84          9.74         1.18 o                         
   3   9  -1         86.10         93.06         1.76 o                         
   4   9  -1         55.38         56.39         1.74 o                         
   5   9  -1        116.78        118.48         1.84 o                         
   6   9  -1         92.36         92.49         1.96 o                         
   7   9  -1         17.07         16.95         1.55 o                         
   8   9  -1        151.34        146.98         2.63 o                         
   9   9  -1        266.11        260.46         2.41 o                         
  10   9  -1         75.85         79.96         2.08 o                         
  11   9  -1          7.72          7.27         1.69 o                         
  12   9  -1        148.78        142.83         3.32 o                         
  13   9  -1         22.86         18.06         2.91 o                         
  14   9  -1         20.81         25.05         2.09 o                         
  15   9  -1         65.46         60.40         2.78 o                         
  16   9  -1         20.57         22.79         2.69 o                         
  17   9  -1         16.73         16.68         2.28 o                         
  18   9  -1          3.02          5.08         1.95 o                         
  19   9  -1          4.04          5.24         2.97 o                         
  20   9  -1         20.33         24.00         3.27 o                         
  21   9  -1          3.40          4.75         3.26 o                         
  22   9  -1          1.20         -0.47         3.51 o                         
   1  10  -1         90.71         83.54         1.66 o                         
   2  10  -1         29.45         30.70         1.40 o                         
   3  10  -1        318.59        304.67         3.35 o                         
   4  10  -1        128.55        131.47         1.86 o                         
   5  10  -1         27.09         27.10         1.68 o                         
   6  10  -1        293.76        295.92         2.46 o                         
   7  10  -1        120.48        110.52         2.05 o                         
   8  10  -1         34.17         35.75         1.74 o                         
   9  10  -1         47.41         48.58         1.95 o                         
  10  10  -1        140.62        142.73         2.07 o                         
  11  10  -1        125.04        132.32         2.37 o                         
  12  10  -1          9.59          8.83         1.77 o                         
  13  10  -1         63.22         64.42         2.41 o                         
  14  10  -1         10.34         10.17         2.62 o                         
  15  10  -1         11.15         13.37         2.64 o                         
  16  10  -1          9.20         10.01         2.31 o                         
  17  10  -1         30.73         32.11         2.90 o                         
  18  10  -1         11.64         13.53         2.88 o                         
  19  10  -1         12.49          9.91         2.58 o                         
  20  10  -1          7.71          6.75         2.77 o                         
  21  10  -1          2.27          1.84         2.84 o                         
   0  11  -1        248.68        261.48         2.97 o                         
   1  11  -1        236.33        242.23         2.15 o                         
   2  11  -1        195.70        200.64         4.57 o                         
   3  11  -1         44.39         41.66         1.60 o                         
   4  11  -1        183.49        181.14         1.92 o                         
   5  11  -1         57.62         62.99         1.82 o                         
   6  11  -1         73.03         71.26         1.82 o                         
   7  11  -1         38.24         35.76         1.61 o                         
   8  11  -1         93.68         93.89         1.86 o                         
   9  11  -1        139.98        134.49         2.35 o                         
  10  11  -1         27.31         28.32         1.90 o                         
  11  11  -1         15.43         15.83         2.15 o                         
  12  11  -1          8.96         10.33         1.89 o                         
  13  11  -1         11.67         12.21         1.66 o                         
  14  11  -1          3.04          5.39         1.86 o                         
  15  11  -1          2.39          4.14         2.64 o                         
  16  11  -1          5.56         10.32         2.77 o                         
  17  11  -1         16.67         17.34         2.41 o                         
  18  11  -1         16.71         22.50         3.14 o                         
  19  11  -1          8.05          3.87         3.22 o                         
  20  11  -1          0.75          3.61         2.70 o                         
  21  11  -1          1.17          5.30         2.57 o                         
   1  12  -1         50.84         46.49         2.40 o                         
   2  12  -1        149.55        157.75         2.26 o                         
   3  12  -1        166.95        168.14         4.52 o                         
   4  12  -1         19.17         21.53         1.58 o                         
   5  12  -1        103.83        103.16         1.82 o                         
   6  12  -1         19.96         18.19         1.57 o                         
   7  12  -1        167.13        161.58         2.60 o                         
   8  12  -1         43.19         42.29         1.90 o                         
   9  12  -1         64.37         62.49         1.80 o                         
  10  12  -1         40.03         43.30         1.98 o                         
  11  12  -1         10.92         11.35         1.70 o                         
  12  12  -1         20.04         20.60         2.29 o                         
  13  12  -1          1.53          1.98         2.21 o                         
  14  12  -1          1.60          1.57         2.46 o                         
  15  12  -1          2.57          5.90         2.76 o                         
  16  12  -1          2.61          3.14         2.07 o                         
  17  12  -1          6.16          5.76         2.44 o                         
  18  12  -1          1.62          0.64         2.15 o                         
  19  12  -1          3.57          2.93         2.73 o                         
  20  12  -1          4.30          8.08         2.81 o                         
   0  13  -1          9.93          6.96         2.32 o                         
   1  13  -1         11.44         13.53         1.65 o                         
   2  13  -1         36.29         34.38         1.74 o                         
   3  13  -1          5.86          6.40         2.19 o                         
   4  13  -1        125.56        133.53         3.18 o                         
   5  13  -1         52.74         56.96         2.17 o                         
   6  13  -1         68.10         71.05         2.48 o                         
   7  13  -1         55.31         53.50         2.10 o                         
   8  13  -1         55.43         55.40         1.99 o                         
   9  13  -1         45.98         47.46         2.03 o                         
  10  13  -1         22.49         25.09         1.77 o                         
  11  13  -1         17.27         19.63         1.85 o                         
  12  13  -1          0.10          0.63         2.38 o                         
  13  13  -1          5.08          3.42         2.26 o                         
  14  13  -1          2.43          3.94         2.08 o                         
  15  13  -1          6.97          6.45         2.42 o                         
  16  13  -1          1.09          1.29         3.02 o                         
  17  13  -1          0.88          5.30         2.64 o                         
  18  13  -1          6.28          6.70         3.31 o                         
  19  13  -1          0.15          8.41         2.87 o                         
   1  14  -1          7.35          6.46         1.55 o                         
   2  14  -1          6.66          6.59         1.71 o                         
   3  14  -1         13.58         13.89         1.78 o                         
   4  14  -1         27.85         31.30         1.68 o                         
   5  14  -1          2.60          4.07         1.59 o                         
   6  14  -1         49.45         50.86         1.90 o                         
   7  14  -1         14.05         16.39         1.92 o                         
   8  14  -1          9.55          8.11         1.70 o                         
   9  14  -1          8.10          8.17         1.55 o                         
  10  14  -1         17.03         15.54         2.00 o                         
  11  14  -1         12.34         11.22         1.72 o                         
  12  14  -1          3.86          7.86         2.14 o                         
  13  14  -1          2.37          2.12         2.51 o                         
  14  14  -1          8.99         10.65         2.19 o                         
  15  14  -1          0.00          3.10         2.52 o                         
  16  14  -1          7.34         11.42         2.70 o                         
  17  14  -1          8.83          9.65         5.73 o                         
  18  14  -1          1.04          1.56         2.40 o                         
   0  15  -1         48.11         46.99         2.26 o                         
   1  15  -1          4.85          8.87         1.78 o                         
   2  15  -1         18.66         18.90         1.48 o                         
   3  15  -1         28.90         27.05         1.64 o                         
   4  15  -1          0.99         -0.12         1.60 o                         
   5  15  -1         34.54         36.53         1.94 o                         
   6  15  -1         14.50         15.49         1.90 o                         
   7  15  -1         12.86         14.77         3.04 o                         
   8  15  -1          5.32          4.86         2.13 o                         
   9  15  -1         34.28         32.73         2.03 o                         
  10  15  -1          0.85          1.72         2.00 o                         
  11  15  -1          0.69         -0.35         1.94 o                         
  12  15  -1          0.31          1.07         2.56 o                         
  13  15  -1          0.08          2.31         2.79 o                         
  14  15  -1          0.52          0.73         2.22 o                         
  15  15  -1          9.40         12.05         3.24 o                         
  16  15  -1          1.90          1.29         3.33 o                         
  17  15  -1          0.21          0.75         2.49 o                         
   1  16  -1         14.92         15.14         1.72 o                         
   2  16  -1         14.93         16.16         1.91 o                         
   3  16  -1         15.15         14.54         1.67 o                         
   4  16  -1         13.74         12.12         1.49 o                         
   5  16  -1         16.97         16.72         1.40 o                         
   6  16  -1         69.36         70.57         1.99 o                         
   7  16  -1         40.65         43.36         2.96 o                         
   8  16  -1         33.34         31.26         2.14 o                         
   9  16  -1          2.69          4.52         1.89 o                         
  10  16  -1          4.77          6.60         1.90 o                         
  11  16  -1          2.83          2.50         2.25 o                         
  12  16  -1          6.04          5.56         2.75 o                         
  13  16  -1         10.17          9.38         2.41 o                         
  14  16  -1          2.46          2.20         2.40 o                         
  15  16  -1          1.65          1.37         2.44 o                         
   0  17  -1         11.29         11.90         4.42 o                         
   1  17  -1          3.31          3.68         1.96 o                         
   2  17  -1         21.42         21.36         1.66 o                         
   3  17  -1          4.99          4.03         2.02 o                         
   4  17  -1         68.57         68.12         1.91 o                         
   5  17  -1          2.13          1.42         1.85 o                         
   6  17  -1         26.91         31.65         3.11 o                         
   7  17  -1          0.25          2.38         1.87 o                         
   8  17  -1          9.41          9.66         2.09 o                         
   9  17  -1         12.50         10.55         2.34 o                         
  10  17  -1          6.04          4.69         2.00 o                         
  11  17  -1          0.83          0.09         2.39 o                         
  12  17  -1          1.43          2.06         2.46 o                         
  13  17  -1          0.42          1.81         2.49 o                         
  14  17  -1          1.43         -0.09         2.85 o                         
   1  18  -1          1.19          4.85         1.73 o                         
   2  18  -1          9.20          8.64         1.93 o                         
   3  18  -1         25.51         21.53         2.00 o                         
   4  18  -1          1.68          1.43         1.88 o                         
   5  18  -1          1.08          1.37         1.92 o                         
   6  18  -1         27.89         22.90         2.07 o                         
   7  18  -1          3.11          1.82         1.97 o                         
   8  18  -1          0.25          0.40         2.37 o                         
   9  18  -1          0.06         -0.07         2.14 o                         
  10  18  -1          6.30          6.13         2.41 o                         
  11  18  -1          2.37          0.95         2.00 o                         
  12  18  -1          0.12         -3.08         5.07 o                         
   0  19  -1         13.80          8.31         3.15 o                         
   1  19  -1         10.31         12.97         2.28 o                         
   2  19  -1          8.41          7.08         1.90 o                         
   3  19  -1          0.67          1.16         2.25 o                         
   4  19  -1         14.01         11.86         2.33 o                         
   5  19  -1          0.06          0.92         2.06 o                         
   6  19  -1         11.19          8.72         2.17 o                         
   7  19  -1          5.86          4.20         2.18 o                         
   8  19  -1          4.93          1.77         2.56 o                         
   9  19  -1          8.21          5.18         2.65 o                         
   1  20  -1          6.04          4.77         2.43 o                         
   2  20  -1          7.60          8.23         2.48 o                         
   3  20  -1         10.10          6.73         2.08 o                         
   4  20  -1          2.15          0.25         2.15 o                         
   5  20  -1          0.62          1.75         2.44 o                         
   2   0   0       3768.06       3484.98        33.04 o                         
   4   0   0         62.83         61.64         3.52 o                         
   6   0   0       2517.62       2290.03        32.01 o                         
   8   0   0       1544.20       1514.84        22.70 o                         
  10   0   0       2184.85       2228.97        55.08 o                         
  12   0   0          0.83          2.34         2.12 o                         
  14   0   0         41.12         42.98         2.54 o                         
  16   0   0          2.53          3.68         2.31 o                         
  18   0   0         15.16         15.04         2.81 o                         
  20   0   0         10.03         10.53         3.09 o                         
  22   0   0          2.75          1.20         5.21 o                         
  24   0   0          0.04          1.82         5.84 o                         
   1   1   0        621.81        680.44         8.78 o                         
   2   1   0       3878.64       3701.12        98.27 o                         
   3   1   0       2354.24       2237.72        11.74 o                         
   4   1   0        299.72        274.56         3.78 o                         
   5   1   0       1160.55       1162.30        22.86 o                         
   6   1   0         76.12         64.33         2.00 o                         
   7   1   0         71.84         73.35         2.07 o                         
   8   1   0        752.21        857.64        11.99 o                         
   9   1   0        502.31        498.41         7.96 o                         
  10   1   0        107.30        108.70         2.20 o                         
  11   1   0          0.01          1.75         1.45 o                         
  12   1   0          6.39          3.80         1.52 o                         
  13   1   0         42.45         42.02         1.83 o                         
  14   1   0          0.00          2.19         1.65 o                         
  15   1   0          4.75          4.70         1.73 o                         
  16   1   0         11.23         10.47         1.68 o                         
  17   1   0         10.35         11.19         1.83 o                         
  18   1   0        107.93         95.90         2.70 o                         
  19   1   0          4.73          4.45         2.25 o                         
  20   1   0          0.03          1.47         2.37 o                         
  21   1   0          0.09          0.03         2.49 o                         
  22   1   0          4.33          4.90         2.49 o                         
  23   1   0          0.15          0.48         2.51 o                         
  24   1   0          2.67          1.03         3.48 o                         
  25   1   0          0.68          1.80         3.91 o                         
   0   2   0       4933.17       4706.55        42.66 o                         
   1   2   0        441.27        462.33         4.91 o                         
   2   2   0       1744.81       1788.79         8.80 o                         
   3   2   0      14892.08      12566.11       860.51 o                         
   4   2   0       1796.20       1736.48        14.06 o                         
   5   2   0        184.24        154.25         3.07 o                         
   6   2   0         91.57         98.71         2.85 o                         
   7   2   0         46.39         52.33         2.19 o                         
   8   2   0         18.58         14.53         1.64 o                         
   9   2   0        936.69        997.57         9.76 o                         
  10   2   0        532.37        548.41        12.06 o                         
  11   2   0        640.80        660.14         4.28 o                         
  12   2   0          2.91          3.64         1.82 o                         
  13   2   0          4.99          3.78         1.78 o                         
  14   2   0         34.35         39.76         2.52 o                         
  15   2   0         15.84         21.29         2.69 o                         
  16   2   0         53.76         52.44         2.23 o                         
  17   2   0          3.08          4.05         2.26 o                         
  18   2   0         10.50         10.99         2.11 o                         
  19   2   0          1.71          2.99         2.04 o                         
  20   2   0          0.10          0.13         2.12 o                         
  21   2   0          1.56          3.52         2.32 o                         
  22   2   0          0.04          2.33         2.33 o                         
  23   2   0         10.94          9.36         2.48 o                         
  24   2   0         11.45         10.62         2.82 o                         
  25   2   0          0.08          1.68         4.09 o                         
   1   3   0        472.19        505.28         4.55 o                         
   2   3   0       1104.46       1133.02         9.74 o                         
   3   3   0       5469.32       5372.15        77.26 o                         
   4   3   0        205.95        181.57         2.78 o                         
   5   3   0          0.39          0.32         1.99 o                         
   6   3   0        138.57        139.78         3.41 o                         
   7   3   0         43.82         43.73         1.73 o                         
   8   3   0        493.61        516.67         5.51 o                         
   9   3   0        295.37        309.91         8.57 o                         
  10   3   0          1.46          5.17         1.61 o                         
  11   3   0          0.73          0.19         1.58 o                         
  12   3   0         34.87         39.41         1.79 o                         
  13   3   0         52.75         60.43         1.95 o                         
  14   3   0          3.36          2.23         1.68 o                         
  15   3   0         81.25         81.34         2.12 o                         
  16   3   0          6.43          6.38         1.89 o                         
  17   3   0         61.06         62.87         2.23 o                         
  18   3   0          6.59          5.89         1.98 o                         
  19   3   0         15.04         15.61         2.05 o                         
  20   3   0          0.34          1.35         2.11 o                         
  21   3   0          0.01         -0.28         2.17 o                         
  22   3   0          0.86          1.39         2.43 o                         
  23   3   0         13.14         14.79         2.77 o                         
  24   3   0          0.24          2.39         2.92 o                         
   0   4   0       9392.94       8086.42        55.53 o                         
   1   4   0      13684.09      11704.41       325.19 o                         
   2   4   0          0.80          1.03         1.88 o                         
   3   4   0        553.00        505.71         6.35 o                         
   4   4   0        488.39        527.61         4.58 o                         
   5   4   0        123.18        114.90         2.16 o                         
   6   4   0        201.78        179.57         2.97 o                         
   7   4   0         52.25         57.79         1.77 o                         
   8   4   0         27.39         27.71         1.73 o                         
   9   4   0        112.37        128.83         2.81 o                         
  10   4   0        101.30         94.74         2.12 o                         
  11   4   0          8.35          9.73         1.70 o                         
  12   4   0          8.33          6.25         1.69 o                         
  13   4   0         10.80         11.85         1.70 o                         
  14   4   0        155.26        143.01         2.35 o                         
  15   4   0         91.12         92.84         2.23 o                         
  16   4   0          0.53          0.99         1.85 o                         
  17   4   0          1.53          0.65         1.50 o                         
  18   4   0          1.43          3.15         1.96 o                         
  19   4   0         37.75         42.22         2.26 o                         
  20   4   0          6.26          4.79         2.16 o                         
  21   4   0          4.36          8.65         2.37 o                         
  22   4   0          4.00          7.66         2.59 o                         
  23   4   0          4.57          5.75         2.89 o                         
  24   4   0          1.83          3.62         3.45 o                         
   1   5   0        995.19       1031.09         9.42 o                         
   2   5   0        852.97        802.91         9.09 o                         
   3   5   0       2101.15       2108.72        13.09 o                         
   4   5   0        197.91        191.07         2.37 o                         
   5   5   0        120.81        115.48         1.94 o                         
   6   5   0         88.94        101.08         2.01 o                         
   7   5   0        941.21        890.96        20.58 o                         
   8   5   0         49.94         53.49         2.52 o                         
   9   5   0         71.62         87.83         1.88 o                         
  10   5   0          8.55         10.09         1.46 o                         
  11   5   0         74.91         62.60         1.95 o                         
  12   5   0         77.68         80.45         1.98 o                         
  13   5   0          3.27          4.50         1.49 o                         
  14   5   0         16.05         14.52         1.83 o                         
  15   5   0          0.95          1.81         1.91 o                         
  16   5   0          2.14          3.72         1.64 o                         
  17   5   0          0.64          1.50         2.02 o                         
  18   5   0         31.89         36.92         2.24 o                         
  19   5   0          1.26          0.24         1.91 o                         
  20   5   0         23.60         29.58         2.50 o                         
  21   5   0         24.02         28.87         2.64 o                         
  22   5   0          0.00          3.46         3.02 o                         
  23   5   0          1.44          5.93         3.33 o                         
  24   5   0          7.16          4.37         3.50 o                         
   0   6   0        117.94         97.07         2.82 o                         
   1   6   0        801.64        852.24        13.11 o                         
   2   6   0         17.55         12.44         1.41 o                         
   3   6   0          4.10          0.24         1.59 o                         
   4   6   0       2038.39       2014.44        12.06 o                         
   5   6   0        122.77        126.35         2.25 o                         
   6   6   0         40.99         42.98         1.62 o                         
   7   6   0        222.41        206.86         2.32 o                         
   8   6   0          6.91         11.90         1.92 o                         
   9   6   0        602.96        568.25         5.01 o                         
  10   6   0         17.61         18.23         1.76 o                         
  11   6   0         36.20         31.02         1.90 o                         
  12   6   0         70.66         72.92         2.06 o                         
  13   6   0         89.56         89.39         2.14 o                         
  14   6   0         12.66          9.73         1.62 o                         
  15   6   0         18.44         20.71         1.78 o                         
  16   6   0          0.27         -0.05         2.00 o                         
  17   6   0          1.39          3.29         2.05 o                         
  18   6   0          8.19         14.13         1.89 o                         
  19   6   0         17.58         16.50         2.44 o                         
  20   6   0         10.01         14.80         2.62 o                         
  21   6   0          3.36          4.26         2.99 o                         
  22   6   0          6.13          5.68         3.13 o                         
  23   6   0          0.51          2.07         3.31 o                         
  24   6   0          1.55          0.78         3.53 o                         
   1   7   0        783.90        862.85         5.39 o                         
   2   7   0        612.64        642.29        12.20 o                         
   3   7   0        305.66        298.29         2.50 o                         
   4   7   0          0.22         -0.35         1.40 o                         
   5   7   0        577.51        579.93         6.41 o                         
   6   7   0         20.29         22.64         1.33 o                         
   7   7   0          3.59          3.45         1.43 o                         
   8   7   0        103.99         86.35         1.98 o                         
   9   7   0          7.23          8.13         1.68 o                         
  10   7   0         14.34         12.60         1.76 o                         
  11   7   0         74.86         66.70         2.69 o                         
  12   7   0          0.67          0.07         1.57 o                         
  13   7   0          0.91         -0.41         1.60 o                         
  14   7   0         93.50         85.62         2.01 o                         
  15   7   0         52.01         60.34         2.18 o                         
  16   7   0         32.23         30.50         2.20 o                         
  17   7   0          0.76          0.48         2.12 o                         
  18   7   0         15.57         15.75         2.40 o                         
  19   7   0         22.44         22.51         2.66 o                         
  20   7   0          0.23         -0.38         2.80 o                         
  21   7   0          0.09          2.78         2.45 o                         
  22   7   0          4.13          0.11         2.64 o                         
  23   7   0         13.58         15.76         3.41 o                         
   0   8   0         42.35         52.94         2.09 o                         
   1   8   0          4.62          4.16         1.15 o                         
   2   8   0          7.43          7.40         1.36 o                         
   3   8   0          1.73          1.95         1.36 o                         
   4   8   0         85.34        108.09         1.92 o                         
   5   8   0        110.31        110.32         1.79 o                         
   6   8   0         81.85         77.31         1.82 o                         
   7   8   0         89.75         93.26         1.89 o                         
   8   8   0         13.86         16.66         1.63 o                         
   9   8   0         35.14         31.89         1.79 o                         
  10   8   0          0.62          0.98         1.68 o                         
  11   8   0        426.08        391.74         3.52 o                         
  12   8   0         43.89         39.20         1.75 o                         
  13   8   0         16.38         14.68         1.64 o                         
  14   8   0        126.07        127.29         2.32 o                         
  15   8   0         46.81         44.99         1.91 o                         
  16   8   0         42.70         46.95         2.33 o                         
  17   8   0         40.16         44.99         2.12 o                         
  18   8   0         29.45         32.77         2.65 o                         
  19   8   0         11.34         11.01         3.53 o                         
  20   8   0          8.62         10.01         3.64 o                         
  21   8   0          0.57         -0.16         2.16 o                         
  22   8   0          0.09          7.64         3.35 o                         
  23   8   0          0.32         -1.25         4.06 o                         
   1   9   0          3.24          4.27         1.53 o                         
   2   9   0         90.84         81.31         2.32 o                         
   3   9   0         35.23         38.86         1.75 o                         
   4   9   0          0.33          1.66         1.23 o                         
   5   9   0        286.29        297.21         2.46 o                         
   6   9   0         65.48         59.35         1.66 o                         
   7   9   0         73.59         66.02         1.63 o                         
   8   9   0        141.89        141.44         2.17 o                         
   9   9   0        149.88        162.15         4.14 o                         
  10   9   0        612.31        590.19         5.13 o                         
  11   9   0         50.09         52.24         2.13 o                         
  12   9   0          5.62          7.21         1.86 o                         
  13   9   0        120.78        120.81         2.54 o                         
  14   9   0         25.39         23.96         1.99 o                         
  15   9   0         50.74         60.22         2.26 o                         
  16   9   0         14.96         20.22         2.20 o                         
  17   9   0          0.00          3.82         2.28 o                         
  18   9   0         85.07         88.86         5.35 o                         
  19   9   0         26.13         40.91         3.12 o                         
  20   9   0          4.12          5.78         3.11 o                         
  21   9   0          0.77          1.72         3.56 o                         
  22   9   0          5.91          8.37         3.43 o                         
   0  10   0        110.20         98.95         2.62 o                         
   1  10   0         63.01         68.09         1.71 o                         
   2  10   0         27.24         30.46         1.37 o                         
   3  10   0          5.54          6.56         1.38 o                         
   4  10   0          1.70          2.93         1.56 o                         
   5  10   0         54.71         49.55         1.73 o                         
   6  10   0        140.77        124.22         1.87 o                         
   7  10   0        114.51        118.45         2.31 o                         
   8  10   0        531.09        504.46         2.96 o                         
   9  10   0          1.85          4.57         1.53 o                         
  10  10   0          0.03          2.05         1.66 o                         
  11  10   0         12.31         15.19         1.77 o                         
  12  10   0         11.21          9.43         1.64 o                         
  13  10   0          0.99          1.64         1.92 o                         
  14  10   0         10.62          7.98         1.77 o                         
  15  10   0         72.68         73.78         2.14 o                         
  16  10   0         21.51         19.76         2.30 o                         
  17  10   0          2.22          1.14         2.36 o                         
  18  10   0         22.02         28.82         6.19 o                         
  19  10   0          0.13          5.04         3.36 o                         
  20  10   0         16.20         18.10         2.55 o                         
  21  10   0          3.02          6.09         2.76 o                         
  22  10   0          6.41          5.93         3.55 o                         
   1  11   0         82.36         85.26         2.62 o                         
   2  11   0         65.94         74.40         1.66 o                         
   3  11   0         50.40         44.02         1.85 o                         
   4  11   0        129.67        127.90         1.89 o                         
   5  11   0          0.05          1.40         1.43 o                         
   6  11   0        313.02        307.76         3.27 o                         
   7  11   0         46.60         49.38         1.78 o                         
   8  11   0         51.56         58.58         1.72 o                         
   9  11   0        197.83        204.28         2.41 o                         
  10  11   0          8.76          9.03         1.61 o                         
  11  11   0         16.06         13.64         2.18 o                         
  12  11   0         30.56         30.97         2.27 o                         
  13  11   0         29.80         25.01         1.81 o                         
  14  11   0         10.70         11.49         1.66 o                         
  15  11   0          0.22          3.26         2.13 o                         
  16  11   0         18.81         26.69         2.32 o                         
  17  11   0          2.80          1.42         2.46 o                         
  18  11   0          7.82          4.51         2.61 o                         
  19  11   0         56.33         63.40         3.41 o                         
  20  11   0         13.85         10.25         3.34 o                         
  21  11   0         12.23          9.80         3.40 o                         
   0  12   0          7.23         13.64         2.01 o                         
   1  12   0          0.16          0.34         1.62 o                         
   2  12   0         39.60         36.72         1.59 o                         
   3  12   0         17.86         14.53         1.35 o                         
   4  12   0          0.86          1.61         1.64 o                         
   5  12   0        113.54        112.52         1.99 o                         
   6  12   0          1.26          1.29         1.41 o                         
   7  12   0        212.66        204.77         2.06 o                         
   8  12   0        326.74        355.04         4.12 o                         
   9  12   0         10.36          8.55         1.69 o                         
  10  12   0        164.18        158.69         2.23 o                         
  11  12   0          2.59          2.40         1.66 o                         
  12  12   0          2.35          0.67         3.75 o                         
  13  12   0         17.86         20.47         2.13 o                         
  14  12   0          1.64          3.25         1.85 o                         
  15  12   0          2.79          4.38         1.91 o                         
  16  12   0          2.08          2.84         2.01 o                         
  17  12   0          5.21          7.89         2.66 o                         
  18  12   0          4.07          4.39         3.13 o                         
  19  12   0          0.35          2.75         3.24 o                         
  20  12   0          0.24          1.05         3.47 o                         
   1  13   0         57.36         53.89         2.29 o                         
   2  13   0         34.44         34.79         1.58 o                         
   3  13   0        164.86        152.55         3.18 o                         
   4  13   0         47.12         42.29         2.50 o                         
   5  13   0        533.36        538.26         3.99 o                         
   6  13   0         43.25         49.43         1.60 o                         
   7  13   0          1.56          1.94         1.55 o                         
   8  13   0          0.01          1.88         1.79 o                         
   9  13   0         15.86         16.56         1.86 o                         
  10  13   0          1.25          1.52         1.73 o                         
  11  13   0          0.19          2.47         1.55 o                         
  12  13   0          2.02          1.40         2.02 o                         
  13  13   0          1.54          2.93         1.99 o                         
  14  13   0          5.35          5.36         1.93 o                         
  15  13   0          3.76          5.16         2.34 o                         
  16  13   0         34.23         36.04         2.58 o                         
  17  13   0          2.15          3.45         2.08 o                         
  18  13   0          0.79          2.41         2.49 o                         
  19  13   0          1.30          6.58         3.45 o                         
   0  14   0         35.24         33.91         2.08 o                         
   1  14   0          5.65          6.96         1.67 o                         
   2  14   0         81.47         80.08         1.78 o                         
   3  14   0        102.57         98.10         1.89 o                         
   4  14   0         77.36         75.02         2.01 o                         
   5  14   0          2.43          3.27         1.55 o                         
   6  14   0         35.05         42.32         1.90 o                         
   7  14   0         63.15         68.58         2.26 o                         
   8  14   0          0.00          0.59         1.58 o                         
   9  14   0          2.95          2.43         1.69 o                         
  10  14   0          2.68         -0.80         2.05 o                         
  11  14   0         26.77         26.77         1.87 o                         
  12  14   0          1.53          0.67         1.79 o                         
  13  14   0          2.94          5.98         1.93 o                         
  14  14   0          9.44          9.08         1.88 o                         
  15  14   0         11.59          8.67         2.37 o                         
  16  14   0          0.04          0.28         2.60 o                         
  17  14   0          1.99          1.57         2.46 o                         
  18  14   0          0.65         -0.71         3.55 o                         
   1  15   0         52.36         54.76         1.80 o                         
   2  15   0         17.49         21.51         2.45 o                         
   3  15   0         79.63         85.13         3.19 o                         
   4  15   0         16.46         14.23         1.66 o                         
   5  15   0         39.30         39.77         1.97 o                         
   6  15   0          0.50          2.82         1.84 o                         
   7  15   0          3.98          5.81         1.86 o                         
   8  15   0         55.99         54.40         2.18 o                         
   9  15   0         11.20         11.34         1.71 o                         
  10  15   0          1.82          2.97         1.79 o                         
  11  15   0         16.11         17.22         1.92 o                         
  12  15   0          0.23          1.03         2.07 o                         
  13  15   0          0.95         -1.35         2.21 o                         
  14  15   0          0.00          0.42         2.16 o                         
  15  15   0          0.28          2.96         1.94 o                         
  16  15   0          3.57          2.88         2.36 o                         
  17  15   0          4.66          4.40         3.12 o                         
   0  16   0         13.62         12.24         2.14 o                         
   1  16   0          0.09          0.47         1.47 o                         
   2  16   0         23.93         24.98         1.71 o                         
   3  16   0         17.92         20.82         1.53 o                         
   4  16   0         92.21         98.33         2.02 o                         
   5  16   0         18.95         22.28         1.77 o                         
   6  16   0          2.88          4.59         1.72 o                         
   7  16   0         38.68         35.73         2.07 o                         
   8  16   0          7.02          6.60         2.01 o                         
   9  16   0         45.57         49.96         2.04 o                         
  10  16   0          2.83          2.40         1.86 o                         
  11  16   0          0.22          1.27         2.14 o                         
  12  16   0          0.42          1.97         1.96 o                         
  13  16   0          9.99          6.87         2.15 o                         
  14  16   0          2.15          3.24         2.25 o                         
  15  16   0          0.42          2.17         2.31 o                         
   1  17   0          0.22          1.58         1.93 o                         
   2  17   0          5.38          4.57         1.95 o                         
   3  17   0          0.31          3.68         1.71 o                         
   4  17   0         11.60         10.77         2.05 o                         
   5  17   0         13.30         15.41         1.85 o                         
   6  17   0         52.71         57.43         2.24 o                         
   7  17   0         19.56         19.85         2.13 o                         
   8  17   0          4.44          4.44         1.90 o                         
   9  17   0          0.70          0.72         1.96 o                         
  10  17   0          3.07          5.17         2.22 o                         
  11  17   0          5.57          7.42         2.30 o                         
  12  17   0          0.25          1.80         1.94 o                         
  13  17   0          1.06          1.72         2.37 o                         
  14  17   0          0.08          0.16         2.43 o                         
   0  18   0         10.33          8.61         2.64 o                         
   1  18   0         11.63          9.84         1.84 o                         
   2  18   0          0.08          1.65         2.15 o                         
   3  18   0          0.03          1.27         1.67 o                         
   4  18   0         84.94         93.82         2.82 o                         
   5  18   0         14.14         14.22         2.49 o                         
   6  18   0          2.53          2.79         2.15 o                         
   7  18   0          0.64          3.67         2.22 o                         
   8  18   0          5.68          7.05         2.05 o                         
   9  18   0          2.15          2.97         2.05 o                         
  10  18   0          0.31          3.65         2.36 o                         
  11  18   0          0.55         -2.02         2.52 o                         
  12  18   0          0.31          1.82         2.27 o                         
   1  19   0         11.38          6.44         1.89 o                         
   2  19   0          9.38          7.87         2.00 o                         
   3  19   0         43.26         36.33         2.37 o                         
   4  19   0         16.97         15.20         2.07 o                         
   5  19   0          1.72          1.08         2.43 o                         
   6  19   0         16.16         13.28         2.35 o                         
   7  19   0          0.05          2.71         2.13 o                         
   8  19   0          6.04          5.08         2.46 o                         
   9  19   0          1.61          3.01         2.48 o                         
   0  20   0          2.38          1.74         3.45 o                         
   1  20   0          8.92          9.17         2.19 o                         
   2  20   0          1.23          1.13         2.43 o                         
   3  20   0          0.08          0.15         2.03 o                         
   4  20   0         20.31         22.62         2.50 o                         
   5  20   0          4.49          4.97         2.49 o                         
   6  20   0         27.03         18.54         5.21 o                         
   2   0   1      13282.78      11714.92      1126.45 o                         
   4   0   1        459.78        443.93        21.43 o                         
   6   0   1       1351.64       1266.73        24.75 o                         
   8   0   1        445.45        425.32         4.82 o                         
  10   0   1       1198.46       1225.78        15.74 o                         
  12   0   1         76.33         72.89         2.71 o                         
  14   0   1         60.64         69.01         2.80 o                         
  16   0   1         25.63         25.83         2.76 o                         
  18   0   1         53.43         43.53         2.85 o                         
  20   0   1         10.88          8.91         3.04 o                         
  22   0   1          0.12         -1.63         5.38 o                         
  24   0   1          8.26          8.25         5.99 o                         
   0   1   1       4101.17       3882.67        89.26 o                         
   1   1   1       1018.25       1023.68         8.67 o                         
   2   1   1       8097.85       7142.08       276.40 o                         
   3   1   1        836.15        853.18        11.52 o                         
   4   1   1       1476.27       1404.45        40.24 o                         
   5   1   1        144.12        141.46         2.72 o                         
   6   1   1        138.95        146.98         2.42 o                         
   7   1   1       2103.99       2029.71        16.02 o                         
   8   1   1        235.23        254.83         3.58 o                         
   9   1   1        399.01        411.43         7.80 o                         
  10   1   1         19.01         20.70         1.61 o                         
  11   1   1         72.91         72.43         1.96 o                         
  12   1   1        150.91        151.42         2.29 o                         
  13   1   1         36.48         36.11         1.79 o                         
  14   1   1         49.94         50.56         1.95 o                         
  15   1   1         35.19         33.48         1.85 o                         
  16   1   1        198.88        192.27         2.59 o                         
  17   1   1          0.42          2.73         1.89 o                         
  18   1   1          6.48          6.59         2.32 o                         
  19   1   1         23.45         21.83         2.56 o                         
  20   1   1          0.63          0.19         2.50 o                         
  21   1   1          0.34          1.79         2.63 o                         
  22   1   1         12.27         15.06         2.74 o                         
  23   1   1          0.37          1.34         2.46 o                         
  24   1   1          4.91          6.39         3.43 o                         
  25   1   1          0.94          1.40         4.02 o                         
   1   2   1       7275.10       6313.28       253.18 o                         
   2   2   1        207.98        211.13         3.14 o                         
   3   2   1       2634.04       2500.64        40.77 o                         
   4   2   1         80.68         82.79         2.35 o                         
   5   2   1       3079.90       2979.58        63.90 o                         
   6   2   1        553.99        561.83         9.94 o                         
   7   2   1       1622.82       1696.79        14.75 o                         
   8   2   1       1005.70        988.69        29.59 o                         
   9   2   1         53.56         53.13         2.06 o                         
  10   2   1        155.73        157.56         2.39 o                         
  11   2   1         47.48         43.42         1.94 o                         
  12   2   1         35.16         33.11         1.94 o                         
  13   2   1        134.55        134.61         3.29 o                         
  14   2   1         77.20         71.38         2.16 o                         
  15   2   1        107.15        102.19         2.94 o                         
  16   2   1         24.04         22.09         2.02 o                         
  17   2   1         59.29         55.44         2.28 o                         
  18   2   1          2.38          2.21         2.19 o                         
  19   2   1         10.97         11.36         2.06 o                         
  20   2   1          1.42          1.01         1.94 o                         
  21   2   1          2.54          3.80         2.14 o                         
  22   2   1          4.12          4.89         2.16 o                         
  23   2   1          4.93          5.65         2.51 o                         
  24   2   1          7.50          7.21         2.85 o                         
   0   3   1       1445.79       1382.04        16.46 o                         
   1   3   1       3859.84       3548.99        31.14 o                         
   2   3   1       4012.00       3775.69        73.35 o                         
   3   3   1         51.13         54.23         2.01 o                         
   4   3   1       1183.76       1175.51         7.17 o                         
   5   3   1        631.17        684.43         4.97 o                         
   6   3   1        358.51        367.94         2.93 o                         
   7   3   1        582.38        616.30        17.44 o                         
   8   3   1        950.72        954.63         4.23 o                         
   9   3   1          1.40          2.17         1.49 o                         
  10   3   1        371.22        404.71         2.85 o                         
  11   3   1        179.57        187.95         2.36 o                         
  12   3   1        392.84        373.86         5.54 o                         
  13   3   1        307.20        302.01         2.66 o                         
  14   3   1         21.71         19.27         1.72 o                         
  15   3   1          8.64          9.32         1.68 o                         
  16   3   1         17.86         15.28         1.80 o                         
  17   3   1         20.81         19.38         1.91 o                         
  18   3   1          0.77          1.38         1.87 o                         
  19   3   1         20.46         20.18         2.01 o                         
  20   3   1          4.82          4.34         2.05 o                         
  21   3   1          6.72          7.02         2.10 o                         
  22   3   1          0.66          2.22         2.64 o                         
  23   3   1          0.22          0.60         2.50 o                         
  24   3   1          1.22          0.40         2.70 o                         
   1   4   1       2856.16       2739.87        32.26 o                         
   2   4   1        172.68        188.44         2.70 o                         
   3   4   1        953.18        892.78         4.95 o                         
   4   4   1       1974.06       1985.86        37.36 o                         
   5   4   1        427.35        447.20         3.49 o                         
   6   4   1        743.96        746.43         5.73 o                         
   7   4   1         63.67         69.65         2.08 o                         
   8   4   1         91.86         89.44         3.63 o                         
   9   4   1         13.01         16.95         1.53 o                         
  10   4   1         57.46         65.49         1.81 o                         
  11   4   1         17.95         21.46         1.66 o                         
  12   4   1        383.21        368.59         7.18 o                         
  13   4   1         25.78         24.92         1.68 o                         
  14   4   1         68.39         61.85         1.89 o                         
  15   4   1         47.47         49.69         1.97 o                         
  16   4   1         46.58         38.43         1.92 o                         
  17   4   1         40.99         42.45         1.91 o                         
  18   4   1         20.91         18.68         1.94 o                         
  19   4   1          8.15          9.67         1.84 o                         
  20   4   1          8.19          9.17         2.12 o                         
  21   4   1         18.52         21.98         2.35 o                         
  22   4   1          4.28          4.46         2.41 o                         
  23   4   1          0.91          1.68         2.53 o                         
  24   4   1          1.05         -0.30         2.83 o                         
   0   5   1       3951.39       3836.15        50.75 o                         
   1   5   1        240.26        249.19         2.58 o                         
   2   5   1       2829.73       2757.19        33.49 o                         
   3   5   1        125.23        133.36         2.25 o                         
   4   5   1        660.67        691.28         4.28 o                         
   5   5   1        160.70        172.41         2.80 o                         
   6   5   1        710.62        721.37         3.87 o                         
   7   5   1         31.46         47.45         1.72 o                         
   8   5   1        103.93        107.20         3.07 o                         
   9   5   1         50.77         49.00         1.47 o                         
  10   5   1        211.06        200.81         2.25 o                         
  11   5   1        278.29        274.84         3.79 o                         
  12   5   1         34.43         33.02         1.57 o                         
  13   5   1          9.49         11.84         1.80 o                         
  14   5   1         62.29         60.66         1.95 o                         
  15   5   1         72.66         71.06         2.05 o                         
  16   5   1         23.66         26.79         1.83 o                         
  17   5   1          4.80          4.18         1.97 o                         
  18   5   1          7.87          8.15         1.98 o                         
  19   5   1          5.77          7.83         2.11 o                         
  20   5   1          0.18          3.01         2.18 o                         
  21   5   1          3.50          3.98         2.31 o                         
  22   5   1         10.45         12.72         2.52 o                         
  23   5   1          0.59          2.70         2.55 o                         
  24   5   1          4.91          5.33         2.93 o                         
   1   6   1        521.39        508.36         7.29 o                         
   2   6   1       1086.82       1035.72         8.93 o                         
   3   6   1        528.27        534.27         7.16 o                         
   4   6   1        436.80        419.68         5.93 o                         
   5   6   1        214.23        213.53         2.32 o                         
   6   6   1        316.52        330.92         2.69 o                         
   7   6   1        100.53        103.09         1.96 o                         
   8   6   1        342.10        340.73         4.49 o                         
   9   6   1        104.12        100.55         1.86 o                         
  10   6   1          4.85          5.51         1.57 o                         
  11   6   1         59.87         60.34         1.65 o                         
  12   6   1         37.91         39.07         1.73 o                         
  13   6   1         63.96         56.98         1.90 o                         
  14   6   1         51.82         57.61         1.88 o                         
  15   6   1         97.18         90.82         2.05 o                         
  16   6   1          6.21          6.23         1.92 o                         
  17   6   1          5.77          4.86         1.93 o                         
  18   6   1          0.96          2.83         1.89 o                         
  19   6   1          7.48          7.50         1.99 o                         
  20   6   1          4.57          7.77         1.94 o                         
  21   6   1         10.10         12.24         2.37 o                         
  22   6   1          3.10          3.71         2.53 o                         
  23   6   1          5.11          3.33         2.71 o                         
  24   6   1          1.79          0.66         5.02 o                         
   0   7   1        483.75        534.16         4.21 o                         
   1   7   1        447.34        423.74         4.40 o                         
   2   7   1        327.00        306.68         7.24 o                         
   3   7   1       2351.41       2320.55        34.66 o                         
   4   7   1        291.94        308.11         4.07 o                         
   5   7   1         81.65         77.44         1.86 o                         
   6   7   1         20.66         16.71         1.61 o                         
   7   7   1         12.50         14.19         1.33 o                         
   8   7   1        235.92        246.69         3.29 o                         
   9   7   1         34.09         30.92         2.08 o                         
  10   7   1          6.60          6.76         1.48 o                         
  11   7   1        107.44        111.35         2.83 o                         
  12   7   1        181.98        181.77         3.70 o                         
  13   7   1        259.36        265.81         3.19 o                         
  14   7   1          0.62          2.17         1.49 o                         
  15   7   1         16.13         16.13         1.69 o                         
  16   7   1         25.62         24.87         1.83 o                         
  17   7   1         35.81         36.77         1.83 o                         
  18   7   1         23.39         26.10         1.87 o                         
  19   7   1          0.13          0.30         1.93 o                         
  20   7   1         10.56         12.72         2.07 o                         
  21   7   1          3.53          2.20         2.46 o                         
  22   7   1          1.28          1.22         2.57 o                         
  23   7   1          0.46          2.35         2.84 o                         
   1   8   1        839.41        833.80         9.92 o                         
   2   8   1         25.70         22.07         1.62 o                         
   3   8   1        169.14        158.87         2.01 o                         
   4   8   1        371.03        357.34         5.23 o                         
   5   8   1        263.48        274.46         2.79 o                         
   6   8   1        205.22        204.08         2.25 o                         
   7   8   1        152.29        145.83         2.17 o                         
   8   8   1        387.57        388.38         5.69 o                         
   9   8   1        228.05        220.43         3.35 o                         
  10   8   1         57.52         51.48         2.22 o                         
  11   8   1        476.80        450.12         3.08 o                         
  12   8   1          9.32          9.46         1.56 o                         
  13   8   1         58.25         52.51         1.81 o                         
  14   8   1         92.74         95.72         1.83 o                         
  15   8   1         20.68         17.59         1.94 o                         
  16   8   1         64.53         68.85         2.23 o                         
  17   8   1          3.98          4.94         1.96 o                         
  18   8   1          2.56          2.90         2.02 o                         
  19   8   1          2.76          3.89         2.26 o                         
  20   8   1          7.60          7.90         2.07 o                         
  21   8   1          8.05          7.88         2.21 o                         
  22   8   1          4.36          7.12         2.77 o                         
  23   8   1          1.40          3.55         3.09 o                         
   0   9   1       1052.63       1050.72        14.10 o                         
   1   9   1        163.92        155.42         1.85 o                         
   2   9   1          8.74          9.49         1.55 o                         
   3   9   1         85.97         97.41         1.89 o                         
   4   9   1         55.35         56.60         1.43 o                         
   5   9   1        116.67        117.72         2.02 o                         
   6   9   1         92.24         91.03         1.95 o                         
   7   9   1         17.04         18.69         1.41 o                         
   8   9   1        151.43        151.44         2.17 o                         
   9   9   1        266.32        270.05         2.58 o                         
  10   9   1         75.80         82.82         2.01 o                         
  11   9   1          7.71          8.10         1.66 o                         
  12   9   1        148.79        148.71         2.24 o                         
  13   9   1         22.80         19.51         1.67 o                         
  14   9   1         20.84         22.48         1.91 o                         
  15   9   1         65.43         63.03         2.11 o                         
  16   9   1         20.54         19.80         1.91 o                         
  17   9   1         16.71         17.85         1.87 o                         
  18   9   1          3.02          3.71         1.95 o                         
  19   9   1          4.03          6.47         2.08 o                         
  20   9   1         20.32         17.71         2.27 o                         
  21   9   1          3.39          4.96         2.71 o                         
  22   9   1          1.20          1.36         2.99 o                         
   1  10   1         91.00         82.40         1.88 o                         
   2  10   1         29.49         31.60         1.62 o                         
   3  10   1        319.01        311.08         2.53 o                         
   4  10   1        128.61        128.49         1.86 o                         
   5  10   1         27.03         26.42         1.42 o                         
   6  10   1        293.89        286.68         2.36 o                         
   7  10   1        120.60        113.80         1.91 o                         
   8  10   1         34.22         31.54         1.81 o                         
   9  10   1         47.54         47.33         1.65 o                         
  10  10   1        140.71        139.55         2.18 o                         
  11  10   1        125.06        123.96         2.55 o                         
  12  10   1          9.62         10.19         1.82 o                         
  13  10   1         63.22         63.97         1.97 o                         
  14  10   1         10.32         10.49         1.84 o                         
  15  10   1         11.16         11.96         1.95 o                         
  16  10   1          9.21          8.88         1.82 o                         
  17  10   1         30.70         34.42         2.31 o                         
  18  10   1         11.63         13.09         1.99 o                         
  19  10   1         12.47         11.92         2.16 o                         
  20  10   1          7.71          7.96         2.29 o                         
  21  10   1          2.27          1.14         2.85 o                         
   0  11   1        248.79        256.29         5.34 o                         
   1  11   1        236.19        232.40         3.55 o                         
   2  11   1        195.73        203.72         3.31 o                         
   3  11   1         44.53         40.26         1.59 o                         
   4  11   1        183.65        182.44         3.25 o                         
   5  11   1         57.67         61.99         1.55 o                         
   6  11   1         73.06         70.31         1.71 o                         
   7  11   1         38.33         38.57         1.61 o                         
   8  11   1         93.63         87.92         2.31 o                         
   9  11   1        139.88        134.60         2.66 o                         
  10  11   1         27.35         24.33         1.56 o                         
  11  11   1         15.48         15.98         1.80 o                         
  12  11   1          8.96          9.77         1.85 o                         
  13  11   1         11.65         11.87         1.75 o                         
  14  11   1          3.03          3.76         1.99 o                         
  15  11   1          2.40          3.76         1.64 o                         
  16  11   1          5.55         10.32         2.13 o                         
  17  11   1         16.66         15.86         2.01 o                         
  18  11   1         16.73         18.41         2.46 o                         
  19  11   1          8.04          5.23         2.02 o                         
  20  11   1          0.76          4.81         2.36 o                         
  21  11   1          1.17          2.49         3.03 o                         
   1  12   1         50.81         46.61         1.63 o                         
   2  12   1        149.34        150.11         2.22 o                         
   3  12   1        166.93        169.41         2.29 o                         
   4  12   1         19.19         21.25         1.55 o                         
   5  12   1        103.87        102.75         1.95 o                         
   6  12   1         19.96         25.33         2.41 o                         
   7  12   1        166.92        164.91         1.98 o                         
   8  12   1         43.27         45.57         1.84 o                         
   9  12   1         64.39         63.52         2.29 o                         
  10  12   1         40.04         43.93         1.91 o                         
  11  12   1         10.94         10.43         1.91 o                         
  12  12   1         20.07         20.03         1.89 o                         
  13  12   1          1.54          2.38         1.94 o                         
  14  12   1          1.58          2.79         1.72 o                         
  15  12   1          2.57          4.77         1.95 o                         
  16  12   1          2.62          4.29         1.99 o                         
  17  12   1          6.17          6.98         2.36 o                         
  18  12   1          1.62          1.86         2.26 o                         
  19  12   1          3.58          2.34         2.75 o                         
  20  12   1          4.31          5.10         2.23 o                         
   0  13   1          9.93          6.19         1.88 o                         
   1  13   1         11.44         11.58         1.36 o                         
   2  13   1         36.26         35.26         1.76 o                         
   3  13   1          5.85          6.90         1.64 o                         
   4  13   1        125.44        130.59         3.29 o                         
   5  13   1         52.72         51.99         1.90 o                         
   6  13   1         67.89         73.18         2.34 o                         
   7  13   1         55.27         52.37         1.81 o                         
   8  13   1         55.44         55.52         1.63 o                         
   9  13   1         46.02         48.07         1.87 o                         
  10  13   1         22.53         27.53         2.03 o                         
  11  13   1         17.26         18.29         1.82 o                         
  12  13   1          0.10         -0.64         1.88 o                         
  13  13   1          5.10          4.98         2.24 o                         
  14  13   1          2.44          3.71         2.11 o                         
  15  13   1          6.98         11.66         1.93 o                         
  16  13   1          1.08          1.89         2.39 o                         
  17  13   1          0.87         -0.30         2.33 o                         
  18  13   1          6.28          5.30         2.62 o                         
  19  13   1          0.16          1.69         2.85 o                         
   1  14   1          7.36          4.97         1.71 o                         
   2  14   1          6.66          6.77         1.53 o                         
   3  14   1         13.57         16.38         1.77 o                         
   4  14   1         27.84         29.49         1.55 o                         
   5  14   1          2.59          2.99         1.59 o                         
   6  14   1         49.41         50.64         2.03 o                         
   7  14   1         14.04         14.30         1.86 o                         
   8  14   1          9.58         11.54         1.91 o                         
   9  14   1          8.13         10.42         1.69 o                         
  10  14   1         16.99         14.60         1.74 o                         
  11  14   1         12.35         11.14         1.76 o                         
  12  14   1          3.88          7.13         2.00 o                         
  13  14   1          2.38          2.73         2.07 o                         
  14  14   1          9.01         10.31         2.14 o                         
  15  14   1          0.00          0.55         2.04 o                         
  16  14   1          7.33          7.37         2.49 o                         
  17  14   1          8.84          9.01         2.33 o                         
  18  14   1          1.05          0.51         2.40 o                         
   0  15   1         48.10         48.59         2.31 o                         
   1  15   1          4.86          6.91         1.63 o                         
   2  15   1         18.65         17.15         1.85 o                         
   3  15   1         28.88         25.46         1.68 o                         
   4  15   1          0.98          4.56         1.80 o                         
   5  15   1         34.47         38.01         1.92 o                         
   6  15   1         14.51         14.92         1.70 o                         
   7  15   1         12.86         14.72         1.94 o                         
   8  15   1          5.34          6.77         1.72 o                         
   9  15   1         34.20         33.70         1.91 o                         
  10  15   1          0.86          3.44         1.86 o                         
  11  15   1          0.69          2.46         1.78 o                         
  12  15   1          0.31          0.47         1.94 o                         
  13  15   1          0.08         -1.43         2.17 o                         
  14  15   1          0.53          0.30         2.01 o                         
  15  15   1          9.36          8.98         2.40 o                         
  16  15   1          1.90          2.58         2.41 o                         
  17  15   1          0.21          1.50         2.15 o                         
   1  16   1         14.89         14.55         1.54 o                         
   2  16   1         14.94         15.83         1.80 o                         
   3  16   1         15.14         16.64         1.73 o                         
   4  16   1         13.73         14.92         1.94 o                         
   5  16   1         16.98         18.58         1.71 o                         
   6  16   1         69.47         71.59         2.03 o                         
   7  16   1         40.66         42.05         2.66 o                         
   8  16   1         33.35         32.92         2.13 o                         
   9  16   1          2.69          3.43         1.86 o                         
  10  16   1          4.75          5.92         1.94 o                         
  11  16   1          2.84          2.69         2.16 o                         
  12  16   1          6.05          4.37         2.27 o                         
  13  16   1         10.15          7.22         2.63 o                         
  14  16   1          2.45          3.16         2.39 o                         
  15  16   1          1.65          2.91         2.58 o                         
   0  17   1         11.31         15.29         2.85 o                         
   1  17   1          3.31          3.11         1.97 o                         
   2  17   1         21.42         24.76         2.04 o                         
   3  17   1          4.99          6.16         1.77 o                         
   4  17   1         68.57         69.81         2.04 o                         
   5  17   1          2.14          5.22         2.02 o                         
   6  17   1         26.86         29.46         2.69 o                         
   7  17   1          0.24         -0.53         2.07 o                         
   8  17   1          9.38         10.20         1.75 o                         
   9  17   1         12.53         10.21         2.28 o                         
  10  17   1          6.05          7.86         1.86 o                         
  11  17   1          0.84          2.84         2.27 o                         
  12  17   1          1.42          1.41         2.52 o                         
  13  17   1          0.42          5.25         2.91 o                         
  14  17   1          1.43          4.87         3.16 o                         
   1  18   1          1.19          0.58         2.08 o                         
   2  18   1          9.20         11.61         2.07 o                         
   3  18   1         25.52         19.49         2.00 o                         
   4  18   1          1.70          3.38         1.91 o                         
   5  18   1          1.07          3.43         1.80 o                         
   6  18   1         27.82         25.40         2.27 o                         
   7  18   1          3.12          3.75         1.95 o                         
   8  18   1          0.24          1.05         2.27 o                         
   9  18   1          0.05          2.69         2.30 o                         
  10  18   1          6.30          4.54         2.40 o                         
  11  18   1          2.37          2.39         2.42 o                         
  12  18   1          0.12         -0.90         2.64 o                         
   0  19   1         13.82         11.76         3.25 o                         
   1  19   1         10.31         11.46         2.28 o                         
   2  19   1          8.43          9.53         2.08 o                         
   3  19   1          0.68          0.88         2.27 o                         
   4  19   1         14.00          9.63         2.10 o                         
   5  19   1          0.06         -2.33         2.34 o                         
   6  19   1         11.21          9.50         2.09 o                         
   7  19   1          5.87          4.95         2.54 o                         
   8  19   1          4.94          3.56         2.54 o                         
   9  19   1          8.23          6.14         2.07 o                         
   1  20   1          6.05          5.26         1.95 o                         
   2  20   1          7.61          6.15         2.48 o                         
   3  20   1         10.08          6.48         2.23 o                         
   4  20   1          2.16          3.22         2.21 o                         
   5  20   1          0.62         -1.71         2.48 o                         
   0   0   2       7613.39       7163.37       265.75 o                         
   2   0   2       1630.68       1668.23         8.73 o                         
   4   0   2       1455.47       1541.17         8.23 o                         
   6   0   2       1247.04       1315.15        62.31 o                         
   8   0   2        231.80        246.90         6.39 o                         
  10   0   2        607.77        591.99         5.02 o                         
  12   0   2        309.10        276.92         3.86 o                         
  14   0   2         19.47         18.60         2.54 o                         
  16   0   2        180.32        172.48         6.62 o                         
  18   0   2         54.82         58.46         3.08 o                         
  20   0   2         18.43         23.33         3.35 o                         
  22   0   2         18.24         22.37         4.39 o                         
  24   0   2         10.47          9.80         3.57 o                         
   1   1   2        317.13        326.27         3.82 o                         
   2   1   2        954.35        987.94         9.64 o                         
   3   1   2        733.89        694.56        10.72 o                         
   4   1   2       1882.94       1834.62        40.07 o                         
   5   1   2         25.11         31.35         1.83 o                         
   6   1   2        365.87        418.82         3.28 o                         
   7   1   2         82.73         80.47         1.84 o                         
   8   1   2         68.79         68.41         1.98 o                         
   9   1   2         43.74         44.01         1.77 o                         
  10   1   2        151.84        141.20         2.22 o                         
  11   1   2         12.06         12.65         1.44 o                         
  12   1   2         10.32         11.64         1.73 o                         
  13   1   2        290.17        275.43         2.74 o                         
  14   1   2        132.27        136.18         2.29 o                         
  15   1   2          2.57          4.13         1.81 o                         
  16   1   2         47.25         43.87         1.84 o                         
  17   1   2          2.64          2.37         1.94 o                         
  18   1   2          1.43          3.02         2.09 o                         
  19   1   2          2.19          4.93         2.27 o                         
  20   1   2          6.76          8.81         2.47 o                         
  21   1   2          5.04          5.67         2.56 o                         
  22   1   2          4.66          3.70         2.46 o                         
  23   1   2          0.01          1.85         2.66 o                         
  24   1   2         18.59         14.17         3.11 o                         
   0   2   2        180.90        187.91         3.19 o                         
   1   2   2        602.27        579.33         4.49 o                         
   2   2   2       1320.40       1319.25        13.79 o                         
   3   2   2        304.29        300.45         2.84 o                         
   4   2   2       1249.86       1266.46         9.43 o                         
   5   2   2        473.53        552.03         4.45 o                         
   6   2   2        461.56        463.30         5.46 o                         
   7   2   2        225.82        252.24         5.07 o                         
   8   2   2         12.09         16.50         1.56 o                         
   9   2   2        220.49        232.08         2.53 o                         
  10   2   2         26.60         28.94         1.61 o                         
  11   2   2         71.52         69.68         1.88 o                         
  12   2   2         92.45         93.33         2.01 o                         
  13   2   2        358.32        368.24         4.34 o                         
  14   2   2        306.79        302.78         4.20 o                         
  15   2   2        133.57        143.02         2.61 o                         
  16   2   2         17.88         18.62         2.02 o                         
  17   2   2         15.73         16.28         2.18 o                         
  18   2   2          3.53          2.74         1.81 o                         
  19   2   2          9.11          7.39         1.77 o                         
  20   2   2          0.81          2.49         2.13 o                         
  21   2   2          6.26          5.72         2.08 o                         
  22   2   2         10.90         14.16         2.33 o                         
  23   2   2         12.90         11.18         2.54 o                         
  24   2   2          3.15          2.35         2.61 o                         
   1   3   2        513.85        541.48         4.56 o                         
   2   3   2       1004.41        954.76         5.49 o                         
   3   3   2       1166.13       1152.78         7.62 o                         
   4   3   2        585.35        637.00         5.37 o                         
   5   3   2       1021.25       1087.13        19.78 o                         
   6   3   2        442.85        434.83         6.92 o                         
   7   3   2        240.18        231.83         2.35 o                         
   8   3   2         56.52         56.85         1.46 o                         
   9   3   2          2.28          4.53         1.58 o                         
  10   3   2        102.84        104.56         2.33 o                         
  11   3   2        119.15        119.68         3.46 o                         
  12   3   2        104.98         99.88         1.98 o                         
  13   3   2        349.51        349.15         5.49 o                         
  14   3   2        332.76        324.83         3.29 o                         
  15   3   2          0.79          1.11         1.69 o                         
  16   3   2         38.20         37.82         1.85 o                         
  17   3   2          4.03          2.94         1.76 o                         
  18   3   2          0.23         -0.23         1.78 o                         
  19   3   2          5.79          8.14         1.97 o                         
  20   3   2         14.79         15.18         2.13 o                         
  21   3   2          2.67          3.52         2.11 o                         
  22   3   2          1.08          1.24         2.36 o                         
  23   3   2          4.57          5.21         2.75 o                         
  24   3   2          3.49          3.39         2.79 o                         
   0   4   2        173.72        160.72         2.98 o                         
   1   4   2        601.99        589.19         3.40 o                         
   2   4   2        329.93        355.80         2.82 o                         
   3   4   2       1240.44       1294.18         8.68 o                         
   4   4   2        533.16        539.00         3.28 o                         
   5   4   2       2295.62       2383.36        22.12 o                         
   6   4   2        177.38        204.46         2.44 o                         
   7   4   2        155.26        174.26         2.75 o                         
   8   4   2         99.96        118.26         3.36 o                         
   9   4   2        180.16        177.13         7.37 o                         
  10   4   2         31.73         27.15         1.46 o                         
  11   4   2        236.37        231.97         2.88 o                         
  12   4   2         78.55         69.91         1.87 o                         
  13   4   2        211.93        213.21         3.24 o                         
  14   4   2        106.43        113.72         2.04 o                         
  15   4   2         34.86         30.11         1.75 o                         
  16   4   2         93.52         85.83         1.90 o                         
  17   4   2         50.58         48.61         2.00 o                         
  18   4   2          1.94          4.23         1.88 o                         
  19   4   2          2.21          4.55         2.01 o                         
  20   4   2          0.58          2.87         2.13 o                         
  21   4   2          1.02          0.49         2.12 o                         
  22   4   2          9.21          9.98         2.38 o                         
  23   4   2          1.85          0.27         2.46 o                         
  24   4   2          2.32          1.67         2.82 o                         
   1   5   2        547.31        516.62         6.28 o                         
   2   5   2       1213.64       1269.02         8.62 o                         
   3   5   2         67.63         87.97         1.98 o                         
   4   5   2         15.97         23.63         1.66 o                         
   5   5   2       1261.67       1286.62         4.60 o                         
   6   5   2        127.82        116.22         2.05 o                         
   7   5   2        144.64        148.04         2.36 o                         
   8   5   2          0.78          0.73         1.36 o                         
   9   5   2         32.82         30.66         1.59 o                         
  10   5   2         96.29         91.58         1.86 o                         
  11   5   2         39.32         33.27         1.65 o                         
  12   5   2        160.18        156.93         2.95 o                         
  13   5   2         35.26         31.29         1.76 o                         
  14   5   2         17.98         18.36         1.69 o                         
  15   5   2         21.14         25.63         1.72 o                         
  16   5   2         16.92         14.27         1.67 o                         
  17   5   2         29.00         28.99         1.90 o                         
  18   5   2          8.89          8.29         1.98 o                         
  19   5   2          4.33          5.32         2.02 o                         
  20   5   2          5.11          4.40         2.03 o                         
  21   5   2          8.99         10.80         2.27 o                         
  22   5   2          0.98          2.50         2.28 o                         
  23   5   2         13.27         12.78         2.74 o                         
   0   6   2        227.91        238.33         3.39 o                         
   1   6   2        477.83        480.93         3.02 o                         
   2   6   2       1052.48       1047.78         9.02 o                         
   3   6   2          9.00          9.31         1.63 o                         
   4   6   2        268.08        266.33         2.51 o                         
   5   6   2        172.18        187.22         2.32 o                         
   6   6   2        156.89        170.04         2.27 o                         
   7   6   2         89.41         93.32         1.88 o                         
   8   6   2          6.72          8.34         1.77 o                         
   9   6   2         25.53         23.56         1.60 o                         
  10   6   2         44.24         48.14         1.67 o                         
  11   6   2        216.39        207.14         2.22 o                         
  12   6   2         37.38         34.39         1.55 o                         
  13   6   2        109.03        108.29         2.02 o                         
  14   6   2         59.52         61.34         1.89 o                         
  15   6   2         13.66         13.84         1.74 o                         
  16   6   2          7.83          7.71         1.59 o                         
  17   6   2          8.87         11.03         1.85 o                         
  18   6   2         10.83         15.62         2.06 o                         
  19   6   2          0.70          3.32         1.96 o                         
  20   6   2          0.29          0.01         1.90 o                         
  21   6   2          9.00         10.69         2.46 o                         
  22   6   2          2.00          4.52         2.39 o                         
  23   6   2          9.59          8.57         2.62 o                         
   1   7   2        549.42        590.83         3.62 o                         
   2   7   2         87.58         71.16         1.69 o                         
   3   7   2        674.41        715.49         4.37 o                         
   4   7   2        116.20        115.64         2.54 o                         
   5   7   2        567.19        546.10         7.57 o                         
   6   7   2        195.50        193.32         4.21 o                         
   7   7   2         29.68         31.27         1.77 o                         
   8   7   2        142.22        145.32         2.20 o                         
   9   7   2         43.72         46.34         1.79 o                         
  10   7   2         57.56         54.06         1.86 o                         
  11   7   2         43.06         40.80         1.47 o                         
  12   7   2          0.93          0.95         1.44 o                         
  13   7   2        198.16        192.52         2.59 o                         
  14   7   2         42.17         46.05         1.82 o                         
  15   7   2         24.37         24.90         1.83 o                         
  16   7   2         29.00         29.36         2.18 o                         
  17   7   2         16.83         16.08         1.93 o                         
  18   7   2         12.17         11.71         2.07 o                         
  19   7   2         12.66         11.94         2.16 o                         
  20   7   2         14.20         16.76         2.74 o                         
  21   7   2          0.94          4.13         2.36 o                         
  22   7   2          6.47          6.34         2.43 o                         
  23   7   2          2.36          3.13         2.68 o                         
   0   8   2        204.34        211.88         4.38 o                         
   1   8   2          9.59         11.78         1.43 o                         
   2   8   2        171.99        160.31         1.85 o                         
   3   8   2        129.99        126.93         1.76 o                         
   4   8   2         89.53         79.42         1.96 o                         
   5   8   2        230.09        241.26         4.12 o                         
   6   8   2        325.77        335.67         3.34 o                         
   7   8   2         34.93         32.69         1.64 o                         
   8   8   2         52.85         52.05         1.90 o                         
   9   8   2         15.93         15.29         1.62 o                         
  10   8   2        172.79        175.02         2.73 o                         
  11   8   2         35.12         31.35         1.55 o                         
  12   8   2         68.77         64.85         1.90 o                         
  13   8   2          1.38          1.94         1.48 o                         
  14   8   2          2.62          2.38         1.75 o                         
  15   8   2         62.57         61.33         1.84 o                         
  16   8   2         15.91         17.42         1.92 o                         
  17   8   2          4.45          3.93         1.91 o                         
  18   8   2          2.37          4.25         1.80 o                         
  19   8   2          8.39         10.18         2.23 o                         
  20   8   2          2.33          2.33         2.26 o                         
  21   8   2          0.59          1.44         2.23 o                         
  22   8   2          4.10          4.83         2.70 o                         
   1   9   2         65.33         64.22         1.78 o                         
   2   9   2        545.75        539.68         7.96 o                         
   3   9   2         87.18         88.44         2.04 o                         
   4   9   2        327.29        329.31         3.53 o                         
   5   9   2         78.36         77.57         1.99 o                         
   6   9   2        467.48        464.75         2.76 o                         
   7   9   2         88.39         82.72         1.81 o                         
   8   9   2        206.45        203.47         2.35 o                         
   9   9   2        122.37        125.48         2.14 o                         
  10   9   2        269.27        249.81         4.77 o                         
  11   9   2         10.42         10.60         1.71 o                         
  12   9   2         14.77         18.94         1.77 o                         
  13   9   2         51.49         47.22         2.06 o                         
  14   9   2          8.47          9.27         1.83 o                         
  15   9   2          7.95          7.05         1.87 o                         
  16   9   2          8.71         10.76         1.99 o                         
  17   9   2         12.47         11.00         2.06 o                         
  18   9   2          2.11          0.67         2.10 o                         
  19   9   2          8.80          6.65         2.18 o                         
  20   9   2         10.38         10.91         2.18 o                         
  21   9   2         14.75         10.70         2.58 o                         
  22   9   2          4.32          1.28         2.78 o                         
   0  10   2        365.56        365.30         8.88 o                         
   1  10   2        177.02        171.71         3.70 o                         
   2  10   2        115.89        114.31         2.23 o                         
   3  10   2         31.03         29.38         1.73 o                         
   4  10   2         31.04         32.25         1.58 o                         
   5  10   2         68.24         65.33         1.73 o                         
   6  10   2         74.70         69.08         1.83 o                         
   7  10   2        247.06        251.08         2.31 o                         
   8  10   2        127.65        114.42         1.91 o                         
   9  10   2        199.73        198.68         2.22 o                         
  10  10   2         38.74         40.04         1.61 o                         
  11  10   2          3.29          5.78         1.69 o                         
  12  10   2          9.85          7.67         1.72 o                         
  13  10   2          8.82          9.43         1.60 o                         
  14  10   2          6.88          6.84         1.85 o                         
  15  10   2         13.92         11.16         2.02 o                         
  16  10   2         37.97         36.85         1.71 o                         
  17  10   2          8.68          9.80         1.83 o                         
  18  10   2          0.53          0.56         1.94 o                         
  19  10   2         23.13         20.76         2.09 o                         
  20  10   2          3.29          3.24         2.57 o                         
  21  10   2          1.11          1.75         2.73 o                         
   1  11   2        110.00        102.57         2.15 o                         
   2  11   2        119.49        117.47         1.97 o                         
   3  11   2         22.14         21.94         1.54 o                         
   4  11   2        132.13        135.96         2.06 o                         
   5  11   2         13.34         13.01         1.46 o                         
   6  11   2          0.27          2.70         1.45 o                         
   7  11   2         29.98         33.02         1.84 o                         
   8  11   2         31.00         29.29         1.74 o                         
   9  11   2        155.63        157.07         2.27 o                         
  10  11   2          8.48          9.23         1.70 o                         
  11  11   2          0.13          1.61         2.66 o                         
  12  11   2          0.65          1.99         2.03 o                         
  13  11   2          2.89          2.69         1.62 o                         
  14  11   2         13.03         18.51         1.99 o                         
  15  11   2         19.51         22.58         1.90 o                         
  16  11   2          7.51          5.51         2.19 o                         
  17  11   2          5.59          9.62         2.25 o                         
  18  11   2          1.92          4.54         2.29 o                         
  19  11   2          8.69          5.81         2.35 o                         
  20  11   2          0.32          2.04         2.65 o                         
   0  12   2        102.89        115.91         2.26 o                         
   1  12   2         23.57         23.12         1.59 o                         
   2  12   2        198.83        191.24         3.55 o                         
   3  12   2         18.79         18.79         1.77 o                         
   4  12   2         62.29         57.57         1.82 o                         
   5  12   2         55.70         51.93         1.70 o                         
   6  12   2        108.46        105.39         2.05 o                         
   7  12   2         54.66         49.81         1.61 o                         
   8  12   2          3.97          3.72         1.75 o                         
   9  12   2         58.11         55.58         2.01 o                         
  10  12   2         22.96         22.22         1.75 o                         
  11  12   2          1.62          4.35         1.94 o                         
  12  12   2          0.12          1.27         2.13 o                         
  13  12   2          8.46         13.53         2.15 o                         
  14  12   2         13.20         14.85         1.80 o                         
  15  12   2          0.38         -0.10         2.09 o                         
  16  12   2          7.30          7.07         2.05 o                         
  17  12   2          1.83          1.33         2.06 o                         
  18  12   2          6.13          6.02         2.56 o                         
  19  12   2          2.35          3.38         2.53 o                         
   1  13   2         34.34         41.23         1.67 o                         
   2  13   2          2.93          5.66         1.74 o                         
   3  13   2          3.70          4.70         1.70 o                         
   4  13   2         16.69         16.31         1.78 o                         
   5  13   2        122.12        126.20         2.10 o                         
   6  13   2         76.08         74.99         1.98 o                         
   7  13   2         22.13         24.85         1.67 o                         
   8  13   2          2.51          5.05         2.12 o                         
   9  13   2          0.52          1.79         1.70 o                         
  10  13   2          0.28          1.01         1.55 o                         
  11  13   2          8.18         11.63         1.81 o                         
  12  13   2          5.16          6.36         2.24 o                         
  13  13   2          9.41         11.93         1.84 o                         
  14  13   2          5.30          8.94         2.11 o                         
  15  13   2          2.22          3.83         2.15 o                         
  16  13   2          5.16          8.23         2.30 o                         
  17  13   2          3.90          2.60         2.42 o                         
  18  13   2          3.27          0.35         2.22 o                         
   0  14   2         51.28         46.53         2.68 o                         
   1  14   2         11.93         12.64         1.45 o                         
   2  14   2          6.36          8.39         1.72 o                         
   3  14   2         22.06         23.24         1.63 o                         
   4  14   2          0.64          0.76         1.79 o                         
   5  14   2         10.79         10.28         1.50 o                         
   6  14   2         12.33          9.03         1.60 o                         
   7  14   2         26.24         27.23         1.66 o                         
   8  14   2         23.65         24.25         1.79 o                         
   9  14   2         23.48         25.07         1.82 o                         
  10  14   2         13.07         16.64         1.81 o                         
  11  14   2          4.33          4.92         1.88 o                         
  12  14   2          0.65          0.39         2.38 o                         
  13  14   2          0.38         -0.74         2.10 o                         
  14  14   2          2.09          3.55         1.99 o                         
  15  14   2          2.12          4.09         2.42 o                         
  16  14   2          7.64          5.45         2.38 o                         
  17  14   2          1.79          0.86         2.20 o                         
   1  15   2         43.99         43.53         1.76 o                         
   2  15   2          2.63          4.88         1.63 o                         
   3  15   2         31.88         31.72         1.93 o                         
   4  15   2         18.66         21.33         1.92 o                         
   5  15   2         30.09         27.99         1.80 o                         
   6  15   2         30.08         36.04         2.05 o                         
   7  15   2          7.47          9.19         1.74 o                         
   8  15   2         26.27         28.04         2.11 o                         
   9  15   2         16.57         19.29         1.90 o                         
  10  15   2         14.23         15.20         2.16 o                         
  11  15   2          0.89          0.82         2.19 o                         
  12  15   2          1.41          2.27         2.43 o                         
  13  15   2          1.57          4.65         2.53 o                         
  14  15   2          5.38          6.09         2.29 o                         
  15  15   2          9.12          4.87         2.16 o                         
  16  15   2          1.88          3.97         2.16 o                         
   0  16   2          5.53          7.10         3.49 o                         
   1  16   2          2.03          2.04         1.72 o                         
   2  16   2         12.26         11.41         1.98 o                         
   3  16   2         25.15         26.18         2.01 o                         
   4  16   2          4.09          5.15         1.92 o                         
   5  16   2          0.05         -0.17         1.76 o                         
   6  16   2          0.79          3.94         2.01 o                         
   7  16   2          4.70          3.91         1.83 o                         
   8  16   2         20.76         20.94         2.05 o                         
   9  16   2         14.41         14.71         1.96 o                         
  10  16   2          1.70          2.36         2.25 o                         
  11  16   2         12.70         11.75         2.36 o                         
  12  16   2          5.30          5.13         2.34 o                         
  13  16   2          0.86          2.94         3.12 o                         
  14  16   2          0.64          3.18         2.41 o                         
  15  16   2          2.56          3.16         3.90 o                         
   1  17   2          0.37          2.25         1.77 o                         
   2  17   2          2.17          5.40         1.66 o                         
   3  17   2          6.04          5.29         1.70 o                         
   4  17   2          8.38          8.89         1.83 o                         
   5  17   2          2.97          3.29         1.87 o                         
   6  17   2         13.79         15.92         2.19 o                         
   7  17   2          1.84          4.83         1.96 o                         
   8  17   2         11.08         13.67         2.30 o                         
   9  17   2          9.44          9.11         2.26 o                         
  10  17   2         20.67         19.70         1.98 o                         
  11  17   2          2.47          2.78         2.22 o                         
  12  17   2          4.10          5.89         2.80 o                         
  13  17   2          3.18          3.78         2.91 o                         
   0  18   2         25.65         28.84         2.55 o                         
   1  18   2          3.68          5.39         2.12 o                         
   2  18   2         20.87         20.03         2.20 o                         
   3  18   2          0.33          1.25         1.73 o                         
   4  18   2          2.51          0.79         1.94 o                         
   5  18   2          0.44          0.74         2.20 o                         
   6  18   2          7.92          4.86         2.15 o                         
   7  18   2          3.81          2.38         2.80 o                         
   8  18   2         12.34          8.08         2.15 o                         
   9  18   2          1.11          1.65         2.23 o                         
  10  18   2         13.57          8.67         2.57 o                         
  11  18   2          0.40          3.12         3.10 o                         
   1  19   2          3.91          5.31         2.05 o                         
   2  19   2          6.92          7.64         1.80 o                         
   3  19   2          0.43          2.08         2.07 o                         
   4  19   2          2.84          1.85         2.33 o                         
   5  19   2          8.40          5.93         2.38 o                         
   6  19   2          2.97          2.49         2.27 o                         
   7  19   2          1.40          2.42         2.57 o                         
   8  19   2          3.87          3.05         2.22 o                         
   0  20   2          8.29          9.68         3.59 o                         
   1  20   2          4.53          0.76         2.25 o                         
   2  20   2          1.05         -0.57         2.22 o                         
   3  20   2          0.47          2.93         2.44 o                         
   2   0   3        240.66        235.85         3.25 o                         
   4   0   3       1310.02       1396.69        31.49 o                         
   6   0   3       2004.43       2052.03        10.80 o                         
   8   0   3        310.45        314.01         3.91 o                         
  10   0   3        241.18        210.63         3.56 o                         
  12   0   3        245.03        235.23         3.79 o                         
  14   0   3         54.44         55.26         2.79 o                         
  16   0   3         83.49         83.39         3.30 o                         
  18   0   3         31.45         25.97         3.27 o                         
  20   0   3         15.75         13.92         3.97 o                         
  22   0   3         17.86         18.34         4.58 o                         
   0   1   3        512.82        551.64         7.79 o                         
   1   1   3         32.21         30.40         1.20 o                         
   2   1   3        229.89        247.98         2.47 o                         
   3   1   3       2003.94       2056.21        15.84 o                         
   4   1   3         29.08         28.98         1.31 o                         
   5   1   3        447.77        424.50         2.77 o                         
   6   1   3        853.19        943.05        11.52 o                         
   7   1   3        329.23        320.87         2.61 o                         
   8   1   3        116.35        120.58         2.75 o                         
   9   1   3         71.34         65.92         1.92 o                         
  10   1   3        362.57        355.20         2.77 o                         
  11   1   3        304.59        292.09         4.28 o                         
  12   1   3        260.97        261.51         2.66 o                         
  13   1   3        252.16        246.47         2.58 o                         
  14   1   3        131.12        131.19         2.44 o                         
  15   1   3         29.64         31.00         2.08 o                         
  16   1   3         59.27         61.88         2.13 o                         
  17   1   3          8.36          7.21         2.00 o                         
  18   1   3          1.57          3.10         2.26 o                         
  19   1   3         13.69         14.84         2.51 o                         
  20   1   3         19.02         20.02         2.70 o                         
  21   1   3          1.95          2.62         2.06 o                         
  22   1   3         12.78         12.84         2.63 o                         
  23   1   3          0.96          1.60         2.35 o                         
   1   2   3        185.35        188.81         2.71 o                         
   2   2   3         50.76         56.32         1.69 o                         
   3   2   3         28.34         31.49         1.27 o                         
   4   2   3        196.94        208.49         1.82 o                         
   5   2   3        229.03        224.46         2.70 o                         
   6   2   3        155.32        171.61         1.74 o                         
   7   2   3          8.39          7.47         1.17 o                         
   8   2   3        125.98        126.19         1.63 o                         
   9   2   3        265.06        279.16         2.52 o                         
  10   2   3         50.40         52.30         1.72 o                         
  11   2   3         87.00         87.51         2.51 o                         
  12   2   3        287.46        276.13         5.27 o                         
  13   2   3         52.10         56.78         2.01 o                         
  14   2   3         13.77         17.03         2.12 o                         
  15   2   3        132.32        126.27         3.15 o                         
  16   2   3         35.98         33.52         1.87 o                         
  17   2   3          6.64          6.66         1.84 o                         
  18   2   3          4.27          6.52         1.97 o                         
  19   2   3         12.71         15.38         2.08 o                         
  20   2   3          4.86          5.09         2.15 o                         
  21   2   3          1.83          1.41         2.21 o                         
  22   2   3          5.34          5.26         2.38 o                         
  23   2   3          6.74          7.49         2.60 o                         
   0   3   3        754.73        769.17         6.58 o                         
   1   3   3         81.96         73.50         1.87 o                         
   2   3   3       1286.86       1342.37        12.10 o                         
   3   3   3       1385.01       1437.66        27.02 o                         
   4   3   3          0.89          1.13         1.36 o                         
   5   3   3         51.93         57.02         1.40 o                         
   6   3   3        343.44        343.54         3.93 o                         
   7   3   3         12.37         14.96         1.36 o                         
   8   3   3         33.90         30.16         1.47 o                         
   9   3   3        137.99        120.50         1.82 o                         
  10   3   3        496.31        463.66         4.99 o                         
  11   3   3         38.98         34.66         1.77 o                         
  12   3   3        193.99        197.69         3.18 o                         
  13   3   3        118.97        117.72         1.90 o                         
  14   3   3         23.91         24.02         1.56 o                         
  15   3   3         67.47         62.18         1.94 o                         
  16   3   3         21.31         20.29         1.87 o                         
  17   3   3          1.60          2.42         1.90 o                         
  18   3   3          0.64          2.44         1.99 o                         
  19   3   3          6.60          6.03         2.09 o                         
  20   3   3          3.10          3.37         2.16 o                         
  21   3   3          0.32         -0.63         2.23 o                         
  22   3   3          1.25          0.94         2.09 o                         
  23   3   3          1.14          2.68         2.57 o                         
   1   4   3        679.88        683.81         6.43 o                         
   2   4   3        129.89        148.74         3.31 o                         
   3   4   3        479.45        506.65         4.25 o                         
   4   4   3         57.65         48.61         1.48 o                         
   5   4   3         34.37         34.49         1.47 o                         
   6   4   3        562.94        542.77         5.48 o                         
   7   4   3         34.32         42.56         1.40 o                         
   8   4   3        104.24        102.50         1.73 o                         
   9   4   3        135.97        136.00         3.58 o                         
  10   4   3         45.87         46.45         1.69 o                         
  11   4   3         62.57         57.44         2.04 o                         
  12   4   3         89.62         94.31         2.70 o                         
  13   4   3         38.96         34.00         2.11 o                         
  14   4   3        140.72        131.49         2.13 o                         
  15   4   3         54.46         57.60         1.90 o                         
  16   4   3         18.42         19.79         1.68 o                         
  17   4   3          4.20          4.58         1.82 o                         
  18   4   3          0.10          0.92         2.01 o                         
  19   4   3          2.67          2.24         1.96 o                         
  20   4   3          2.72          4.06         2.09 o                         
  21   4   3          2.61          1.81         2.29 o                         
  22   4   3          1.25         -1.85         2.40 o                         
  23   4   3          3.44          3.78         2.51 o                         
   0   5   3          9.53         15.16         1.84 o                         
   1   5   3          2.18          2.43         1.25 o                         
   2   5   3        253.56        243.74         2.38 o                         
   3   5   3         84.68         80.29         1.59 o                         
   4   5   3        360.08        374.24         2.61 o                         
   5   5   3        121.89        133.98         1.85 o                         
   6   5   3        130.43        124.66         3.73 o                         
   7   5   3        389.05        390.82         2.71 o                         
   8   5   3          7.02          9.07         1.38 o                         
   9   5   3          6.10          8.53         1.53 o                         
  10   5   3         64.91         70.48         1.65 o                         
  11   5   3         80.44         69.88         1.65 o                         
  12   5   3         13.17         11.14         1.51 o                         
  13   5   3         13.15         14.25         1.68 o                         
  14   5   3         19.81         19.02         1.56 o                         
  15   5   3          0.01          1.39         1.71 o                         
  16   5   3          4.53          7.31         1.59 o                         
  17   5   3         31.00         29.47         1.98 o                         
  18   5   3         16.54         16.06         2.01 o                         
  19   5   3          8.30          9.97         2.05 o                         
  20   5   3          1.31          0.69         2.14 o                         
  21   5   3          3.84          4.30         2.40 o                         
  22   5   3          5.63          3.36         2.42 o                         
  23   5   3          2.45          3.04         2.77 o                         
   1   6   3         94.95         92.00         1.82 o                         
   2   6   3        130.53        128.17         1.85 o                         
   3   6   3         44.55         42.62         1.67 o                         
   4   6   3         33.71         27.61         1.68 o                         
   5   6   3        248.82        242.66         2.78 o                         
   6   6   3         38.75         50.60         6.25 o                         
   7   6   3         10.50         10.30         1.69 o                         
   8   6   3        198.70        191.34         2.24 o                         
   9   6   3          4.67          5.07         1.40 o                         
  10   6   3         26.93         26.69         1.48 o                         
  11   6   3        121.70        118.86         1.72 o                         
  12   6   3         39.30         41.39         1.84 o                         
  13   6   3         32.78         31.48         1.76 o                         
  14   6   3         11.48         11.73         1.73 o                         
  15   6   3          1.74          1.98         1.57 o                         
  16   6   3          6.31          7.13         1.81 o                         
  17   6   3          0.04          1.26         1.86 o                         
  18   6   3          3.77          4.91         2.01 o                         
  19   6   3          9.84         11.57         2.33 o                         
  20   6   3          3.12          4.59         2.15 o                         
  21   6   3          3.99          5.29         2.37 o                         
  22   6   3          8.05          7.26         2.27 o                         
   0   7   3        138.93        137.53         2.75 o                         
   1   7   3         27.39         27.07         1.49 o                         
   2   7   3          8.14          7.01         1.81 o                         
   3   7   3         74.86         72.61         1.57 o                         
   4   7   3        477.47        462.10         2.95 o                         
   5   7   3        131.10        127.13         3.00 o                         
   6   7   3        203.76        186.04         2.10 o                         
   7   7   3         48.52         49.40         1.70 o                         
   8   7   3         22.59         22.65         1.85 o                         
   9   7   3        250.76        235.43         2.59 o                         
  10   7   3         38.88         35.56         1.56 o                         
  11   7   3          3.66          3.50         1.44 o                         
  12   7   3          4.15          4.90         1.57 o                         
  13   7   3         82.73         85.19         1.98 o                         
  14   7   3         15.79         17.94         1.62 o                         
  15   7   3         21.39         24.22         1.65 o                         
  16   7   3          0.52          0.70         1.90 o                         
  17   7   3          8.53          9.49         1.97 o                         
  18   7   3         17.83         16.59         1.86 o                         
  19   7   3          4.04          5.97         2.21 o                         
  20   7   3          7.75          5.63         2.03 o                         
  21   7   3          5.72          7.01         2.39 o                         
  22   7   3          4.23          5.08         2.50 o                         
   1   8   3         27.85         31.25         1.62 o                         
   2   8   3         68.18         72.16         1.57 o                         
   3   8   3          5.49          8.34         1.68 o                         
   4   8   3         20.13         19.43         1.75 o                         
   5   8   3        194.91        176.71         2.43 o                         
   6   8   3         80.62         86.30         1.80 o                         
   7   8   3         35.33         32.70         1.80 o                         
   8   8   3         46.71         44.53         1.59 o                         
   9   8   3         23.65         19.18         1.89 o                         
  10   8   3         15.12         10.78         1.48 o                         
  11   8   3         65.67         63.75         1.89 o                         
  12   8   3         36.97         38.75         1.81 o                         
  13   8   3          6.95          6.54         1.55 o                         
  14   8   3         13.44         11.48         1.64 o                         
  15   8   3         17.64         17.36         1.71 o                         
  16   8   3          4.12          5.55         1.92 o                         
  17   8   3         11.05         11.55         2.01 o                         
  18   8   3          4.65          6.17         2.17 o                         
  19   8   3          0.89          2.05         1.96 o                         
  20   8   3          2.52          3.20         2.29 o                         
  21   8   3         15.28          9.97         2.27 o                         
   0   9   3         60.59         56.58         1.89 o                         
   1   9   3         14.58         17.27         1.49 o                         
   2   9   3         11.28         11.89         1.49 o                         
   3   9   3          0.21          1.61         1.61 o                         
   4   9   3        368.99        354.83         6.30 o                         
   5   9   3         36.21         37.73         1.66 o                         
   6   9   3         93.91         94.74         1.85 o                         
   7   9   3        127.75        118.02         3.35 o                         
   8   9   3         22.97         21.24         1.50 o                         
   9   9   3          2.00          1.93         1.62 o                         
  10   9   3         22.27         26.52         1.81 o                         
  11   9   3         14.95         15.44         1.56 o                         
  12   9   3         17.99         18.42         1.73 o                         
  13   9   3          5.09          6.39         1.65 o                         
  14   9   3          0.69          2.37         1.84 o                         
  15   9   3          6.76          6.64         1.70 o                         
  16   9   3          5.77          8.04         1.77 o                         
  17   9   3          3.39          4.03         2.08 o                         
  18   9   3          5.80          5.53         2.22 o                         
  19   9   3          4.79          5.64         2.35 o                         
  20   9   3          3.77          4.40         2.49 o                         
  21   9   3          7.63          3.04         2.52 o                         
   1  10   3        268.62        254.45         4.84 o                         
   2  10   3         64.63         59.84         1.66 o                         
   3  10   3        178.40        167.34         2.67 o                         
   4  10   3         40.87         40.39         1.60 o                         
   5  10   3        106.60        109.18         2.17 o                         
   6  10   3          1.55          4.31         1.45 o                         
   7  10   3        184.61        183.63         2.30 o                         
   8  10   3          3.05          4.31         1.63 o                         
   9  10   3         15.18         16.80         1.82 o                         
  10  10   3          9.99         10.31         2.01 o                         
  11  10   3          1.03          3.21         2.01 o                         
  12  10   3         18.27         17.42         1.66 o                         
  13  10   3          5.51          8.66         1.86 o                         
  14  10   3         19.52         24.13         1.98 o                         
  15  10   3          9.61         11.95         1.77 o                         
  16  10   3          0.45          1.02         1.83 o                         
  17  10   3          1.36          3.19         1.84 o                         
  18  10   3          6.48          7.63         2.12 o                         
  19  10   3          6.37          7.39         1.93 o                         
  20  10   3          0.86          2.03         2.43 o                         
   0  11   3        173.43        173.02         3.22 o                         
   1  11   3         18.24         18.08         1.56 o                         
   2  11   3        245.26        247.84         2.03 o                         
   3  11   3         19.20         21.55         1.71 o                         
   4  11   3          8.47         10.44         2.26 o                         
   5  11   3         28.39         25.92         1.47 o                         
   6  11   3         26.29         32.38         2.08 o                         
   7  11   3         11.82          8.05         1.84 o                         
   8  11   3          8.86          8.58         1.82 o                         
   9  11   3         67.30         69.47         2.14 o                         
  10  11   3          2.21          4.42         1.72 o                         
  11  11   3          7.62          5.30         1.82 o                         
  12  11   3          0.63          2.94         1.64 o                         
  13  11   3          9.23          9.03         1.92 o                         
  14  11   3         47.10         49.75         2.41 o                         
  15  11   3          4.06          4.89         1.70 o                         
  16  11   3          3.69          4.67         2.13 o                         
  17  11   3         29.00         29.82         3.14 o                         
  18  11   3          3.52          4.92         2.32 o                         
  19  11   3          0.67          0.81         2.40 o                         
   1  12   3          6.34          6.79         1.56 o                         
   2  12   3        103.92        111.20         1.77 o                         
   3  12   3         32.31         36.26         1.64 o                         
   4  12   3         44.02         48.18         1.70 o                         
   5  12   3         14.03         13.50         1.52 o                         
   6  12   3         28.52         25.45         1.84 o                         
   7  12   3         69.00         67.33         1.90 o                         
   8  12   3        111.13        101.42         2.18 o                         
   9  12   3          7.50          7.90         1.70 o                         
  10  12   3         36.41         39.19         3.78 o                         
  11  12   3         28.03         23.27         2.40 o                         
  12  12   3         38.70         41.00         2.67 o                         
  13  12   3         16.49         14.23         2.06 o                         
  14  12   3          9.41          7.80         1.85 o                         
  15  12   3         27.68         27.67         2.20 o                         
  16  12   3          7.58          8.25         2.23 o                         
  17  12   3         24.93         18.02         2.17 o                         
  18  12   3          1.30          2.31         2.13 o                         
   0  13   3         62.10         60.98         2.34 o                         
   1  13   3          3.31          8.77         1.72 o                         
   2  13   3         21.16         23.11         1.80 o                         
   3  13   3          8.95         10.80         1.76 o                         
   4  13   3         51.75         56.35         1.77 o                         
   5  13   3         10.73         15.60         1.80 o                         
   6  13   3          1.60          4.04         1.66 o                         
   7  13   3         44.33         41.34         1.84 o                         
   8  13   3         44.44         45.08         1.76 o                         
   9  13   3         21.39         20.22         1.88 o                         
  10  13   3          4.57          5.00         1.82 o                         
  11  13   3         52.45         54.14         3.36 o                         
  12  13   3          9.41          8.27         2.34 o                         
  13  13   3          0.44          0.08         1.86 o                         
  14  13   3         18.27         18.17         1.99 o                         
  15  13   3         11.92         14.71         2.05 o                         
  16  13   3          1.57          1.79         2.17 o                         
  17  13   3          0.62          2.32         2.41 o                         
   1  14   3          0.49          3.27         1.81 o                         
   2  14   3          8.27          8.22         1.63 o                         
   3  14   3          2.18          2.02         1.49 o                         
   4  14   3          2.79          7.60         1.82 o                         
   5  14   3         16.14         15.13         1.73 o                         
   6  14   3         34.63         36.80         2.08 o                         
   7  14   3          6.61          9.03         1.93 o                         
   8  14   3         14.31         17.61         2.09 o                         
   9  14   3         16.79         16.31         1.72 o                         
  10  14   3          5.12          5.22         1.95 o                         
  11  14   3         19.67         18.04         2.08 o                         
  12  14   3         14.07         15.40         2.18 o                         
  13  14   3          1.18          3.59         1.94 o                         
  14  14   3         11.67         12.45         2.27 o                         
  15  14   3          0.09          1.24         2.35 o                         
  16  14   3          2.65          5.10         2.40 o                         
   0  15   3         17.72         17.95         2.36 o                         
   1  15   3          3.95          4.98         1.73 o                         
   2  15   3          0.60          2.16         1.72 o                         
   3  15   3         17.37         18.03         1.93 o                         
   4  15   3         16.70         16.40         1.65 o                         
   5  15   3          8.03         10.08         1.92 o                         
   6  15   3          3.95          7.06         1.99 o                         
   7  15   3         50.04         50.85         2.25 o                         
   8  15   3         13.31         11.95         2.16 o                         
   9  15   3          1.19          4.44         2.11 o                         
  10  15   3          1.92          1.71         2.00 o                         
  11  15   3          7.63          5.54         2.11 o                         
  12  15   3          2.20          2.79         1.99 o                         
  13  15   3          2.41          1.29         1.88 o                         
  14  15   3         11.21          8.28         2.40 o                         
  15  15   3          1.65          3.21         2.50 o                         
   1  16   3          7.15          5.76         1.81 o                         
   2  16   3          7.30          8.12         1.81 o                         
   3  16   3          1.56         -0.16         2.01 o                         
   4  16   3          6.25          6.95         2.00 o                         
   5  16   3         16.96         24.14         2.63 o                         
   6  16   3          3.55          5.58         1.90 o                         
   7  16   3         16.36         21.55         2.18 o                         
   8  16   3         16.05         15.94         2.35 o                         
   9  16   3          5.41          4.65         1.97 o                         
  10  16   3          8.12          7.83         2.11 o                         
  11  16   3          0.13          2.10         2.14 o                         
  12  16   3          1.13         -2.07         2.75 o                         
  13  16   3          7.27          7.78         2.42 o                         
   0  17   3          4.46          4.24         3.16 o                         
   1  17   3         10.63         12.49         2.12 o                         
   2  17   3          0.50          2.36         2.10 o                         
   3  17   3          0.66          3.51         1.87 o                         
   4  17   3          6.55          9.34         2.16 o                         
   5  17   3          2.37          2.72         2.01 o                         
   6  17   3          0.71          2.50         2.32 o                         
   7  17   3          0.11          0.45         2.21 o                         
   8  17   3          0.30          1.30         1.88 o                         
   9  17   3          2.84          4.03         2.18 o                         
  10  17   3          8.68         11.14         2.51 o                         
  11  17   3          9.32          8.48         2.63 o                         
   1  18   3          5.60          7.06         2.28 o                         
   2  18   3          4.81          7.87         2.02 o                         
   3  18   3          5.90          5.20         2.26 o                         
   4  18   3          3.36          4.17         2.31 o                         
   5  18   3          7.10          4.17         1.91 o                         
   6  18   3          3.05          3.48         2.36 o                         
   7  18   3          0.94          1.46         2.51 o                         
   8  18   3          1.26          3.39         2.23 o                         
   9  18   3          0.58          1.87         2.60 o                         
   0  19   3          6.33          7.62         2.80 o                         
   1  19   3          1.40          3.61         1.94 o                         
   2  19   3          3.66          5.97         2.17 o                         
   3  19   3          0.30          4.08         2.41 o                         
   4  19   3          2.98          3.00         2.46 o                         
   5  19   3          1.24          3.98         2.29 o                         
   6  19   3          5.99         -0.53         6.43 o                         
   0   0   4        234.31        236.01        13.81 o                         
   2   0   4        309.40        332.60         2.47 o                         
   4   0   4         89.33         83.72         1.78 o                         
   6   0   4        311.13        311.89         3.55 o                         
   8   0   4        476.52        502.52         4.45 o                         
  10   0   4        458.22        443.33         3.99 o                         
  12   0   4         14.96         11.13         2.60 o                         
  14   0   4          9.54         11.45         2.79 o                         
  16   0   4        144.07        153.40         4.50 o                         
  18   0   4         21.85         21.53         3.94 o                         
  20   0   4         15.24         12.47         4.17 o                         
  22   0   4          9.07          6.10         3.40 o                         
   1   1   4        108.49         93.18         1.60 o                         
   2   1   4        257.80        262.95         2.73 o                         
   3   1   4         78.89         75.82         1.40 o                         
   4   1   4          0.27          2.43         1.14 o                         
   5   1   4        105.07        101.79         1.48 o                         
   6   1   4          7.57         10.00         1.09 o                         
   7   1   4        194.06        195.10         1.68 o                         
   8   1   4         72.49         68.03         1.61 o                         
   9   1   4         27.43         28.50         1.59 o                         
  10   1   4        350.98        350.72         3.34 o                         
  11   1   4        198.35        187.86         2.30 o                         
  12   1   4         71.62         67.48         1.89 o                         
  13   1   4         29.26         31.88         1.85 o                         
  14   1   4          6.02          3.74         1.41 o                         
  15   1   4         12.67         13.55         1.86 o                         
  16   1   4          3.55          5.37         1.90 o                         
  17   1   4          8.93         16.54         2.35 o                         
  18   1   4         22.73         27.01         1.95 o                         
  19   1   4          4.23          5.97         1.98 o                         
  20   1   4         20.19         22.77         2.54 o                         
  21   1   4          3.26          4.94         2.57 o                         
  22   1   4          1.54          2.12         2.10 o                         
   0   2   4        312.67        345.04         3.59 o                         
   1   2   4         49.74         55.17         1.59 o                         
   2   2   4         23.51         18.19         1.26 o                         
   3   2   4         30.28         31.14         1.16 o                         
   4   2   4        114.10        118.31         2.00 o                         
   5   2   4        128.92        131.70         1.48 o                         
   6   2   4        113.99        118.08         2.29 o                         
   7   2   4        151.39        155.56         1.69 o                         
   8   2   4        169.23        174.99         1.77 o                         
   9   2   4         87.37         87.44         1.62 o                         
  10   2   4         89.53         85.52         1.62 o                         
  11   2   4         71.58         69.07         1.72 o                         
  12   2   4          8.71          9.24         1.46 o                         
  13   2   4         63.41         60.11         1.85 o                         
  14   2   4         25.91         29.07         1.88 o                         
  15   2   4          5.36          4.53         1.78 o                         
  16   2   4          4.45          5.88         1.93 o                         
  17   2   4         21.11         23.12         1.80 o                         
  18   2   4         25.35         25.83         2.08 o                         
  19   2   4          5.47          6.97         1.90 o                         
  20   2   4          0.02          0.63         1.99 o                         
  21   2   4          3.94          3.67         2.46 o                         
  22   2   4          0.11          2.75         2.65 o                         
   1   3   4        297.23        300.22         2.28 o                         
   2   3   4        104.81        103.88         2.47 o                         
   3   3   4        111.54        115.16         1.95 o                         
   4   3   4         29.88         36.29         1.33 o                         
   5   3   4         40.85         41.16         1.20 o                         
   6   3   4         74.27         74.24         1.46 o                         
   7   3   4         52.36         48.44         1.33 o                         
   8   3   4        113.99        119.39         1.65 o                         
   9   3   4          4.77          4.15         1.47 o                         
  10   3   4        206.88        201.11         1.88 o                         
  11   3   4         62.19         64.81         1.83 o                         
  12   3   4         69.02         71.91         2.16 o                         
  13   3   4         17.32         17.94         1.47 o                         
  14   3   4         23.92         21.58         1.68 o                         
  15   3   4         25.01         28.68         1.73 o                         
  16   3   4         43.75         48.74         2.05 o                         
  17   3   4          3.08          2.24         1.97 o                         
  18   3   4         17.34         15.89         1.93 o                         
  19   3   4         18.93         22.43         2.21 o                         
  20   3   4          1.20          2.06         2.26 o                         
  21   3   4          0.90          2.58         2.38 o                         
  22   3   4          0.04          1.06         2.56 o                         
   0   4   4        393.14        384.08         5.32 o                         
   1   4   4        274.00        280.41         5.94 o                         
   2   4   4         29.64         34.64         1.61 o                         
   3   4   4        278.44        282.77         4.18 o                         
   4   4   4          6.36          7.74         1.55 o                         
   5   4   4          1.94          3.28         1.25 o                         
   6   4   4        112.97        117.70         1.75 o                         
   7   4   4          1.49          0.58         1.14 o                         
   8   4   4        183.59        174.00         1.82 o                         
   9   4   4        138.45        131.53         1.75 o                         
  10   4   4         48.50         47.37         1.50 o                         
  11   4   4        139.13        137.35         1.89 o                         
  12   4   4         56.30         51.11         1.58 o                         
  13   4   4          1.64          2.30         1.37 o                         
  14   4   4         20.09         20.70         1.52 o                         
  15   4   4         15.12         13.52         1.40 o                         
  16   4   4         21.19         21.14         1.82 o                         
  17   4   4          0.29          2.59         1.91 o                         
  18   4   4         28.53         33.72         2.22 o                         
  19   4   4          2.43          3.91         2.24 o                         
  20   4   4          1.25          0.59         1.93 o                         
  21   4   4          1.70          2.43         1.94 o                         
  22   4   4          1.03          2.04         2.32 o                         
   1   5   4        390.24        368.79         2.38 o                         
   2   5   4          1.97          3.08         1.56 o                         
   3   5   4         30.50         24.55         1.49 o                         
   4   5   4         19.46         18.72         1.48 o                         
   5   5   4         47.54         46.81         1.55 o                         
   6   5   4         36.23         36.22         1.49 o                         
   7   5   4         55.43         55.96         1.28 o                         
   8   5   4        172.06        171.95         1.97 o                         
   9   5   4         95.78         96.40         1.81 o                         
  10   5   4         77.13         69.87         1.73 o                         
  11   5   4        173.14        158.36         2.06 o                         
  12   5   4          5.80          5.80         1.42 o                         
  13   5   4          5.15          8.13         1.71 o                         
  14   5   4         31.69         32.15         1.55 o                         
  15   5   4          1.67          0.91         1.63 o                         
  16   5   4         32.26         31.78         1.69 o                         
  17   5   4          4.47          6.34         1.97 o                         
  18   5   4         21.62         21.96         1.93 o                         
  19   5   4          0.29          1.20         1.98 o                         
  20   5   4          3.46          3.21         2.32 o                         
  21   5   4          9.91          6.42         2.52 o                         
  22   5   4          0.74          3.72         2.61 o                         
   0   6   4       1136.92       1113.36        12.89 o                         
   1   6   4        167.81        167.70         3.15 o                         
   2   6   4        171.85        176.03         3.05 o                         
   3   6   4         59.69         59.88         1.65 o                         
   4   6   4         46.74         45.82         1.48 o                         
   5   6   4        100.04         91.48         1.91 o                         
   6   6   4         67.91         64.82         1.71 o                         
   7   6   4        254.10        243.29         4.71 o                         
   8   6   4        227.90        228.32         1.83 o                         
   9   6   4         56.85         48.57         1.52 o                         
  10   6   4         41.27         39.28         1.49 o                         
  11   6   4         17.10         18.52         1.71 o                         
  12   6   4         42.47         36.05         1.66 o                         
  13   6   4         23.17         22.73         1.64 o                         
  14   6   4         21.93         19.67         1.69 o                         
  15   6   4         28.85         29.79         1.97 o                         
  16   6   4          8.91         10.54         1.75 o                         
  17   6   4          6.92          8.95         2.01 o                         
  18   6   4          2.32          3.12         1.87 o                         
  19   6   4          4.12          2.91         2.20 o                         
  20   6   4         13.10         12.35         2.33 o                         
  21   6   4          2.38          2.61         2.20 o                         
   1   7   4        112.13        110.38         1.91 o                         
   2   7   4        121.65        117.77         2.69 o                         
   3   7   4        155.22        153.28         1.96 o                         
   4   7   4          1.77          1.49         1.50 o                         
   5   7   4        243.52        244.45         2.29 o                         
   6   7   4         65.86         69.16         2.84 o                         
   7   7   4         56.26         50.65         1.70 o                         
   8   7   4         45.38         37.58         1.60 o                         
   9   7   4         16.01         15.19         1.69 o                         
  10   7   4         15.44         15.84         1.56 o                         
  11   7   4         62.85         63.83         1.86 o                         
  12   7   4         33.89         33.36         1.91 o                         
  13   7   4         15.80         18.73         1.88 o                         
  14   7   4          8.78          9.49         1.86 o                         
  15   7   4          1.96          3.22         1.86 o                         
  16   7   4          0.20          1.14         1.56 o                         
  17   7   4          3.09          3.11         2.01 o                         
  18   7   4         11.70         14.54         2.18 o                         
  19   7   4          0.66          1.22         2.01 o                         
  20   7   4          2.32          3.58         2.36 o                         
  21   7   4         12.50          9.91         2.52 o                         
   0   8   4        345.21        320.36         3.81 o                         
   1   8   4         43.84         47.81         1.71 o                         
   2   8   4         27.11         26.24         1.67 o                         
   3   8   4        205.31        208.90         2.12 o                         
   4   8   4        127.24        125.30         2.03 o                         
   5   8   4          0.13          0.42         1.50 o                         
   6   8   4         24.80         28.72         1.65 o                         
   7   8   4          0.26          0.86         1.69 o                         
   8   8   4          0.09          3.03         1.35 o                         
   9   8   4         36.80         34.69         1.68 o                         
  10   8   4         38.96         34.25         1.78 o                         
  11   8   4         65.68         64.07         1.55 o                         
  12   8   4          6.26          3.91         1.65 o                         
  13   8   4         50.83         50.19         1.97 o                         
  14   8   4          1.35          4.07         1.57 o                         
  15   8   4          0.38          2.17         1.55 o                         
  16   8   4         11.97         13.78         1.83 o                         
  17   8   4          3.77          2.89         2.12 o                         
  18   8   4          2.35          4.36         1.93 o                         
  19   8   4          6.00          7.09         2.06 o                         
  20   8   4          4.97          5.64         2.52 o                         
   1   9   4         83.69         81.90         2.11 o                         
   2   9   4        172.88        160.37         2.12 o                         
   3   9   4        140.89        132.64         3.84 o                         
   4   9   4         62.50         65.67         1.90 o                         
   5   9   4         88.97         85.38         1.80 o                         
   6   9   4         93.86         86.68         2.40 o                         
   7   9   4         16.41         17.22         1.61 o                         
   8   9   4         19.07         23.14         1.48 o                         
   9   9   4          6.24          8.11         1.64 o                         
  10   9   4         13.67         13.51         1.59 o                         
  11   9   4         25.72         25.08         1.92 o                         
  12   9   4          9.12          7.78         1.67 o                         
  13   9   4          1.16          2.54         1.53 o                         
  14   9   4          0.87          1.20         1.71 o                         
  15   9   4          9.00         10.80         1.82 o                         
  16   9   4          1.29          3.16         1.70 o                         
  17   9   4          0.38          3.11         1.74 o                         
  18   9   4          4.29          4.82         2.25 o                         
  19   9   4          4.47          4.96         2.37 o                         
  20   9   4          1.12          3.33         2.19 o                         
   0  10   4        417.40        392.16         3.30 o                         
   1  10   4         35.75         34.25         1.49 o                         
   2  10   4          3.53          2.98         1.51 o                         
   3  10   4         11.75         14.02         1.75 o                         
   4  10   4         10.18          8.08         1.79 o                         
   5  10   4         51.77         56.64         2.19 o                         
   6  10   4          0.63          0.57         1.76 o                         
   7  10   4         42.93         42.55         2.01 o                         
   8  10   4          0.58          0.09         1.47 o                         
   9  10   4         12.37         11.90         1.93 o                         
  10  10   4         19.56         17.78         2.14 o                         
  11  10   4         27.53         29.45         1.73 o                         
  12  10   4          2.85          3.21         1.69 o                         
  13  10   4          5.74          6.74         1.98 o                         
  14  10   4          0.82          1.05         1.78 o                         
  15  10   4          1.60          2.16         1.71 o                         
  16  10   4         10.93         11.93         2.01 o                         
  17  10   4          0.92          1.83         1.96 o                         
  18  10   4          3.22          2.15         2.12 o                         
  19  10   4          1.85          2.85         2.51 o                         
   1  11   4         36.31         36.37         1.83 o                         
   2  11   4         69.06         73.16         1.75 o                         
   3  11   4        172.82        164.48         2.09 o                         
   4  11   4         94.14         95.09         1.89 o                         
   5  11   4         20.96         18.12         1.51 o                         
   6  11   4         21.00         18.79         1.83 o                         
   7  11   4          0.69          1.65         1.85 o                         
   8  11   4         34.77         33.77         1.78 o                         
   9  11   4         43.41         41.33         2.08 o                         
  10  11   4         26.60         29.24         2.01 o                         
  11  11   4          2.78          1.62         1.61 o                         
  12  11   4         29.92         36.22         1.90 o                         
  13  11   4         23.74         21.08         2.06 o                         
  14  11   4          1.71          2.81         1.68 o                         
  15  11   4          0.78          4.77         1.93 o                         
  16  11   4          1.40          2.66         1.97 o                         
  17  11   4          0.27          2.62         2.32 o                         
  18  11   4          0.54          5.91         2.44 o                         
   0  12   4          9.70         11.94         2.51 o                         
   1  12   4          6.31          7.05         1.60 o                         
   2  12   4         62.27         60.64         1.76 o                         
   3  12   4          6.48          8.81         1.85 o                         
   4  12   4         34.94         36.13         1.90 o                         
   5  12   4          0.66          3.02         1.50 o                         
   6  12   4         36.36         33.21         1.83 o                         
   7  12   4          7.92          9.25         1.97 o                         
   8  12   4         53.81         55.72         2.17 o                         
   9  12   4          7.19          5.39         1.83 o                         
  10  12   4         14.65         16.79         2.27 o                         
  11  12   4          2.61          5.17         2.58 o                         
  12  12   4          5.73          4.71         1.65 o                         
  13  12   4         13.95         16.50         2.12 o                         
  14  12   4          0.59          1.10         1.73 o                         
  15  12   4         18.17         17.65         2.10 o                         
  16  12   4          2.66          4.21         2.34 o                         
  17  12   4          0.26          0.03         2.15 o                         
   1  13   4          3.81          5.55         1.85 o                         
   2  13   4          0.59         -0.18         1.67 o                         
   3  13   4         35.38         37.79         1.73 o                         
   4  13   4         25.11         25.66         2.49 o                         
   5  13   4         18.38         21.47         1.78 o                         
   6  13   4         70.64         70.54         3.05 o                         
   7  13   4          1.94          5.33         1.91 o                         
   8  13   4          3.14          6.18         2.05 o                         
   9  13   4          0.29          3.02         1.85 o                         
  10  13   4          5.80          6.96         2.29 o                         
  11  13   4          4.37          5.47         2.11 o                         
  12  13   4          5.20          4.30         2.12 o                         
  13  13   4         15.93         17.32         2.51 o                         
  14  13   4          1.98          3.82         1.98 o                         
  15  13   4          5.63          7.89         2.38 o                         
  16  13   4          1.76          2.62         2.43 o                         
   0  14   4          7.85          6.20         2.73 o                         
   1  14   4          8.38          7.72         1.69 o                         
   2  14   4          3.41          4.33         1.70 o                         
   3  14   4          1.79          2.87         2.10 o                         
   4  14   4         54.31         58.73         3.53 o                         
   5  14   4          5.52          7.49         1.78 o                         
   6  14   4          2.38          4.52         1.74 o                         
   7  14   4         39.63         41.13         2.06 o                         
   8  14   4          4.28          2.78         1.88 o                         
   9  14   4          3.79          3.63         1.93 o                         
  10  14   4         11.06         11.22         1.88 o                         
  11  14   4          3.22          3.90         2.20 o                         
  12  14   4          4.68          3.14         2.25 o                         
  13  14   4          0.10         -1.11         2.04 o                         
  14  14   4          0.43          0.72         2.11 o                         
  15  14   4          4.26          4.75         2.27 o                         
   1  15   4          1.82          2.55         1.62 o                         
   2  15   4         14.20         13.46         2.05 o                         
   3  15   4         36.29         36.21         1.92 o                         
   4  15   4          8.26          9.24         1.80 o                         
   5  15   4         39.62         43.58         2.21 o                         
   6  15   4         13.96          9.44         1.97 o                         
   7  15   4         23.71         19.81         2.17 o                         
   8  15   4          6.71          5.14         2.02 o                         
   9  15   4          3.97          4.44         1.99 o                         
  10  15   4          1.90          2.67         2.16 o                         
  11  15   4          4.54          2.25         2.23 o                         
  12  15   4          0.57          2.81         2.14 o                         
  13  15   4          1.62          1.78         2.44 o                         
   0  16   4         13.58         18.09         3.04 o                         
   1  16   4         10.77         11.32         1.89 o                         
   2  16   4          1.36          3.06         2.30 o                         
   3  16   4          5.44          7.16         1.92 o                         
   4  16   4          0.35          2.61         1.96 o                         
   5  16   4         11.34         11.62         1.83 o                         
   6  16   4          4.50          5.22         2.24 o                         
   7  16   4          9.04         12.11         2.58 o                         
   8  16   4          1.06          1.11         2.26 o                         
   9  16   4          4.44          3.47         1.99 o                         
  10  16   4          3.56          3.43         2.28 o                         
  11  16   4          0.72         -1.66         2.46 o                         
  12  16   4          4.65          5.46         3.59 o                         
   1  17   4          4.59          2.56         2.01 o                         
   2  17   4          0.60          4.50         2.25 o                         
   3  17   4          6.41          6.28         2.15 o                         
   4  17   4          0.58          1.31         2.25 o                         
   5  17   4          3.55          2.72         2.07 o                         
   6  17   4          1.44          1.50         2.08 o                         
   7  17   4          5.96          6.32         2.15 o                         
   8  17   4          1.36          0.14         2.48 o                         
   9  17   4          3.20          1.71         2.33 o                         
   0  18   4          4.48          7.09         3.41 o                         
   1  18   4          1.93          2.57         2.38 o                         
   2  18   4          0.51          1.31         2.15 o                         
   3  18   4          0.41          1.16         2.41 o                         
   4  18   4          2.07          3.30         2.20 o                         
   5  18   4          0.44          0.52         2.42 o                         
   6  18   4          5.35          5.08         2.25 o                         
   2   0   5         64.86         59.39         1.63 o                         
   4   0   5         15.90         18.33         1.63 o                         
   6   0   5        205.21        209.44         2.32 o                         
   8   0   5        121.15        107.36         2.34 o                         
  10   0   5         17.68         16.01         2.10 o                         
  12   0   5          2.05          6.25         2.22 o                         
  14   0   5         24.66         30.79         2.60 o                         
  16   0   5          3.76          6.62         2.89 o                         
  18   0   5         20.72         24.55         3.23 o                         
  20   0   5          0.55          5.65         3.29 o                         
   0   1   5         71.74         70.54         1.58 o                         
   1   1   5        103.71        100.86         1.23 o                         
   2   1   5         77.70         76.77         1.17 o                         
   3   1   5        293.75        287.42         3.00 o                         
   4   1   5         42.01         44.79         1.16 o                         
   5   1   5         88.91         77.81         1.37 o                         
   6   1   5         51.71         47.24         1.28 o                         
   7   1   5          0.40          0.56         1.09 o                         
   8   1   5         68.56         76.54         1.51 o                         
   9   1   5         21.06         23.10         1.46 o                         
  10   1   5         11.01          8.42         1.54 o                         
  11   1   5         11.22         12.24         1.19 o                         
  12   1   5          6.24          6.54         1.40 o                         
  13   1   5         19.95         26.18         1.53 o                         
  14   1   5         11.00         12.17         1.45 o                         
  15   1   5         19.15         21.03         1.62 o                         
  16   1   5         26.17         29.05         1.92 o                         
  17   1   5         14.03         14.15         2.16 o                         
  18   1   5          3.02          2.25         1.93 o                         
  19   1   5          2.62          2.42         2.41 o                         
  20   1   5          3.86          6.92         2.71 o                         
  21   1   5          0.80          4.35         2.19 o                         
   1   2   5        285.25        285.46         1.89 o                         
   2   2   5         89.54         89.23         1.46 o                         
   3   2   5        160.65        154.98         1.54 o                         
   4   2   5         99.05         98.15         1.56 o                         
   5   2   5        103.32         93.56         2.06 o                         
   6   2   5         51.71         55.13         1.35 o                         
   7   2   5         47.53         42.19         1.25 o                         
   8   2   5         39.67         40.27         1.51 o                         
   9   2   5         91.17         95.40         1.64 o                         
  10   2   5         14.16         15.51         1.31 o                         
  11   2   5         19.51         23.39         1.45 o                         
  12   2   5         14.24         13.06         1.47 o                         
  13   2   5          4.70          5.12         1.65 o                         
  14   2   5          0.20          4.64         1.94 o                         
  15   2   5         11.53          8.59         1.73 o                         
  16   2   5         11.05         14.81         1.74 o                         
  17   2   5          3.59          4.68         1.69 o                         
  18   2   5          0.50          0.03         1.95 o                         
  19   2   5         11.88         11.12         1.96 o                         
  20   2   5          3.11          2.88         2.23 o                         
  21   2   5          2.11          4.50         2.53 o                         
   0   3   5        639.43        607.71         4.06 o                         
   1   3   5         28.15         25.40         1.41 o                         
   2   3   5        564.42        554.58         2.93 o                         
   3   3   5         38.34         35.53         1.25 o                         
   4   3   5        128.58        126.32         1.56 o                         
   5   3   5         93.46         92.77         1.48 o                         
   6   3   5          8.69          9.50         1.08 o                         
   7   3   5         11.89         10.83         1.23 o                         
   8   3   5        240.11        230.19         1.85 o                         
   9   3   5         44.42         49.96         1.88 o                         
  10   3   5         10.91         10.64         1.39 o                         
  11   3   5         25.60         25.67         1.65 o                         
  12   3   5          2.21          6.34         1.50 o                         
  13   3   5          5.08          5.22         1.57 o                         
  14   3   5          3.66          2.19         1.92 o                         
  15   3   5          0.07          1.79         1.70 o                         
  16   3   5          1.49          2.62         2.06 o                         
  17   3   5         13.99         14.28         1.93 o                         
  18   3   5          9.41          7.56         2.02 o                         
  19   3   5          6.85          6.07         2.21 o                         
  20   3   5          2.86          3.56         2.50 o                         
  21   3   5          3.45          3.20         2.69 o                         
   1   4   5        216.33        219.27         2.13 o                         
   2   4   5        233.24        222.94         2.40 o                         
   3   4   5         95.60         89.86         2.05 o                         
   4   4   5         77.09         82.11         1.53 o                         
   5   4   5         18.30         19.80         1.19 o                         
   6   4   5        109.12        107.75         1.63 o                         
   7   4   5         70.61         74.28         1.42 o                         
   8   4   5         49.71         51.15         1.72 o                         
   9   4   5         34.24         34.25         1.47 o                         
  10   4   5         10.46          8.20         1.30 o                         
  11   4   5         22.61         21.42         1.57 o                         
  12   4   5          7.39          8.45         1.62 o                         
  13   4   5         11.18         12.18         1.65 o                         
  14   4   5          3.05          5.43         1.54 o                         
  15   4   5          8.57          9.74         1.72 o                         
  16   4   5          4.98          7.84         1.88 o                         
  17   4   5          4.72          5.84         2.10 o                         
  18   4   5          6.42          7.33         2.29 o                         
  19   4   5          0.21          4.28         2.86 o                         
  20   4   5          6.68          5.24         2.14 o                         
   0   5   5         65.93         61.09         2.59 o                         
   1   5   5        157.17        156.76         2.04 o                         
   2   5   5        280.11        279.80         2.47 o                         
   3   5   5         38.73         39.24         1.45 o                         
   4   5   5         12.15         12.10         1.37 o                         
   5   5   5         43.47         36.59         1.62 o                         
   6   5   5         37.31         34.57         1.29 o                         
   7   5   5         10.51         11.32         1.38 o                         
   8   5   5         74.78         77.30         1.74 o                         
   9   5   5         71.74         70.29         1.94 o                         
  10   5   5          9.65          7.82         1.62 o                         
  11   5   5          4.66          4.13         1.55 o                         
  12   5   5          7.97         10.46         1.79 o                         
  13   5   5          7.35          7.16         1.66 o                         
  14   5   5          4.85          5.52         1.57 o                         
  15   5   5          3.19          5.87         1.78 o                         
  16   5   5         39.72         42.96         2.02 o                         
  17   5   5          7.50          7.55         2.17 o                         
  18   5   5         12.52         12.36         2.20 o                         
  19   5   5          6.58          4.94         1.90 o                         
  20   5   5          3.04          5.06         2.53 o                         
   1   6   5         55.86         56.39         1.60 o                         
   2   6   5         14.11         15.17         1.45 o                         
   3   6   5          8.13          7.52         1.64 o                         
   4   6   5         33.65         32.58         1.95 o                         
   5   6   5        116.01        119.24         1.69 o                         
   6   6   5         15.98         14.54         1.26 o                         
   7   6   5        172.58        168.28         1.83 o                         
   8   6   5         66.24         68.07         1.68 o                         
   9   6   5          9.30          8.68         1.45 o                         
  10   6   5         89.83         84.53         1.92 o                         
  11   6   5         38.31         34.27         1.69 o                         
  12   6   5         28.00         23.63         1.68 o                         
  13   6   5          5.74          9.08         1.51 o                         
  14   6   5          6.02          8.19         1.93 o                         
  15   6   5          0.07          2.30         2.00 o                         
  16   6   5         10.62          9.31         1.89 o                         
  17   6   5          7.29          9.06         2.22 o                         
  18   6   5         22.21         18.34         2.04 o                         
  19   6   5          0.59          4.49         2.15 o                         
  20   6   5          1.65          1.91         2.51 o                         
   0   7   5         91.06         93.86         2.70 o                         
   1   7   5         67.49         65.70         1.72 o                         
   2   7   5          2.87          2.00         1.62 o                         
   3   7   5         85.67         86.76         1.93 o                         
   4   7   5         70.18         69.37         2.71 o                         
   5   7   5         21.46         18.80         1.34 o                         
   6   7   5         85.85         86.47         2.68 o                         
   7   7   5         13.24         11.15         1.29 o                         
   8   7   5         30.43         34.15         1.60 o                         
   9   7   5         24.52         25.76         1.64 o                         
  10   7   5         31.34         30.23         1.85 o                         
  11   7   5          1.96          4.86         1.63 o                         
  12   7   5          2.48          4.16         1.82 o                         
  13   7   5         11.72         13.82         1.84 o                         
  14   7   5          0.55          0.01         1.99 o                         
  15   7   5         15.90         19.54         2.37 o                         
  16   7   5         29.14         36.33         2.00 o                         
  17   7   5          3.76          4.38         2.04 o                         
  18   7   5          5.94          4.29         1.87 o                         
  19   7   5         13.33         10.53         2.22 o                         
   1   8   5         52.38         53.68         1.60 o                         
   2   8   5         46.28         41.89         1.63 o                         
   3   8   5        163.16        164.07         2.18 o                         
   4   8   5          4.39          9.41         1.76 o                         
   5   8   5         72.91         73.23         1.83 o                         
   6   8   5         34.32         36.55         1.99 o                         
   7   8   5         65.73         61.40         1.80 o                         
   8   8   5         63.79         63.15         1.61 o                         
   9   8   5          7.11          9.10         1.47 o                         
  10   8   5         16.15         17.41         1.47 o                         
  11   8   5          6.85          6.57         1.77 o                         
  12   8   5         11.90         11.61         1.78 o                         
  13   8   5         23.93         26.07         2.03 o                         
  14   8   5          2.62          3.67         2.02 o                         
  15   8   5          2.07          3.67         1.88 o                         
  16   8   5          1.33          1.95         1.96 o                         
  17   8   5          6.50          6.38         1.88 o                         
  18   8   5          2.58          3.43         2.37 o                         
  19   8   5          4.33          1.54         2.06 o                         
   0   9   5        232.04        228.32         3.24 o                         
   1   9   5         30.51         30.67         1.64 o                         
   2   9   5         15.93         16.19         1.64 o                         
   3   9   5         73.63         75.46         2.56 o                         
   4   9   5         66.60         67.62         1.66 o                         
   5   9   5         31.05         35.21         2.47 o                         
   6   9   5         22.63         25.90         1.55 o                         
   7   9   5          1.73          2.62         1.84 o                         
   8   9   5         13.81         15.63         1.66 o                         
   9   9   5          2.57          2.88         1.27 o                         
  10   9   5          9.99          8.70         1.80 o                         
  11   9   5          1.51          4.52         1.91 o                         
  12   9   5          2.22          3.14         1.76 o                         
  13   9   5          4.89          5.11         1.69 o                         
  14   9   5          3.08          5.08         1.87 o                         
  15   9   5          0.78          1.59         1.98 o                         
  16   9   5          8.51          9.14         2.05 o                         
  17   9   5          4.68          3.70         2.09 o                         
  18   9   5          3.35          1.66         2.45 o                         
   1  10   5          2.63          3.08         1.55 o                         
   2  10   5         37.74         41.13         2.15 o                         
   3  10   5        128.92        130.07         2.56 o                         
   4  10   5         10.56         10.04         1.59 o                         
   5  10   5          5.96          6.80         1.50 o                         
   6  10   5         43.27         44.10         1.70 o                         
   7  10   5         15.41         16.44         1.90 o                         
   8  10   5         21.83         24.54         1.91 o                         
   9  10   5         11.22          9.59         1.49 o                         
  10  10   5          0.61          2.46         1.67 o                         
  11  10   5          8.05          7.02         1.99 o                         
  12  10   5          0.77          2.37         2.04 o                         
  13  10   5         10.14         11.75         1.75 o                         
  14  10   5         12.62         14.58         2.00 o                         
  15  10   5          0.29          2.00         2.02 o                         
  16  10   5          1.66          3.38         1.92 o                         
  17  10   5          1.31          1.86         2.16 o                         
   0  11   5         71.82         66.72         2.85 o                         
   1  11   5         39.32         40.94         2.16 o                         
   2  11   5          5.71          5.30         1.65 o                         
   3  11   5         13.98         12.91         3.01 o                         
   4  11   5          1.10          0.24         1.65 o                         
   5  11   5          5.14          8.65         1.68 o                         
   6  11   5         13.48         16.19         1.77 o                         
   7  11   5          3.90          3.99         1.73 o                         
   8  11   5          0.27          2.95         2.04 o                         
   9  11   5          1.31          0.23         1.70 o                         
  10  11   5          0.74          1.62         1.96 o                         
  11  11   5         14.37         19.70         2.11 o                         
  12  11   5         13.29         14.16         2.09 o                         
  13  11   5          2.17          1.77         1.72 o                         
  14  11   5          3.81          4.89         1.70 o                         
  15  11   5          2.20          1.24         1.87 o                         
  16  11   5          0.82          1.19         2.16 o                         
   1  12   5         20.73         23.75         1.97 o                         
   2  12   5         10.93         11.57         1.73 o                         
   3  12   5          4.16          3.10         1.67 o                         
   4  12   5          4.86          6.84         1.92 o                         
   5  12   5          1.00          1.83         1.94 o                         
   6  12   5         17.93         15.90         1.85 o                         
   7  12   5          9.05          8.84         1.77 o                         
   8  12   5          0.61          3.31         2.03 o                         
   9  12   5          0.80         -0.50         1.86 o                         
  10  12   5          4.59          5.88         1.77 o                         
  11  12   5          7.73          8.73         1.73 o                         
  12  12   5          0.95          4.00         1.95 o                         
  13  12   5          5.10          6.94         2.11 o                         
  14  12   5         10.98          9.57         2.12 o                         
  15  12   5          1.23          1.72         2.15 o                         
   0  13   5         15.04         14.95         3.76 o                         
   1  13   5          2.26          2.05         1.73 o                         
   2  13   5          9.50          8.43         1.78 o                         
   3  13   5          0.47          2.08         1.78 o                         
   4  13   5         28.22         30.18         2.21 o                         
   5  13   5         16.13         16.66         1.89 o                         
   6  13   5          3.77          4.65         1.86 o                         
   7  13   5          2.94          2.60         2.20 o                         
   8  13   5          0.85          0.95         1.96 o                         
   9  13   5          3.97          3.85         2.27 o                         
  10  13   5          8.77          6.64         2.23 o                         
  11  13   5          0.36          0.94         2.24 o                         
  12  13   5         21.22         14.69         1.81 o                         
  13  13   5         12.82         10.48         2.38 o                         
  14  13   5          1.93          2.04         2.23 o                         
   1  14   5         21.68         23.11         1.74 o                         
   2  14   5         15.16         16.22         2.94 o                         
   3  14   5          4.49          5.98         1.84 o                         
   4  14   5         27.30         28.81         2.18 o                         
   5  14   5          6.86          9.77         2.97 o                         
   6  14   5         14.25         17.17         2.25 o                         
   7  14   5          5.53          8.66         2.17 o                         
   8  14   5          3.03         -0.35         2.38 o                         
   9  14   5          0.21          2.48         2.11 o                         
  10  14   5          1.66          3.94         2.66 o                         
  11  14   5         16.07         13.54         1.80 o                         
  12  14   5          3.82          2.38         2.17 o                         
  13  14   5          0.89          3.44         3.59 o                         
   0  15   5         18.79         22.54         3.14 o                         
   1  15   5         17.75         18.72         1.86 o                         
   2  15   5          6.63          5.07         2.18 o                         
   3  15   5          9.39         11.17         2.01 o                         
   4  15   5          9.16          8.36         1.99 o                         
   5  15   5          7.11          8.03         2.31 o                         
   6  15   5          0.13          0.00         2.28 o                         
   7  15   5          6.87          5.70         2.30 o                         
   8  15   5          2.83          2.12         1.97 o                         
   9  15   5          2.75          2.77         2.25 o                         
  10  15   5         12.57          9.17         2.24 o                         
  11  15   5          2.28          1.97         2.22 o                         
   1  16   5         21.00         19.54         2.11 o                         
   2  16   5         16.67         13.51         2.06 o                         
   3  16   5         18.69         24.93         2.65 o                         
   4  16   5          3.14          2.80         2.31 o                         
   5  16   5         24.81         19.80         2.27 o                         
   6  16   5          0.45          0.49         2.15 o                         
   7  16   5          2.53          3.19         2.19 o                         
   8  16   5          4.08          1.24         2.64 o                         
   9  16   5          0.03          0.28         3.18 o                         
   0  17   5          8.74          8.35         2.82 o                         
   1  17   5          6.60          6.74         2.36 o                         
   2  17   5          3.25          1.39         2.43 o                         
   3  17   5          4.37          4.68         2.29 o                         
   4  17   5          0.29          2.53         2.57 o                         
   5  17   5          0.38          1.00         2.23 o                         
   0   0   6        442.09        453.62        19.86 o                         
   2   0   6         53.03         48.15         1.65 o                         
   4   0   6        129.44        133.41         2.12 o                         
   6   0   6         34.98         40.58         1.68 o                         
   8   0   6         78.20         82.86         2.05 o                         
  10   0   6         35.02         35.83         1.79 o                         
  12   0   6          4.08          3.18         1.99 o                         
  14   0   6          2.15          4.40         2.21 o                         
  16   0   6         10.66         11.79         2.51 o                         
  18   0   6          4.49          5.18         3.30 o                         
   1   1   6         61.54         63.71         1.45 o                         
   2   1   6         20.76         18.44         1.00 o                         
   3   1   6        255.46        242.10         2.03 o                         
   4   1   6        159.04        146.45         1.42 o                         
   5   1   6         84.27         81.69         1.40 o                         
   6   1   6        117.12        111.10         1.70 o                         
   7   1   6         22.79         24.05         1.13 o                         
   8   1   6          9.86         13.11         1.45 o                         
   9   1   6          8.18          7.09         1.37 o                         
  10   1   6          4.65          6.01         1.43 o                         
  11   1   6         10.37         12.12         1.33 o                         
  12   1   6          5.99          6.56         1.59 o                         
  13   1   6          1.97          2.85         1.54 o                         
  14   1   6          5.07          4.99         1.68 o                         
  15   1   6          4.61          5.79         1.72 o                         
  16   1   6          0.46          0.52         1.70 o                         
  17   1   6          0.80          2.28         1.64 o                         
  18   1   6          1.47          2.11         1.79 o                         
  19   1   6          1.41          1.11         1.82 o                         
   0   2   6          3.86          3.28         1.47 o                         
   1   2   6         61.62         63.84         1.12 o                         
   2   2   6         39.42         36.41         1.14 o                         
   3   2   6         69.71         75.11         1.23 o                         
   4   2   6         75.74         78.56         1.38 o                         
   5   2   6        112.74        114.13         1.69 o                         
   6   2   6          0.44          1.09         1.26 o                         
   7   2   6         17.07         17.26         1.38 o                         
   8   2   6          4.93          7.87         1.35 o                         
   9   2   6         16.84         19.33         1.46 o                         
  10   2   6          0.51          0.45         1.43 o                         
  11   2   6          3.89          6.04         1.60 o                         
  12   2   6          0.55          3.11         1.53 o                         
  13   2   6          1.51          0.88         1.72 o                         
  14   2   6          0.26          0.87         1.87 o                         
  15   2   6          1.02          0.99         1.73 o                         
  16   2   6          0.58          1.17         1.80 o                         
  17   2   6          2.72          3.20         1.87 o                         
  18   2   6          0.61          0.80         2.25 o                         
  19   2   6          3.66          3.36         2.19 o                         
   1   3   6         58.91         56.88         1.25 o                         
   2   3   6        143.09        138.40         1.66 o                         
   3   3   6        124.89        128.62         2.99 o                         
   4   3   6         51.61         53.44         1.51 o                         
   5   3   6        131.72        132.95         1.58 o                         
   6   3   6        139.13        131.83         1.59 o                         
   7   3   6         36.75         36.65         1.53 o                         
   8   3   6          6.19          8.40         1.35 o                         
   9   3   6         12.62         12.08         1.34 o                         
  10   3   6          3.75          6.98         1.60 o                         
  11   3   6          5.41          6.34         1.50 o                         
  12   3   6         21.62         23.28         1.75 o                         
  13   3   6         21.21         19.92         1.73 o                         
  14   3   6          4.21          5.82         2.09 o                         
  15   3   6          5.37          7.01         1.93 o                         
  16   3   6          0.51          0.48         2.19 o                         
  17   3   6          1.08          2.07         2.10 o                         
  18   3   6          5.31          8.52         2.20 o                         
  19   3   6          5.68          9.09         2.33 o                         
   0   4   6        131.72        130.12         2.22 o                         
   1   4   6         17.74         18.77         1.27 o                         
   2   4   6          4.95          4.44         1.21 o                         
   3   4   6         73.42         70.43         1.32 o                         
   4   4   6         92.56         87.42         1.44 o                         
   5   4   6          2.80          2.37         1.14 o                         
   6   4   6         14.95         13.41         1.26 o                         
   7   4   6         18.46         22.95         1.40 o                         
   8   4   6         28.20         26.68         1.66 o                         
   9   4   6          8.87         11.90         1.47 o                         
  10   4   6          8.73          9.94         1.48 o                         
  11   4   6          0.02          0.70         1.66 o                         
  12   4   6          9.13         12.49         1.64 o                         
  13   4   6          4.71          6.50         1.75 o                         
  14   4   6         11.37         11.90         2.07 o                         
  15   4   6         11.66         13.71         2.01 o                         
  16   4   6         10.71         13.56         2.20 o                         
  17   4   6          2.10          3.42         2.36 o                         
  18   4   6         15.45          9.79         2.29 o                         
  19   4   6          0.39         -0.55         3.05 o                         
   1   5   6         24.65         25.45         1.63 o                         
   2   5   6         21.87         22.00         1.34 o                         
   3   5   6         50.16         49.89         1.27 o                         
   4   5   6         12.92         13.29         1.31 o                         
   5   5   6         34.08         34.41         1.41 o                         
   6   5   6         27.21         27.57         1.39 o                         
   7   5   6         16.07         15.60         1.39 o                         
   8   5   6          1.65          2.45         1.51 o                         
   9   5   6         47.93         49.23         1.72 o                         
  10   5   6          2.66          3.75         1.41 o                         
  11   5   6          6.53          9.40         1.76 o                         
  12   5   6          0.31          2.39         1.69 o                         
  13   5   6         10.47         10.15         1.68 o                         
  14   5   6         13.34         15.36         1.92 o                         
  15   5   6          2.49          2.51         1.76 o                         
  16   5   6          9.30          9.41         2.26 o                         
  17   5   6          0.75          1.95         2.01 o                         
  18   5   6          7.48          5.36         2.57 o                         
   0   6   6         75.80         81.29         5.76 o                         
   1   6   6         43.07         40.07         1.83 o                         
   2   6   6         22.52         20.41         1.61 o                         
   3   6   6         30.07         25.62         1.62 o                         
   4   6   6          8.45         11.16         1.31 o                         
   5   6   6         49.41         45.72         1.55 o                         
   6   6   6         12.73         16.48         1.49 o                         
   7   6   6          8.05          8.25         1.54 o                         
   8   6   6         54.69         51.14         1.42 o                         
   9   6   6          2.48          1.28         1.53 o                         
  10   6   6         14.38         16.06         1.50 o                         
  11   6   6          8.58          8.79         1.99 o                         
  12   6   6         26.50         28.48         1.89 o                         
  13   6   6          2.32          0.63         1.97 o                         
  14   6   6         18.16         19.41         1.97 o                         
  15   6   6          9.77          9.28         1.97 o                         
  16   6   6         10.45         10.17         2.06 o                         
  17   6   6          2.23          4.57         2.17 o                         
  18   6   6          1.67          1.99         2.47 o                         
   1   7   6         11.11         11.31         1.44 o                         
   2   7   6         20.32         18.34         1.61 o                         
   3   7   6         13.54         14.30         1.75 o                         
   4   7   6          6.53          5.58         1.62 o                         
   5   7   6         14.48         12.23         1.44 o                         
   6   7   6          2.29          2.13         1.33 o                         
   7   7   6          3.56          4.99         1.35 o                         
   8   7   6          0.83          0.13         1.34 o                         
   9   7   6          9.10         10.98         1.60 o                         
  10   7   6         31.15         32.50         1.86 o                         
  11   7   6          3.68          8.20         1.96 o                         
  12   7   6         21.54         19.39         2.88 o                         
  13   7   6         16.71         25.44         2.14 o                         
  14   7   6         11.36         14.75         1.95 o                         
  15   7   6         11.02          8.17         2.02 o                         
  16   7   6          8.51          6.01         2.14 o                         
  17   7   6          4.26          2.51         2.44 o                         
   0   8   6          6.26          6.18         2.55 o                         
   1   8   6         24.33         24.17         1.86 o                         
   2   8   6          0.89          4.01         1.75 o                         
   3   8   6          0.31          1.86         1.48 o                         
   4   8   6          3.70          3.65         1.79 o                         
   5   8   6          4.66          6.16         1.40 o                         
   6   8   6          8.05          8.87         1.30 o                         
   7   8   6         21.90         19.51         1.67 o                         
   8   8   6          4.79          4.74         1.54 o                         
   9   8   6          7.17          6.37         1.58 o                         
  10   8   6         25.67         26.51         1.73 o                         
  11   8   6         21.42         18.20         1.73 o                         
  12   8   6          2.36          3.94         1.66 o                         
  13   8   6         10.80         11.70         2.14 o                         
  14   8   6          6.87          6.21         1.70 o                         
  15   8   6          1.11          0.09         1.85 o                         
  16   8   6          9.44          7.34         2.18 o                         
  17   8   6          2.14          2.84         2.54 o                         
   1   9   6         16.95         16.61         1.86 o                         
   2   9   6          6.24          8.73         1.68 o                         
   3   9   6          0.56          0.02         2.28 o                         
   4   9   6          5.55          7.08         1.54 o                         
   5   9   6          9.90         10.25         1.98 o                         
   6   9   6         12.40         15.54         1.89 o                         
   7   9   6          0.79         -0.14         1.49 o                         
   8   9   6          2.73          4.76         1.68 o                         
   9   9   6          1.68          1.34         1.51 o                         
  10   9   6          7.11          6.85         1.84 o                         
  11   9   6         14.10         18.70         3.49 o                         
  12   9   6          1.25          3.41         1.91 o                         
  13   9   6          4.32          3.03         1.79 o                         
  14   9   6          9.59          9.64         2.06 o                         
  15   9   6          2.13          1.55         1.90 o                         
  16   9   6          0.34          0.10         2.07 o                         
   0  10   6         14.13         22.57         2.76 o                         
   1  10   6          0.51          3.36         1.50 o                         
   2  10   6          9.12          7.01         1.90 o                         
   3  10   6         16.82         16.96         1.80 o                         
   4  10   6         17.35         16.80         1.96 o                         
   5  10   6          6.13          4.65         2.00 o                         
   6  10   6          2.83          4.93         1.71 o                         
   7  10   6          5.10          4.71         1.47 o                         
   8  10   6          0.01          0.41         1.63 o                         
   9  10   6         26.43         28.94         1.95 o                         
  10  10   6          2.02          5.66         1.88 o                         
  11  10   6          2.32          3.51         2.16 o                         
  12  10   6          3.63          4.64         1.93 o                         
  13  10   6          9.21          8.11         2.04 o                         
  14  10   6          1.75          3.52         2.10 o                         
  15  10   6          8.14          8.47         2.23 o                         
   1  11   6          1.07          1.72         1.73 o                         
   2  11   6          2.77          4.88         1.96 o                         
   3  11   6          0.17          2.93         1.98 o                         
   4  11   6         21.49         20.39         2.06 o                         
   5  11   6          5.47          7.11         1.99 o                         
   6  11   6          1.43         -0.14         2.26 o                         
   7  11   6          0.49          0.59         1.90 o                         
   8  11   6          0.88          1.77         1.89 o                         
   9  11   6          5.35          7.96         1.53 o                         
  10  11   6          1.26          1.75         1.93 o                         
  11  11   6          5.83          5.24         1.84 o                         
  12  11   6         16.70         13.21         2.36 o                         
  13  11   6         10.76         12.04         2.41 o                         
  14  11   6          8.42          6.04         2.28 o                         
   0  12   6         10.07         12.57         2.97 o                         
   1  12   6          4.77          4.42         1.80 o                         
   2  12   6          0.01          1.52         1.83 o                         
   3  12   6          7.38          7.84         1.88 o                         
   4  12   6          1.41          4.74         1.91 o                         
   5  12   6          2.80          1.95         1.96 o                         
   6  12   6         19.32         17.29         2.18 o                         
   7  12   6          2.99          2.40         2.01 o                         
   8  12   6          2.29          1.33         1.91 o                         
   9  12   6          4.01          6.43         2.02 o                         
  10  12   6          4.62          2.87         1.70 o                         
  11  12   6          2.64          3.35         2.38 o                         
  12  12   6         13.30          7.51         2.54 o                         
  13  12   6          1.86          4.40         2.22 o                         
   1  13   6          4.81          6.37         1.92 o                         
   2  13   6         26.77         28.50         1.86 o                         
   3  13   6          6.45          8.81         2.16 o                         
   4  13   6         10.33          8.53         2.18 o                         
   5  13   6         17.41         17.50         2.36 o                         
   6  13   6          6.53          6.37         2.06 o                         
   7  13   6          0.34         -0.45         2.07 o                         
   8  13   6         18.19         12.97         1.93 o                         
   9  13   6          7.53          6.17         1.81 o                         
  10  13   6         14.21          8.98         2.20 o                         
  11  13   6          9.61          5.76         2.03 o                         
   0  14   6         33.86         35.99         3.68 o                         
   1  14   6         13.47          9.77         2.05 o                         
   2  14   6         13.59         10.39         2.02 o                         
   3  14   6          5.16          4.73         2.28 o                         
   4  14   6          2.46          3.23         2.26 o                         
   5  14   6          0.57          2.07         1.87 o                         
   6  14   6          2.04          3.68         2.12 o                         
   7  14   6          0.05         -0.10         2.16 o                         
   8  14   6         12.96         11.75         2.02 o                         
   9  14   6          0.99          0.68         2.57 o                         
   1  15   6         17.55         12.49         1.99 o                         
   2  15   6          6.23          5.22         1.97 o                         
   3  15   6          2.70          2.96         2.11 o                         
   4  15   6          0.06          2.85         2.41 o                         
   5  15   6         17.83         17.28         2.50 o                         
   6  15   6          3.83          5.88         2.48 o                         
   7  15   6          4.38          4.46         3.98 o                         
   0  16   6         16.87         12.56         5.73 o                         
   1  16   6         12.90          9.52         2.29 o                         
   2  16   6          1.04         -0.73         3.50 o                         
   2   0   7         62.50         64.03         2.08 o                         
   4   0   7         96.59         90.88         2.48 o                         
   6   0   7         16.73         14.63         1.55 o                         
   8   0   7          5.14          8.61         1.67 o                         
  10   0   7         11.53         14.90         1.82 o                         
  12   0   7         11.63         17.94         2.24 o                         
  14   0   7          9.19          8.85         2.18 o                         
  16   0   7          8.72          8.69         2.87 o                         
   0   1   7          1.99          5.33         1.57 o                         
   1   1   7          0.69          3.08         1.12 o                         
   2   1   7         24.99         28.50         1.32 o                         
   3   1   7          6.38          8.00         1.21 o                         
   4   1   7         23.99         23.50         1.22 o                         
   5   1   7         27.54         26.01         1.30 o                         
   6   1   7         31.60         34.79         1.31 o                         
   7   1   7          0.53          1.69         1.25 o                         
   8   1   7          0.40          0.79         1.36 o                         
   9   1   7          3.37          5.61         1.37 o                         
  10   1   7          1.45          0.66         1.29 o                         
  11   1   7          8.12          6.68         1.26 o                         
  12   1   7          0.41          1.52         1.43 o                         
  13   1   7          6.96          8.17         1.48 o                         
  14   1   7          3.40          4.99         1.66 o                         
  15   1   7          0.34          0.42         1.84 o                         
  16   1   7          2.78          1.88         1.75 o                         
  17   1   7          2.50          0.94         1.73 o                         
   1   2   7         46.54         44.43         1.13 o                         
   2   2   7          4.37          2.73         1.12 o                         
   3   2   7         19.72         16.99         1.30 o                         
   4   2   7          8.36          9.14         1.21 o                         
   5   2   7          3.04          5.02         1.15 o                         
   6   2   7         10.17         10.63         1.26 o                         
   7   2   7         28.17         28.33         1.27 o                         
   8   2   7          5.62          5.71         1.35 o                         
   9   2   7          1.01          0.38         1.19 o                         
  10   2   7          8.82         14.12         1.47 o                         
  11   2   7          3.06          2.25         1.34 o                         
  12   2   7          0.28          0.94         1.39 o                         
  13   2   7          0.34         -0.85         1.46 o                         
  14   2   7          3.43          4.26         1.77 o                         
  15   2   7          3.80          4.69         1.76 o                         
  16   2   7          0.57          1.36         1.67 o                         
  17   2   7          0.39          4.39         3.01 o                         
   0   3   7         43.64         48.31         1.87 o                         
   1   3   7          0.03          1.63         1.18 o                         
   2   3   7         34.21         37.32         1.14 o                         
   3   3   7         10.19         12.67         1.30 o                         
   4   3   7         30.01         29.83         1.33 o                         
   5   3   7         12.13         10.40         1.28 o                         
   6   3   7          7.20          6.52         1.33 o                         
   7   3   7          1.32          2.25         1.28 o                         
   8   3   7          7.98          8.31         1.15 o                         
   9   3   7          8.26          8.47         1.55 o                         
  10   3   7          7.25          7.43         1.61 o                         
  11   3   7          6.77         11.19         1.54 o                         
  12   3   7          7.23          7.24         1.59 o                         
  13   3   7          1.79          1.86         1.69 o                         
  14   3   7          1.68          1.37         2.00 o                         
  15   3   7          0.51          2.50         1.84 o                         
  16   3   7          2.42          3.26         2.05 o                         
   1   4   7          1.78          3.23         1.20 o                         
   2   4   7          2.17          1.52         1.13 o                         
   3   4   7         43.39         47.28         1.34 o                         
   4   4   7         23.42         26.73         1.27 o                         
   5   4   7         81.69         82.98         1.67 o                         
   6   4   7         20.70         20.66         1.61 o                         
   7   4   7         14.81         13.32         1.65 o                         
   8   4   7         27.08         28.38         1.67 o                         
   9   4   7          1.46          2.29         1.53 o                         
  10   4   7          7.47          6.95         1.48 o                         
  11   4   7          8.42         10.11         1.55 o                         
  12   4   7          0.89          2.88         1.76 o                         
  13   4   7          6.07          5.85         1.78 o                         
  14   4   7          7.89          9.61         1.75 o                         
  15   4   7          1.53          0.66         2.07 o                         
  16   4   7          1.97          1.38         2.21 o                         
   0   5   7         22.81         29.49         1.86 o                         
   1   5   7          0.87          1.64         1.11 o                         
   2   5   7         27.85         28.15         1.49 o                         
   3   5   7         52.97         52.64         1.50 o                         
   4   5   7         48.93         53.73         2.08 o                         
   5   5   7         14.87         16.75         1.49 o                         
   6   5   7         35.21         33.76         1.50 o                         
   7   5   7          1.74          4.71         1.51 o                         
   8   5   7          8.61          7.19         1.61 o                         
   9   5   7          3.47          3.13         1.42 o                         
  10   5   7          7.78         10.47         1.80 o                         
  11   5   7          3.73          5.49         1.73 o                         
  12   5   7         15.97         18.39         2.11 o                         
  13   5   7          0.32          0.74         1.99 o                         
  14   5   7         12.51         10.10         1.93 o                         
  15   5   7          6.96         10.10         2.43 o                         
  16   5   7          1.99          5.34         2.53 o                         
   1   6   7         12.60         10.51         1.36 o                         
   2   6   7         42.90         40.76         1.64 o                         
   3   6   7         13.83         15.87         1.57 o                         
   4   6   7          0.53          1.44         1.25 o                         
   5   6   7          9.65          8.19         1.41 o                         
   6   6   7         32.46         31.33         1.55 o                         
   7   6   7         18.50         21.32         1.49 o                         
   8   6   7         12.45         10.24         1.56 o                         
   9   6   7         14.70         12.76         1.69 o                         
  10   6   7          3.54          4.81         1.84 o                         
  11   6   7          6.67          6.40         2.01 o                         
  12   6   7          4.26          8.24         1.96 o                         
  13   6   7          4.67          4.48         2.25 o                         
  14   6   7          8.77          5.81         1.99 o                         
  15   6   7         10.78          8.23         2.44 o                         
   0   7   7         43.93         38.06         2.47 o                         
   1   7   7         22.98         21.97         1.58 o                         
   2   7   7          0.72          1.64         1.44 o                         
   3   7   7         22.76         25.70         1.45 o                         
   4   7   7          6.95          8.39         1.38 o                         
   5   7   7         14.70         13.63         1.63 o                         
   6   7   7         17.45         15.42         1.56 o                         
   7   7   7         11.26         13.46         1.66 o                         
   8   7   7          1.31          2.46         1.78 o                         
   9   7   7          0.11          0.24         1.54 o                         
  10   7   7          8.37          4.71         1.78 o                         
  11   7   7         21.03         20.96         2.27 o                         
  12   7   7         11.32         14.12         2.53 o                         
  13   7   7          0.16         -0.23         1.87 o                         
  14   7   7         10.42          8.06         1.85 o                         
   1   8   7         19.53         21.49         1.98 o                         
   2   8   7         11.66         15.22         1.81 o                         
   3   8   7          4.78          8.77         1.63 o                         
   4   8   7          5.88          5.08         1.70 o                         
   5   8   7          4.74          6.18         1.55 o                         
   6   8   7          3.54          3.67         1.79 o                         
   7   8   7          8.60          6.03         1.78 o                         
   8   8   7          0.75         -0.09         1.43 o                         
   9   8   7          6.38          8.08         1.64 o                         
  10   8   7          0.44          2.38         1.83 o                         
  11   8   7          0.82          3.69         1.85 o                         
  12   8   7          4.09          5.96         1.91 o                         
  13   8   7          2.78          1.57         2.18 o                         
  14   8   7          2.47          4.60         2.51 o                         
   0   9   7         34.24         42.06         3.00 o                         
   1   9   7          3.74          5.74         1.65 o                         
   2   9   7         13.27         14.31         1.84 o                         
   3   9   7         21.27         21.02         1.77 o                         
   4   9   7          1.45          2.28         1.66 o                         
   5   9   7          1.43          2.68         1.51 o                         
   6   9   7          2.30          0.78         1.44 o                         
   7   9   7          6.55          5.93         1.52 o                         
   8   9   7          1.92          3.34         1.87 o                         
   9   9   7          0.36          1.53         1.69 o                         
  10   9   7          0.81          2.17         1.76 o                         
  11   9   7          5.43          6.33         2.09 o                         
  12   9   7          8.55          7.48         2.01 o                         
  13   9   7          2.31          3.52         2.26 o                         
   1  10   7          6.49          7.96         1.88 o                         
   2  10   7          1.35          2.35         1.60 o                         
   3  10   7          2.12          2.28         2.11 o                         
   4  10   7          5.85          5.49         1.80 o                         
   5  10   7          2.51          2.49         1.63 o                         
   6  10   7          1.72          1.20         1.82 o                         
   7  10   7          3.27          3.35         1.91 o                         
   8  10   7          0.78          0.80         1.81 o                         
   9  10   7          1.60          1.79         1.88 o                         
  10  10   7          0.53         -0.54         2.09 o                         
  11  10   7          1.65          2.61         2.41 o                         
  12  10   7          6.07          4.64         2.49 o                         
   0  11   7          0.78         -0.17         3.18 o                         
   1  11   7         12.73         11.19         1.97 o                         
   2  11   7          3.61          7.28         2.18 o                         
   3  11   7         12.22         11.13         2.33 o                         
   4  11   7          3.70          2.94         2.25 o                         
   5  11   7          0.09          0.42         1.97 o                         
   6  11   7         13.21         11.81         1.83 o                         
   7  11   7          3.03          3.58         1.69 o                         
   8  11   7          1.61          3.93         1.88 o                         
   9  11   7          3.12          1.66         1.86 o                         
  10  11   7         13.61         14.23         2.44 o                         
   1  12   7          9.34          6.93         2.37 o                         
   2  12   7         18.93         13.84         2.40 o                         
   3  12   7          0.32          2.46         1.89 o                         
   4  12   7          4.26          2.84         2.10 o                         
   5  12   7          2.74          2.60         1.82 o                         
   6  12   7          3.22          3.32         2.02 o                         
   7  12   7          1.40         -0.77         2.07 o                         
   8  12   7         10.13          9.48         1.88 o                         
   9  12   7          2.23          3.93         2.18 o                         
   0  13   7         28.87         18.78         3.74 o                         
   1  13   7          3.65          1.68         2.36 o                         
   2  13   7          2.13          2.10         1.95 o                         
   3  13   7          1.66          4.78         2.10 o                         
   4  13   7          8.31          7.51         2.44 o                         
   5  13   7          3.59          0.27         2.47 o                         
   6  13   7          2.35          1.71         2.33 o                         
   1  14   7         11.57          4.68         2.28 o                         
   2  14   7          9.33          5.88         4.47 o                         
   0   0   8         12.62         10.59         2.37 o                         
   2   0   8          2.77          4.24         1.66 o                         
   4   0   8          4.25          5.29         1.61 o                         
   6   0   8          0.47          3.16         2.04 o                         
   8   0   8          6.18          4.20         1.94 o                         
  10   0   8         21.72         22.21         2.25 o                         
  12   0   8          5.01          5.65         2.02 o                         
   1   1   8          2.62          3.01         1.19 o                         
   2   1   8          0.12          0.51         1.30 o                         
   3   1   8          1.84          2.60         1.31 o                         
   4   1   8         13.37         14.40         1.30 o                         
   5   1   8          7.58          7.74         1.46 o                         
   6   1   8          0.18          3.89         1.44 o                         
   7   1   8          0.23          1.66         1.38 o                         
   8   1   8          4.36          4.75         1.41 o                         
   9   1   8          8.11          8.11         1.47 o                         
  10   1   8          0.98          3.11         1.48 o                         
  11   1   8          6.72          7.86         1.53 o                         
  12   1   8          5.58          4.69         1.74 o                         
  13   1   8          1.37          2.07         1.66 o                         
   0   2   8          1.16          1.19         1.76 o                         
   1   2   8          7.99          8.43         1.25 o                         
   2   2   8          3.18          4.49         1.32 o                         
   3   2   8          5.38          7.49         1.27 o                         
   4   2   8          3.01          3.21         1.19 o                         
   5   2   8          3.21          1.83         1.23 o                         
   6   2   8          3.55          4.94         1.25 o                         
   7   2   8         11.30         12.64         1.29 o                         
   8   2   8          6.00          5.53         1.44 o                         
   9   2   8          9.93          9.32         1.40 o                         
  10   2   8          1.14          3.02         1.65 o                         
  11   2   8          7.83          6.91         1.62 o                         
  12   2   8          1.53          1.23         1.56 o                         
  13   2   8          3.85          1.83         1.87 o                         
   1   3   8          6.14          7.29         1.32 o                         
   2   3   8          3.42          3.96         1.34 o                         
   3   3   8          5.46          5.41         1.36 o                         
   4   3   8          0.05          1.14         1.25 o                         
   5   3   8          7.62          9.98         1.43 o                         
   6   3   8         18.50         18.45         1.40 o                         
   7   3   8          4.09          5.75         1.43 o                         
   8   3   8         20.42         17.56         1.43 o                         
   9   3   8          6.43          7.90         1.66 o                         
  10   3   8         15.40         14.51         1.55 o                         
  11   3   8          6.84          5.54         1.64 o                         
  12   3   8          4.77          3.47         1.69 o                         
  13   3   8          0.62          1.67         1.94 o                         
   0   4   8         12.28         13.11         2.01 o                         
   1   4   8          4.78          6.06         1.37 o                         
   2   4   8         13.87         12.45         1.37 o                         
   3   4   8          0.48         -0.79         1.36 o                         
   4   4   8         24.12         23.10         1.50 o                         
   5   4   8          6.25          6.64         1.22 o                         
   6   4   8         15.07         14.98         1.39 o                         
   7   4   8          0.19          0.92         1.40 o                         
   8   4   8         38.15         40.54         1.67 o                         
   9   4   8          6.67          5.87         1.55 o                         
  10   4   8          1.60          1.90         1.49 o                         
  11   4   8          5.29          5.43         1.76 o                         
  12   4   8          2.56          2.41         1.72 o                         
  13   4   8          6.55          3.58         2.89 o                         
   1   5   8          1.39          3.47         1.39 o                         
   2   5   8         19.67         19.75         1.41 o                         
   3   5   8          4.67          7.16         1.49 o                         
   4   5   8         10.52         10.14         1.35 o                         
   5   5   8         15.18         13.90         1.39 o                         
   6   5   8          3.51          4.35         1.38 o                         
   7   5   8          1.91          1.79         1.26 o                         
   8   5   8          1.03          0.84         1.62 o                         
   9   5   8         11.72          9.89         1.48 o                         
  10   5   8         26.36         24.34         2.36 o                         
  11   5   8          5.24          3.91         1.93 o                         
  12   5   8          1.60          2.64         2.07 o                         
   0   6   8         26.63         28.96         1.99 o                         
   1   6   8          5.50          5.87         1.39 o                         
   2   6   8         12.34         10.56         1.35 o                         
   3   6   8          4.16          4.61         1.48 o                         
   4   6   8          4.13          4.83         1.56 o                         
   5   6   8          6.42          5.90         1.56 o                         
   6   6   8          1.40          1.20         1.33 o                         
   7   6   8          1.15          3.34         1.85 o                         
   8   6   8         10.83         10.57         1.85 o                         
   9   6   8          2.15          3.04         1.70 o                         
  10   6   8         13.84         12.85         1.97 o                         
  11   6   8          4.55          4.21         2.22 o                         
   1   7   8         13.82         13.91         1.33 o                         
   2   7   8          5.72          5.33         1.27 o                         
   3   7   8          3.12          3.72         1.44 o                         
   4   7   8          3.33          1.52         1.80 o                         
   5   7   8         18.15         17.45         2.48 o                         
   6   7   8          2.36          0.87         1.61 o                         
   7   7   8          5.82          3.23         1.75 o                         
   8   7   8          4.46          2.76         1.98 o                         
   9   7   8          0.01          1.66         1.88 o                         
  10   7   8          4.78          2.53         1.84 o                         
  11   7   8          0.15          0.45         5.11 o                         
   0   8   8         11.47         11.02         2.01 o                         
   1   8   8          1.00          0.96         1.56 o                         
   2   8   8          0.37          0.97         1.59 o                         
   3   8   8          3.87          5.18         1.83 o                         
   4   8   8          0.69          0.51         1.61 o                         
   5   8   8          8.61          8.64         1.92 o                         
   6   8   8          1.59          1.57         1.54 o                         
   7   8   8          7.39          6.70         1.87 o                         
   8   8   8          1.21          1.83         1.91 o                         
   9   8   8          4.42          2.78         2.17 o                         
   1   9   8          7.17          5.59         1.69 o                         
   2   9   8          0.10          1.42         1.70 o                         
   3   9   8          3.44          2.78         1.90 o                         
   4   9   8          0.04          2.86         1.90 o                         
   5   9   8          2.73          3.80         1.79 o                         
   6   9   8          2.37          2.84         2.02 o                         
   7   9   8          0.37          4.81         2.22 o                         
   8   9   8          4.14          2.34         2.01 o                         
   0  10   8          1.25         -0.80         4.37 o                         
   1  10   8          1.81          2.75         1.84 o                         
   2  10   8          0.24         -0.17         1.69 o                         
   3  10   8          1.46          2.72         1.83 o                         
   4  10   8          1.73          0.19         1.62 o                         
   5  10   8          0.23          2.19         1.66 o                         
   6  10   8          0.67          2.72         1.98 o                         
   1  11   8          0.07         -1.95         2.04 o                         
   2  11   8          3.24          2.88         2.23 o                         
   3  11   8          0.88          1.07         2.11 o                         
   2   0   9          3.77          6.99         2.29 o                         
   4   0   9          0.58         -0.53         2.07 o                         
   6   0   9          1.29          1.67         2.36 o                         
   8   0   9         16.58         14.94         2.55 o                         
   0   1   9          1.90          3.98         1.99 o                         
   1   1   9          0.79          0.88         1.61 o                         
   2   1   9          0.84          3.66         1.62 o                         
   3   1   9          4.31          4.04         1.53 o                         
   4   1   9          1.56          1.57         1.50 o                         
   5   1   9          4.93          6.41         1.68 o                         
   6   1   9          5.15          6.67         1.69 o                         
   7   1   9          0.73          1.06         1.70 o                         
   8   1   9         10.42          9.14         1.73 o                         
   1   2   9          2.51          3.40         1.51 o                         
   2   2   9          0.67          2.43         1.63 o                         
   3   2   9          5.71          4.67         1.56 o                         
   4   2   9          3.02          6.96         1.51 o                         
   5   2   9          4.47          3.51         1.46 o                         
   6   2   9          5.67          4.23         1.46 o                         
   7   2   9          9.57          6.84         1.60 o                         
   8   2   9          0.77          2.36         1.79 o                         
   0   3   9          9.14          6.94         2.08 o                         
   1   3   9          0.74          2.21         1.40 o                         
   2   3   9          8.13         10.35         1.55 o                         
   3   3   9          3.14          3.45         1.36 o                         
   4   3   9          2.49          2.23         1.57 o                         
   5   3   9          4.09          3.10         1.69 o                         
   6   3   9          1.90          4.45         1.73 o                         
   7   3   9          0.31         -0.07         1.60 o                         
   1   4   9          0.50          0.91         1.46 o                         
   2   4   9          3.39          2.66         1.37 o                         
   3   4   9          2.51          3.30         1.67 o                         
   4   4   9          5.17          3.54         1.71 o                         
   5   4   9          2.72          3.37         1.53 o                         
   6   4   9          9.11          8.25         1.82 o                         
   7   4   9         14.00         11.31         1.96 o                         
   0   5   9         11.04          7.39         2.41 o                         
   1   5   9          3.17          5.42         1.57 o                         
   2   5   9          4.30          5.11         1.53 o                         
   3   5   9          7.09          3.08         1.73 o                         
   4   5   9          1.61          2.12         1.47 o                         
   5   5   9          2.46          2.35         1.68 o                         
   6   5   9          0.73          2.68         1.59 o                         
   1   6   9          6.14          6.13         1.48 o                         
   2   6   9          3.90          3.05         1.39 o                         
   3   6   9          2.25          1.60         1.50 o                         
   4   6   9          2.18          3.33         1.74 o                         
   0   7   9          7.69          3.75         2.02 o                         
   1   7   9          4.10          4.29         1.75 o                         
   2   7   9          1.72          4.88         4.95 o                         
                                                                                
